# Supplementary material for: Respiratory modulations of cortical excitability and interictal spike timing in focal epilepsy: a case report
Source: Commun Med (Lond). 2025 Apr 10;5:108. doi: 10.1038/s43856-025-00811-z (PMC11985961; doi:10.1038/s43856-025-00811-z)
Supplement: Supplementary file 3 — Supplementary Data 1-2 [file 43856_2025_811_MOESM3_ESM.zip]

Archive with 14 entries (12 files):
- _data4git/Supplementary Data 1/
- _data4git/Supplementary Data 1/fig1c_groupavg.csv
- _data4git/Supplementary Data 1/fig1c_groupnull.csv
- _data4git/Supplementary Data 1/fig1c_patient_avg.csv
- _data4git/Supplementary Data 1/fig1c_patient_null.csv
- _data4git/Supplementary Data 1/fig1d_nontransition.csv
- _data4git/Supplementary Data 1/fig1d_transition.csv
- _data4git/Supplementary Data 1/fig1e_group.csv
- _data4git/Supplementary Data 1/fig1e_patient.csv
- _data4git/Supplementary Data 2/
- _data4git/Supplementary Data 2/fig2a_spikeslopes.csv
- _data4git/Supplementary Data 2/fig2b_spikeslopesoverphases.csv
- _data4git/Supplementary Data 2/fig2c_nontransitionslopesoverdelays.csv
- _data4git/Supplementary Data 2/fig2c_transitionslopesoverdelays.csv
