# Supplementary material for: Respiratory modulations of cortical excitability and interictal spike timing in focal epilepsy: a case report
Source: Commun Med (Lond). 2025 Apr 10;5:108. doi: 10.1038/s43856-025-00811-z (PMC11985961; doi:10.1038/s43856-025-00811-z)
Supplement: Supplementary file 3 — Supplementary Data 1-2 [file 43856_2025_811_MOESM3_ESM.zip › _data4git/Supplementary Data 1/fig1c_groupavg.csv]

0.33521
0.28117
0.22148
0.19734
0.16193
0.049772
0.061628
-0.029701
-0.085943
-0.039986
-0.045826
-0.021468
-0.10728
-0.13512
-0.13535
-0.17335
-0.18419
-0.15779
-0.26097
-0.24507
-0.18147
-0.23623
-0.22879
-0.18233
-0.11182
-0.1279
-0.18768
-0.17742
-0.27288
-0.23401
-0.2253
-0.22219
-0.35227
-0.31237
-0.21997
-0.24352
-0.23758
-0.18239
-0.072392
0.10181
0.21466
0.17993
0.1943
0.2731
0.29809
0.20588
0.18312
0.12661
0.15153
0.17937
0.16171
0.086248
0.091759
0.16569
0.21009
0.25104
0.26368
0.30676
0.34142
0.33521
