# Supplementary material for: Respiratory modulations of cortical excitability and interictal spike timing in focal epilepsy: a case report
Source: Commun Med (Lond). 2025 Apr 10;5:108. doi: 10.1038/s43856-025-00811-z (PMC11985961; doi:10.1038/s43856-025-00811-z)
Supplement: Supplementary file 3 — Supplementary Data 1-2 [file 43856_2025_811_MOESM3_ESM.zip › _data4git/Supplementary Data 1/fig1c_groupnull.csv]

-0.23198	-0.22983	-0.24314	-0.23381	-0.080294	-0.21269	-0.14312	-0.043601	-0.015499	0.084405	0.12455	0.14988	0.12411	0.085608	0.024785	0.12854	0.076204	0.18072	0.15556	0.092509	0.10843	0.068746	0.10275	0.11759	0.13541	0.056661	0.098523	0.038047	0.10671	0.071156	0.089581	0.1154	0.12544	0.1762	0.2064	0.26705	0.23075	0.33835	0.31465	0.37105	0.2696	0.30605	0.19128	0.13658	0.12403	0.057582	-0.044402	-0.15761	-0.25539	-0.20213
-0.10287	-0.022179	-0.0085289	-0.1361	-0.11958	-0.057736	-0.033254	-0.11857	-0.011761	-0.075465	-0.086211	-0.019182	0.024773	-0.010173	0.00076122	0.0098825	0.073871	0.060481	-0.027206	0.040145	-0.021073	0.045761	0.07887	0.071272	-0.042018	0.030085	0.04748	0.084605	0.0049315	-0.01071	0.024872	-0.023924	0.01917	-0.0091211	0.042562	0.062624	-0.01408	-0.060149	-0.065116	-0.046001	0.024102	0.035976	-0.049945	-0.0040839	-0.037446	-0.03396	0.0072792	0.033526	0.0032234	-0.021128
0.0023433	-0.020825	0.0064945	-0.064191	-0.11074	-0.14688	-0.19484	-0.17536	-0.20103	-0.18802	-0.20227	-0.17075	-0.21254	-0.1447	-0.13444	-0.2284	-0.22849	-0.14164	-0.16335	-0.21783	-0.11888	-0.16842	-0.21131	-0.20193	-0.20193	-0.12931	-0.14116	-0.098245	-0.0072681	-0.0099894	0.11295	0.16739	0.25836	0.28922	0.36828	0.42647	0.42521	0.48214	0.6013	0.5715	0.48284	0.38517	0.25685	0.23129	0.1618	0.11572	0.05486	-0.021376	-0.059052	-0.23666
-0.26066	-0.31916	-0.31882	-0.34076	-0.26819	-0.28189	-0.16108	-0.12147	-0.21743	-0.16033	-0.04439	-0.10404	-0.18867	-0.17269	-0.20359	-0.10842	-0.067634	-0.061581	-0.060462	-0.12974	-0.055508	-0.0053316	-0.053327	0.054493	0.18509	0.2199	0.26121	0.21811	0.17027	0.29089	0.28092	0.31129	0.29474	0.31727	0.3279	0.34601	0.23941	0.14535	0.071608	0.27049	0.28075	0.18742	0.23705	0.29655	0.17258	0.082249	0.081665	0.088982	0.10457	0.13098
-0.083287	-0.1419	-0.11859	-0.20628	-0.16509	-0.083535	-0.14617	-0.21253	-0.02251	0.053957	0.12515	0.15066	0.13187	0.208	0.19166	0.13354	0.12254	0.21857	0.25437	0.19099	0.057325	0.019805	0.032804	-0.035525	0.036551	0.0043365	0.037389	0.15804	0.13534	-0.0039318	-0.017543	-0.023465	-0.028789	0.011347	-0.10422	-0.18969	-0.11163	-0.015545	0.058906	-0.034831	-0.0095219	0.046175	-0.022288	0.058061	0.012248	-0.035904	0.070337	0.089871	0.023737	-0.070261
0.24163	0.18078	0.082227	0.16754	0.1334	0.15237	0.0879	0.019826	0.065328	0.044196	0.14633	0.077877	0.067474	0.10521	0.11222	0.10206	0.083462	0.055227	0.097705	0.0015093	-0.084954	-0.18272	-0.13616	-0.2315	-0.22141	-0.26433	-0.26511	-0.23972	-0.28086	-0.23551	-0.27321	-0.19226	-0.11534	-0.10502	-0.062187	-0.14382	-0.20636	-0.12293	-0.017702	-0.058951	0.0054914	-0.065109	-0.086383	-0.052233	-0.0015479	-0.043807	0.012398	0.058004	0.13998	0.095007
0.090274	0.14922	0.21556	0.25484	0.34997	0.28866	0.42575	0.42988	0.33542	0.33623	0.39928	0.38055	0.40895	0.27659	0.19195	0.17837	0.15287	0.12713	0.019093	0.072449	0.093176	0.013249	-0.10622	-0.076917	-0.087416	-0.089625	-0.082292	-0.14974	-0.19657	-0.15972	-0.16368	-0.16345	-0.17858	-0.10794	-0.088049	-0.19082	-0.12851	-0.14175	-0.078894	-0.058869	-0.0045935	-0.11591	-0.13203	-0.099199	-0.20358	-0.32602	-0.23027	-0.20863	-0.23082	-0.20836
0.16298	0.15954	0.083957	0.070894	0.0385	-0.050374	-0.038162	-0.1497	-0.22104	-0.21533	-0.22893	-0.19958	-0.14899	-0.10913	-0.030609	-0.091071	-0.06689	-0.04841	-0.055294	-0.050848	-0.041336	-0.092911	-0.19279	-0.19957	-0.27796	-0.23511	-0.27159	-0.12781	-0.13965	-0.16661	-0.06593	-0.041715	-0.075639	-0.025408	0.054782	0.059019	0.070321	0.092171	0.13956	0.061316	0.10772	0.12963	0.094108	0.092767	0.1414	0.17633	0.065585	0.11748	0.1251	0.12991
-0.1317	-0.04419	-0.0028448	0.099892	0.077458	-0.062424	-0.12808	-0.050411	-0.041472	-0.18114	-0.13066	-0.14853	-0.23289	-0.30234	-0.40687	-0.4454	-0.3167	-0.33319	-0.29042	-0.27862	-0.34667	-0.20886	-0.1785	-0.10658	-0.087774	0.055438	0.22442	0.20597	0.1921	0.31273	0.16051	0.19966	0.18191	0.16636	0.13963	0.17329	0.26002	0.24936	0.18953	0.1419	0.15658	0.29075	0.34015	0.21846	0.2286	0.2547	0.30672	0.2737	0.13549	0.063464
-0.060113	-0.12263	-0.18157	-0.16566	-0.10992	-0.14932	-0.19057	-0.10318	-0.061315	-0.056779	-0.031718	-0.13083	-0.14758	-0.19817	-0.21776	-0.086007	-0.16317	-0.27617	-0.27117	-0.33449	-0.23234	-0.044897	-0.023859	-0.030047	-0.048401	0.1417	0.241	0.28244	0.1746	0.27236	0.32684	0.31648	0.25512	0.1758	0.0078312	-0.044902	0.075114	0.065296	-0.065194	-0.046749	0.014975	0.03078	-0.021785	-0.021449	0.047318	0.071385	0.1568	0.18413	0.16718	0.14175
0.072097	0.13348	0.14005	0.027608	-0.0611	-0.060241	-0.16701	-0.24604	-0.31665	-0.188	-0.2009	-0.072614	-0.17041	-0.2071	-0.22485	-0.14712	-0.231	-0.26023	-0.25282	-0.25489	-0.36225	-0.36506	-0.35994	-0.35972	-0.37413	-0.48144	-0.45573	-0.41191	-0.33336	-0.37484	-0.16566	-0.073821	-0.031919	0.15537	0.16089	0.13681	0.26548	0.36422	0.47477	0.422	0.40298	0.36953	0.42543	0.34652	0.22637	0.15638	0.16369	0.22839	0.20634	0.1588
-0.10497	-0.18101	-0.11563	-0.1375	-0.2231	-0.28466	-0.15319	-0.17613	-0.20135	-0.12688	-0.21835	-0.06385	-0.037718	-0.12774	-0.19207	-0.15021	-0.20057	-0.22806	-0.30554	-0.24721	-0.13158	-0.147	-0.051583	-0.063682	-0.069514	0.12209	0.22506	0.19005	0.10403	0.16848	0.1819	0.16879	0.085223	0.089729	0.15318	0.20658	0.1558	0.090879	0.061891	0.064561	0.059106	0.0086332	0.083046	0.031693	0.060508	0.0066486	0.054773	0.021787	0.11207	0.059906
0.36561	0.23417	0.22842	0.18884	0.12572	0.16241	0.048695	0.029409	-0.14618	-0.2261	-0.17766	-0.2179	-0.27689	-0.31081	-0.26971	-0.19265	-0.088366	-0.12336	-0.16091	-0.15678	-0.08982	-0.024698	-0.068231	-0.067888	-0.15257	-0.023474	-0.093487	-0.21599	-0.2053	-0.27066	-0.28006	-0.16083	-0.2445	-0.24644	-0.13402	-0.11879	-0.08523	-0.21251	-0.070195	-0.077769	-0.080103	0.041445	0.091396	0.011955	-0.018251	0.10844	-0.049615	0.10201	0.19577	0.25847
0.12445	0.14029	0.1498	0.10535	0.043382	-0.067387	-0.023204	-0.059733	-0.15554	-0.1263	-0.2349	-0.25828	-0.27636	-0.34622	-0.34972	-0.23968	-0.19349	-0.16888	-0.10002	-0.028507	-0.028988	-0.0047847	-0.086276	0.033158	0.0095031	0.10794	0.046894	-0.025244	-0.077194	-0.13382	-0.058632	-0.035187	-0.11501	-0.23565	-0.15125	-0.10952	-0.097976	-0.028505	0.063352	0.16232	0.1376	0.2139	0.12676	0.11511	0.16026	0.19591	0.18568	0.20098	0.14002	0.16886
-0.021616	-0.0057404	-0.10939	-0.10092	0.03194	-0.049003	-0.045432	0.00027601	-0.0011789	-0.020104	0.0062353	-0.061149	-0.13461	-0.06506	-0.059484	-0.13664	-0.16337	-0.12117	-0.037213	-0.080145	0.014298	0.030607	0.067468	0.083873	0.045958	0.086835	0.078517	0.14025	0.089964	0.11133	0.22224	0.24234	0.21864	0.28374	0.29266	0.29899	0.36519	0.29351	0.33594	0.26287	0.27063	0.14614	0.037707	-0.0076326	-0.032898	-0.1499	-0.29504	-0.24491	-0.32767	-0.24818
-0.020033	0.011119	0.032689	0.08141	-0.036374	0.086185	0.074171	0.064382	0.12527	0.14362	0.17527	0.28006	0.26134	0.21396	0.27503	0.23103	0.25503	0.24616	0.27318	0.24683	0.18688	0.16681	0.23781	0.27125	0.25802	0.22726	0.1954	0.087163	0.094226	-0.01387	0.0075823	-0.13237	-0.11254	-0.14291	-0.19752	-0.31444	-0.32687	-0.37039	-0.29901	-0.31215	-0.37313	-0.31869	-0.30379	-0.35569	-0.32425	-0.27612	-0.216	-0.17745	-0.16252	-0.17851
-0.093825	-0.022878	-0.17117	-0.048812	-0.067554	-0.058104	0.010642	0.0058316	-0.045414	-0.046717	-0.10673	0.030879	0.04031	-0.095159	0.040236	0.068997	0.13986	0.09807	-0.075948	-0.0049222	0.046726	0.095764	0.16641	0.12318	0.15153	0.15961	0.20266	0.18122	0.14311	0.092394	0.11183	0.23567	0.30727	0.14889	0.061252	-0.034282	-0.026632	-0.088213	-0.13832	-0.19138	-0.11221	-0.10227	-0.066014	-0.20645	-0.15845	-0.065625	-0.041325	-0.05733	-0.048625	0.097571
-0.058174	-0.16164	-0.22602	-0.17761	-0.21549	-0.12358	-0.10069	-0.079044	-0.11154	0.058742	0.045895	0.15215	0.26141	0.24789	0.15127	0.13766	0.12973	0.12285	0.15526	0.16454	0.069456	0.016385	0.14089	0.022472	-0.053904	0.016119	0.12698	0.091491	0.079956	0.12521	0.11924	0.21639	0.13998	0.098481	0.10162	0.09575	0.088549	0.014265	0.0066538	-0.054838	0.035082	-0.14565	-0.2382	-0.2966	-0.22274	-0.25601	-0.30131	-0.2513	-0.11689	-0.027945
0.010586	-0.046326	-0.041585	0.025644	-0.016379	-0.055366	0.0084491	0.015446	-0.004412	-0.08867	-0.090847	-0.155	-0.21196	-0.082277	-0.10422	-0.12093	-0.015884	0.13675	0.092146	0.0058603	0.16237	0.28255	0.20702	0.2781	0.19928	0.18803	0.21176	0.20491	0.067806	-0.018287	-0.056819	0.10253	0.053832	0.0064203	0.030747	-0.034049	0.084321	0.056434	0.10808	0.083288	0.14375	0.16362	0.13622	0.001598	0.0040522	-0.071958	-0.053408	-0.13325	-0.17914	-0.10621
0.17042	0.10022	0.072761	-0.0028467	-0.055062	-0.073174	-0.063251	-0.087851	0.0027102	0.053014	0.13429	0.23557	0.2459	0.32362	0.28617	0.42783	0.37965	0.51941	0.51033	0.41438	0.39578	0.27643	0.2823	0.23762	0.33202	0.21655	0.19009	0.22386	0.21628	0.13371	0.16048	0.16685	0.049488	0.0039575	0.053772	-0.063643	-0.12393	-0.16107	-0.15927	-0.26115	-0.35131	-0.47139	-0.49716	-0.46741	-0.50406	-0.51779	-0.64065	-0.61742	-0.57433	-0.44132
0.030036	-0.095734	-0.10587	-0.16489	-0.26192	-0.2718	-0.26684	-0.2318	-0.27664	-0.1283	-0.083441	0.058875	0.067884	0.095183	0.1381	0.14544	0.1471	0.13596	0.053579	0.061096	-0.0074742	-0.066229	-0.13549	-0.1541	-0.13779	-0.046706	-0.14964	-0.1611	-0.28976	-0.17472	-0.0029913	-0.06097	0.022985	-0.0071068	-0.0092367	4.0097e-06	-0.0030044	-0.088645	-0.050537	-0.015505	0.039039	-0.073226	-0.10507	-0.13749	-0.027161	0.0084476	0.034258	0.017793	-0.0077075	0.1472
0.072088	0.091169	0.14632	0.14839	0.1073	-0.031659	-0.027042	-0.075446	-0.088887	-0.04882	-0.091152	-0.076327	-0.061322	-0.037199	0.061341	0.071405	0.15829	0.20965	0.14932	0.26758	0.13341	0.1313	0.061454	-0.015484	-0.012374	-0.12545	-0.24462	-0.15836	-0.16299	-0.093355	-0.11817	-0.10921	-0.026985	0.13723	0.13271	0.23451	0.20988	0.15774	0.28547	0.1906	0.21085	0.010075	0.063353	0.051254	-0.021288	-0.17166	-0.077356	-0.21243	-0.12413	-0.149
-0.12094	-0.056026	-0.052135	-0.0032698	0.098103	0.063142	0.06452	0.081089	0.13166	0.083747	0.091327	0.11955	0.11132	0.088353	0.16336	0.07978	0.042887	0.037477	-0.0406	-0.092666	-0.08932	0.019324	0.08396	0.19376	0.14072	0.20913	0.18524	0.13604	0.082254	0.045541	0.10725	0.01989	0.091105	0.085663	-0.027886	-0.10268	-0.066009	0.00090726	-0.091054	-0.042738	-0.071995	-0.08434	-0.10746	0.00010265	-0.12233	-0.098439	-0.032474	-0.086265	-0.1657	-0.24699
0.0018264	-0.033133	-0.036518	-0.051813	-0.081689	-0.093633	-0.048121	-0.15161	-0.27653	-0.27966	-0.20814	-0.26657	-0.28007	-0.16791	-0.13164	-0.09336	-0.11529	-0.12999	-0.21949	-0.15834	-0.14078	-0.11738	-0.20933	-0.19214	-0.1025	-0.12873	-0.22143	-0.22137	-0.14562	-0.010969	0.092775	0.052562	0.080354	0.2295	0.23269	0.23141	0.19409	0.21823	0.26517	0.27745	0.22844	0.19992	0.24306	0.33169	0.27596	0.24384	0.28488	0.18614	0.19944	0.11458
0.078049	0.093288	0.15996	0.10644	0.013951	-0.041092	0.028318	0.053313	-0.0038587	-0.0048495	-0.046525	0.06811	0.082651	-0.04948	-0.099532	0.12104	0.20145	0.19283	0.1078	0.023623	0.065321	-0.011147	-0.044649	-0.15011	-0.21351	-0.18744	-0.18002	-0.32249	-0.3531	-0.45744	-0.37568	-0.3624	-0.34487	-0.25015	-0.17703	-0.092831	-0.04451	0.026462	0.0029633	0.020751	0.080242	0.15731	0.21397	0.14938	0.19784	0.13211	0.12147	0.19053	0.10035	0.06508
-0.19485	-0.2092	-0.238	-0.10042	-0.07821	-0.001947	-0.0040975	0.034614	-0.034325	-0.03675	-0.15101	-0.085231	-0.15212	-0.22871	-0.20808	-0.16944	-0.23666	-0.13525	-0.002386	0.020661	0.051093	0.14459	0.20185	0.31843	0.37498	0.27183	0.25134	0.18963	0.23761	0.16076	0.068984	0.076235	0.13227	0.042265	0.013998	0.0059873	-0.11117	-0.019777	0.0021544	0.10815	0.069798	0.032387	-0.041135	0.035271	-0.016483	0.057187	-0.038869	0.082869	0.15235	0.20119
0.15473	0.12423	0.15719	0.10298	0.13196	0.067749	0.016079	0.12338	-0.051083	-0.13189	-0.055214	0.052244	-0.050461	-0.0012938	-0.0046592	0.02822	-0.0086806	-0.025763	-0.074576	-0.085012	0.02874	0.012711	-0.11031	-0.098847	-0.074308	-0.1527	-0.20042	-0.13339	-0.25856	-0.16206	-0.16563	-0.20727	-0.19333	-0.21628	-0.1322	-0.19574	-0.14244	-0.05656	-0.031399	0.050998	0.11213	0.085387	0.096907	0.23653	0.22007	0.17761	0.17463	0.11608	0.057944	0.061959
0.12744	0.076931	0.13865	0.14736	0.12437	0.043419	0.013697	-0.010507	0.072395	0.036011	0.098481	0.13675	0.061711	0.0015013	-0.02098	-0.046885	-0.086177	-0.12829	-0.18227	-0.16352	-0.17119	-0.17756	-0.12244	-0.2093	-0.14338	0.044292	0.054342	0.0481	0.014682	0.055364	0.17467	0.16176	0.12846	0.087446	0.15513	0.11895	0.13812	0.060356	-0.10248	-0.081443	-0.074947	-0.052593	-0.11583	-0.079442	-0.12026	-0.11577	-0.16236	-0.1519	-0.16761	-0.16761
-0.036796	0.029076	-0.021592	-0.041118	-0.054935	-0.090425	-0.12223	0.022444	0.077544	-0.05952	-0.096534	0.098587	-0.02594	0.010879	0.14969	0.18695	0.29563	0.29052	0.23352	0.19164	0.15734	0.1745	0.18337	0.070277	0.023327	-0.059116	-0.10295	-0.1288	-0.099085	-0.068665	-0.1437	-0.14249	-0.1318	-0.20686	-0.16679	-0.075786	-0.13395	-0.062147	0.013139	-0.020123	-0.10251	-0.1397	0.0026619	0.052228	0.095978	0.13155	0.0085903	0.069973	0.071143	0.051698
0.19482	0.19875	0.16852	0.24491	0.30831	0.42684	0.30599	0.29039	0.29889	0.23913	0.11962	-0.009442	-0.056548	-0.092852	-0.10877	-0.25409	-0.22079	-0.23889	-0.24756	-0.17971	-0.26007	-0.22871	-0.060915	0.0040571	0.0091612	0.033833	0.042549	0.054687	0.03194	0.061936	0.01254	0.051783	0.11495	0.12346	0.049635	-0.013319	0.01429	0.058822	0.069425	0.087298	0.11721	0.048045	0.090454	0.061333	-0.056549	-0.13728	-0.19962	-0.15529	-0.16614	-0.19833
0.15914	0.17001	0.087116	-0.06469	-0.095711	-0.1658	-0.20341	-0.23583	-0.13376	-0.19898	-0.2008	-0.16623	-0.16033	-0.30312	-0.21091	-0.23675	-0.25461	-0.26506	-0.23718	-0.28664	-0.24564	-0.15879	-0.1012	-0.12798	-0.19137	-0.12606	-0.14284	-0.10992	-0.0046616	-0.1066	-0.081307	0.0071506	-0.059414	-0.06172	-0.0074493	0.010854	0.14451	0.19142	0.098747	0.14503	0.16103	0.28115	0.15805	0.099698	0.096973	0.16232	0.13876	0.13282	0.1056	0.15725
0.040702	0.013877	0.095014	0.10384	0.02364	-0.013969	-0.0090758	-0.047816	-0.036251	0.038983	0.032476	-0.016032	-0.07806	-0.10319	-0.012871	-0.1595	-0.14335	-0.19086	-0.38559	-0.2992	-0.29846	-0.22435	-0.27119	-0.28498	-0.10559	-0.20252	-0.20653	-0.15995	-0.098478	-0.071914	0.026755	0.056583	0.05515	-0.022564	0.061005	0.18963	0.19866	0.20026	0.1545	0.24909	0.28596	0.28153	0.31524	0.24841	0.22462	0.21981	0.16761	0.040679	0.028571	0.019013
0.13076	0.18063	0.12385	0.13529	0.032567	0.044651	-0.036976	-0.04865	0.068623	0.086741	0.0047409	-0.067746	-0.058661	-0.078563	-0.057078	-0.059939	-0.054701	-0.099892	-0.10938	-0.12626	-0.17375	-0.18582	-0.16318	-0.098904	-0.14521	-0.10659	-0.22999	-0.18127	-0.19442	-0.14427	-0.035434	-0.10638	-0.05011	0.068395	0.061303	0.12896	0.089925	0.13557	0.28357	0.27934	0.28438	0.19221	0.16726	0.17396	0.083869	0.038352	-0.051425	-0.1095	-0.10874	-0.11509
0.1197	0.10736	0.22757	0.15997	0.17824	0.16328	0.25014	0.21721	0.218	0.16496	0.16848	0.045251	-0.029602	-0.060837	-0.15979	-0.14216	-0.099951	-0.082132	-0.092575	-0.08376	-0.08025	-0.089844	-0.13515	-0.068858	-0.12581	-0.12594	-0.15457	-0.22054	-0.16403	-0.094412	-0.11892	-0.086749	0.057177	0.10104	0.066512	0.031005	0.053649	0.017369	-0.013269	-0.017047	-0.025392	-0.01887	0.012545	-0.074127	-0.085568	-0.14709	-0.052832	0.00041659	-0.015948	0.046543
-0.17801	-0.16961	-0.18398	-0.12497	-0.2522	-0.2766	-0.21201	-0.28794	-0.28408	-0.24542	-0.23004	-0.14833	-0.15782	-0.10133	-0.15343	-0.11942	-0.0029161	-0.047821	-0.12281	-0.10021	-0.15248	-0.17362	-0.08896	-0.13027	-0.014199	-0.0069722	0.063733	0.020031	-0.022601	0.10781	0.064115	0.08349	0.13448	0.11044	0.18231	0.23554	0.16114	0.23189	0.20012	0.18271	0.23186	0.12756	0.22692	0.20269	0.13666	0.18307	0.16319	0.17635	0.1954	0.13089
-0.14738	-0.099924	-0.13472	-0.14398	-0.17955	-0.081484	-0.12369	-0.17226	-0.16237	-0.095308	-0.065612	-0.010629	0.056715	0.020169	0.042089	0.052715	0.16274	0.10793	0.32994	0.3418	0.18517	0.26784	0.18542	0.14843	0.14163	0.070024	0.014353	-0.074852	0.0014575	-0.042369	-0.25865	-0.13236	-0.06026	-0.0041927	-0.020401	0.021889	-0.052437	0.091261	0.12019	0.16881	0.13402	0.13981	0.14469	0.091397	0.073359	0.11354	0.12535	-0.0012206	-0.029646	-0.0026798
0.062626	0.15962	0.11488	0.1158	0.10732	0.088277	0.071961	-0.023125	-0.10344	-0.16338	-0.24585	-0.20535	-0.18229	-0.27415	-0.26913	-0.27237	-0.25244	-0.32327	-0.29328	-0.3335	-0.18646	-0.15215	-0.091825	-0.098319	-0.089311	-0.021117	-0.036046	-0.098268	0.0030305	0.025381	0.058914	0.23984	0.15089	0.1939	0.20275	0.18051	0.19188	0.076783	0.029633	0.046707	-0.011301	0.081876	-0.037108	-0.091911	-0.04294	0.024567	0.044828	0.032389	-0.023223	0.13025
-0.027235	-0.17349	-0.18693	-0.18716	-0.19561	-0.058457	-0.17576	-0.23486	-0.01318	-0.013963	-0.077594	-0.14272	-0.0039796	0.056161	0.016362	0.017545	0.079241	0.0079161	0.05128	0.12859	0.10868	0.031096	0.013867	-0.083106	-0.16668	-0.10521	-0.013251	0.088895	0.067208	0.051519	0.080086	0.090955	0.080937	0.15516	0.11193	0.10269	0.17647	0.087205	0.18207	-0.057893	-0.015975	-0.032582	-0.13785	-0.068229	-0.1595	-0.092277	0.023328	0.044702	0.088675	0.14857
-0.13538	-0.147	-0.097978	-0.001856	0.13956	0.12891	0.19726	0.1348	0.19337	0.20983	0.17391	0.14613	0.16242	0.20143	0.18809	0.12999	0.054582	-0.027653	-0.024549	0.022616	-0.036856	-0.085137	0.0153	0.03657	-0.003053	0.03437	0.063688	-0.01826	-0.00036042	-0.037996	-0.10163	-0.099146	-0.14641	-0.14314	-0.32174	-0.1845	-0.20293	-0.23388	-0.28515	-0.28215	-0.18665	-0.069977	0.06737	0.081979	0.070794	0.15918	0.24782	0.16185	0.19119	0.16192
0.23999	0.38021	0.40061	0.33296	0.28871	0.21516	0.21913	0.20256	0.22712	0.068563	0.1057	-0.078324	-0.2068	-0.31518	-0.35459	-0.39992	-0.29915	-0.38445	-0.42365	-0.38861	-0.40184	-0.33042	-0.45416	-0.31524	-0.13844	-0.093236	1.1755e-05	-0.017238	-0.086352	0.011306	0.075741	-0.017844	-0.020798	0.022027	0.099822	0.021539	-0.046188	-0.15302	-0.16124	-0.0014212	0.044564	0.063252	0.054257	0.006253	0.054465	0.03478	0.081791	0.14525	0.16234	0.18581
0.11171	0.043436	0.046882	-0.041393	-0.21396	-0.22634	-0.18119	-0.20581	-0.19754	-0.24074	-0.2038	-0.23682	-0.19762	-0.099611	-0.15109	-0.11852	0.017245	0.017301	-0.11718	-0.073468	-0.12504	-0.048972	-0.03168	0.00052355	0.019556	0.038344	0.027613	0.076312	-0.0019103	0.052875	0.083663	0.15497	0.23837	0.22638	0.24763	0.2173	0.14231	0.20444	0.18962	0.043339	0.049312	0.030173	0.045929	-0.0075809	-0.16852	-0.057954	-0.15086	-0.12538	-0.099625	-0.13985
-0.013141	0.00054121	-0.044235	-0.087587	-0.094614	-0.064082	-0.088588	-0.19056	-0.19658	-0.1368	-0.078398	-0.082784	-0.14968	-0.24505	-0.22602	-0.20353	-0.25903	-0.27563	-0.13818	0.0084139	0.10495	0.13472	0.062336	0.087388	0.057326	0.11729	0.14685	0.11518	0.21578	0.079523	-0.079724	-0.066894	-0.1022	-0.17892	-0.072164	-0.020518	0.043418	-0.00082049	0.0051944	0.078681	0.012126	-0.064737	0.019693	0.011297	0.078433	0.086044	-0.00099382	0.08652	0.047479	0.15092
-0.015858	0.086192	0.0401	0.095202	0.018096	0.067016	0.071957	-0.026941	-0.15458	-0.15575	-0.14388	-0.044995	-0.039156	-0.064667	-0.21847	-0.1216	-0.08707	-0.10511	-0.15382	-0.15404	-0.10835	-0.11697	-0.025373	-0.17511	-0.080714	-0.12894	0.023519	0.061045	0.10971	0.11203	0.11487	0.1267	0.17073	0.12899	0.13117	0.34333	0.29401	0.2902	0.18913	0.1108	0.22406	0.31392	0.27733	0.25668	0.10398	0.061803	-0.0089556	-0.14349	-0.21332	-0.10548
-0.086002	-0.048366	0.11586	0.032789	-0.026784	0.031749	0.014258	0.039846	0.060496	0.088861	0.10588	0.14386	0.15143	0.13841	0.18125	0.21443	0.25071	0.29693	0.17989	0.28338	0.33482	0.30968	0.20801	0.22963	0.18407	0.18551	0.036561	0.1124	0.060115	0.022259	0.05578	0.038505	-0.098358	-0.16553	0.0019814	-0.077584	0.0036528	0.030454	-0.0078345	-0.078467	0.0012696	-0.028805	0.024227	-0.001761	0.055755	-0.077422	-0.14833	-0.18705	-0.31843	-0.39273
-0.015453	0.061634	0.052002	0.049907	0.090249	0.077044	0.08753	0.015094	0.016567	0.039497	0.060614	0.15825	0.17703	0.24287	0.25028	0.29801	0.33599	0.27197	0.2708	0.30584	0.42211	0.30675	0.21554	0.056145	-0.029506	-0.16258	-0.076316	-0.092283	-0.10296	-0.16181	-0.13642	-0.15451	-0.21774	-0.18677	-0.11308	0.012771	-0.10414	-0.094678	-0.22673	-0.24576	-0.19116	-0.17885	-0.16735	-0.13335	-0.12141	-0.053279	-0.096752	-0.14494	-0.071304	-0.041221
0.027368	0.029913	-0.084452	-0.0233	-0.125	-0.17966	-0.15117	-0.099294	-0.22716	-0.24917	-0.33073	-0.24914	-0.19251	-0.20969	-0.13721	-0.13997	-0.10859	-0.022854	-0.089744	-0.017656	0.04011	-0.030289	0.042557	-0.029128	-0.038316	-0.084106	-0.07839	-0.027321	-0.03867	0.02234	0.044016	0.012061	0.068563	0.14262	0.18021	0.12242	0.15634	0.1969	0.17813	0.23383	0.16143	0.25856	0.13831	0.14989	0.2107	0.14663	-0.013487	0.073604	-0.0045162	0.085874
0.19763	0.21601	0.21792	0.1709	0.22161	0.30098	0.23217	0.2242	0.15658	0.083883	-0.043664	-0.019447	-0.019758	0.021316	-0.056675	-0.059399	-0.21371	-0.11814	-0.10277	-0.10945	-0.079438	0.036602	0.079301	0.011505	0.0027662	0.087038	0.091269	0.11666	0.13769	-0.0011376	-0.012384	0.030293	0.029198	-0.050747	-0.013013	-0.050101	-0.057459	-0.099718	-0.10323	-0.10546	-0.069063	-0.01367	-0.067034	-0.17477	-0.098031	-0.091834	-0.12636	-0.12298	-0.16073	-0.24776
-0.13607	-0.11722	-0.0061527	0.11314	0.16357	0.17294	0.089837	0.035463	0.033754	0.0090545	-0.025069	0.062978	0.020159	-0.031493	0.0082721	0.037982	-0.036184	-0.086051	0.091793	0.19349	0.18394	0.27358	0.30535	0.19436	0.28664	0.29035	0.28297	0.22056	0.38966	0.45282	0.34989	0.22819	0.2672	0.14707	0.10679	0.055827	-0.022872	-0.077417	-0.17818	-0.10948	-0.34577	-0.3511	-0.32896	-0.22286	-0.30129	-0.2497	-0.30878	-0.20702	-0.14673	-0.2129
-0.19841	-0.25571	-0.20267	-0.2487	-0.083874	-0.05211	-0.055961	-0.0611	0.07226	-0.023061	0.060743	0.15333	0.099144	0.13758	0.17097	0.17337	0.1618	0.10337	0.17917	0.16061	0.069768	0.067974	0.014014	-0.031235	0.0040351	-0.019481	-0.14538	-0.065687	-0.12269	-0.15002	-0.16527	-0.16213	-0.14127	-0.097207	-0.0056931	-0.0041881	0.01019	0.040005	0.12012	0.12049	0.25699	0.26142	0.24638	0.21372	0.13599	-0.027703	0.10867	0.1097	0.088736	0.15316
-0.23852	-0.17707	-0.19663	-0.044747	-0.064904	-0.10135	-0.13791	-0.0027165	-0.021883	-0.038268	-0.17821	-0.12626	-0.23582	-0.33199	-0.33698	-0.28759	-0.36042	-0.37734	-0.35813	-0.33792	-0.29156	-0.2488	-0.22349	-0.13839	-0.059289	-0.019169	0.00077708	0.028468	0.1533	0.16209	0.23949	0.16814	0.24181	0.38818	0.4131	0.38715	0.39151	0.43739	0.37709	0.29848	0.27217	0.26422	0.1564	0.24169	0.10116	0.09917	0.15779	0.16013	0.13551	0.14861
0.10658	0.14903	0.11654	0.15263	0.15445	0.15488	0.098269	0.04707	-0.070618	-0.056582	-0.08895	-0.094161	-0.10525	-0.043648	-0.077078	-0.027474	-0.0080519	-0.17354	-0.050235	0.089797	0.032542	-0.027837	0.015439	0.060992	0.011618	-0.029018	0.075989	0.10316	0.16497	0.19153	0.14076	0.030967	0.10545	0.16742	0.14516	0.11202	0.061466	0.0012522	-0.011023	-0.20738	-0.28862	-0.25575	-0.18338	-0.16757	-0.20013	-0.23	-0.22005	-0.089065	-0.050486	-0.10903
0.15495	0.11057	-0.037358	-0.08831	0.045777	0.057764	0.025949	0.047582	0.0083654	0.15376	0.1569	0.041083	-0.048342	-0.080437	-0.028537	-0.037978	-0.12107	-0.13562	-0.055725	-0.0011139	-0.048847	-0.13219	-0.11206	-0.024637	-0.0067376	-0.028414	-0.059515	0.026166	0.030264	0.011659	-0.10218	-0.11917	-0.013847	0.019311	0.066045	0.022058	0.022011	0.030479	0.10024	0.0098781	0.06217	0.177	0.083888	0.058981	-0.053296	0.0041735	-0.081647	-0.13704	-0.074898	0.05064
-0.046157	-0.11795	-0.052559	-0.032213	-0.035718	0.055896	-0.045857	-0.060907	-0.057358	-0.010736	-0.0065149	0.0028389	0.045574	-0.0029527	0.03368	0.030605	0.012407	-0.0085163	0.077302	0.075945	0.057482	-0.03257	-0.049779	-0.0098664	0.049755	0.052939	0.10945	0.12958	0.11935	0.10018	0.037052	0.024145	0.14658	0.13452	0.16972	0.15061	0.17024	0.034061	0.116	0.030017	0.02424	0.030377	0.042131	-0.043229	-0.02305	-0.10743	-0.095599	-0.13201	-0.15719	-0.12893
0.20325	0.16107	0.15954	0.21891	0.066528	0.022783	-0.0092128	-0.0046677	0.021463	-0.088127	-0.12483	-0.088385	-0.11533	-0.0043102	-0.032004	-0.071385	0.060693	0.025962	0.035946	0.018234	0.074206	0.15743	0.056891	-0.050978	-0.054179	-0.040181	-0.072538	-0.023666	-0.058082	-0.0088432	-0.086937	-0.013823	-0.083372	0.0002726	0.0411	0.14521	0.14659	0.0073212	0.073214	-0.011614	-0.002325	-0.1167	-0.11669	-0.13935	-0.14015	-0.1911	-0.28361	-0.17533	-0.21174	-0.11766
-0.099037	-0.14722	-0.14335	-0.16864	-0.11948	-0.11563	-0.12636	-0.17918	-0.082626	0.0036154	0.090043	0.10698	0.16411	0.20327	0.28686	0.24339	0.34775	0.42508	0.36606	0.32894	0.27759	0.29958	0.25391	0.25967	0.23141	0.15485	0.12847	0.10875	0.14921	0.01745	-0.025854	0.032671	0.031114	-0.095272	-0.11127	-0.15507	-0.21631	-0.16171	-0.18622	-0.24354	-0.30399	-0.16173	-0.1734	-0.22115	-0.21119	-0.17049	-0.12731	-0.17622	-0.071125	-0.072728
-0.22545	-0.25923	-0.21897	-0.12093	-0.10257	-0.02733	-0.046021	0.10513	0.055146	0.033912	0.051259	0.066118	0.056722	0.083722	0.14336	-0.095176	-0.013069	-0.015179	-0.083974	-0.038478	-0.11321	-0.081108	-0.085832	-0.080392	-0.02026	-0.055142	-0.0054548	0.1397	0.01048	0.04242	0.083073	0.014864	0.088352	0.116	0.15328	0.064653	-0.11294	-0.099476	-0.11182	-0.061836	-0.035235	0.034514	-0.049441	0.037511	0.12067	0.16962	0.15397	0.22541	0.33489	0.27675
-0.080892	-0.1202	-0.107	-0.11649	-0.073034	0.041521	0.090119	0.12136	0.077852	0.069073	0.025451	-0.018416	-0.046141	-0.0063343	-0.072229	-0.037264	0.017022	-0.015858	-0.13429	-0.11285	-0.10978	-0.13344	-0.10399	-0.023155	0.019051	-0.0059223	0.024995	0.088893	0.037989	-0.049681	-0.074207	-0.098193	-0.071478	-0.04427	-0.075723	-0.093497	-0.05665	-0.04747	-0.083841	0.0041662	0.039464	0.13517	0.2115	0.16106	0.30375	0.29857	0.26372	0.25073	0.20307	0.19469
0.15489	0.10449	0.12856	0.073534	0.13051	0.11917	0.14338	0.13518	0.11612	0.11485	0.069304	0.046425	-0.0080024	0.047501	-0.027931	0.016395	-0.068931	-0.045561	-0.017143	0.010665	-0.020856	-0.0020538	0.0015175	0.13237	0.18689	0.10652	0.19187	0.20526	0.19521	0.15312	0.081216	0.087521	0.20045	0.23319	0.15242	-0.038604	-0.085893	0.023749	0.045264	-0.011288	-0.086781	-0.1166	-0.12866	-0.26943	-0.32233	-0.38717	-0.34694	-0.26264	-0.25877	-0.32173
0.020328	-0.042857	-0.09443	0.028238	0.10811	-0.078154	0.011093	0.011719	-0.037031	0.014998	0.078107	-0.00076682	0.027662	0.08808	0.2064	0.12024	0.23861	0.37555	0.30956	0.32083	0.4775	0.49335	0.32004	0.33164	0.29942	0.19537	0.10106	0.092525	0.029509	-0.046358	0.032869	-0.014813	-0.095926	-0.080491	-0.031257	0.0079086	0.096389	0.066575	0.030273	0.059641	-0.12249	-0.16611	-0.2114	-0.26588	-0.27539	-0.35318	-0.29254	-0.32544	-0.34043	-0.34798
0.070605	0.10657	0.054791	0.012742	0.015232	-0.072857	-0.016106	0.0085423	0.017732	0.065054	-0.007002	-0.015114	-0.064757	-0.1055	-0.069451	-0.0092809	0.066625	0.080148	0.086407	0.19371	0.15317	0.15234	0.1958	0.16198	0.088805	0.094868	0.11789	0.067312	0.0058401	-0.046578	-0.074276	-0.14826	-0.16387	-0.21259	-0.29915	-0.28543	-0.21658	-0.044118	-0.062516	-0.020915	0.0014545	-0.035769	0.0017248	-0.021716	0.060841	0.050307	0.1147	0.11421	0.062881	0.018208
0.016239	0.047427	0.066816	0.19066	0.072518	0.098824	-0.022269	-0.070582	-0.14326	-0.095313	-0.080397	-0.18838	-0.048154	-0.0042869	0.083135	0.065668	0.19994	0.2668	0.34982	0.32456	0.25512	0.20616	0.21515	0.22209	0.079329	-0.04615	-0.15855	-0.16618	-0.1987	-0.2564	-0.25993	-0.24347	-0.17195	-0.22466	-0.23715	-0.058607	-0.071849	-0.082381	-0.010022	0.14756	-0.026601	0.091481	0.045256	0.028745	-0.0044156	0.065626	0.071785	0.0043979	0.0023299	-0.00083848
0.25289	0.16942	0.15911	0.21175	0.08839	-0.09652	-0.10241	-0.14111	0.016704	-0.11219	-0.16005	-0.24661	-0.33489	-0.30685	-0.37018	-0.44752	-0.39767	-0.29844	-0.2403	-0.19597	-0.22711	-0.22791	-0.18099	-0.054149	0.08627	0.02718	0.060255	0.2491	0.30751	0.26582	0.11244	0.029565	0.067812	0.15757	0.10034	0.08893	-0.043092	-0.029564	-0.072304	-0.15538	-0.22491	-0.19896	-0.025923	-0.0065321	-0.060101	0.01712	0.014855	0.024726	0.092904	0.10501
0.11955	0.19205	0.052194	-0.072956	-0.098295	-0.034776	-0.014941	-0.043006	0.016089	-0.030606	-0.17255	-0.14163	-0.1679	-0.16592	-0.047875	0.017732	-0.066904	0.034816	0.073775	-0.043783	-0.083346	-0.019953	-0.011473	0.073301	0.11052	0.091509	-0.007476	0.014648	0.042427	-0.0038712	-0.025363	0.035166	0.013024	0.054632	0.04277	0.0041842	0.091214	0.03105	0.092036	0.081054	-0.01751	-0.072271	-0.069267	0.0069942	-0.0044139	-0.080549	-0.048856	-0.097706	-0.12136	-0.14136
-0.031993	0.079948	0.2315	0.22503	0.16533	0.20896	0.22472	0.14261	0.096818	0.013767	0.13908	0.15771	0.15655	0.17135	0.20492	0.17416	0.10328	0.013819	-0.06482	-0.012783	-0.074552	-0.12918	-0.17078	-0.1153	-0.2221	-0.26797	-0.24001	-0.1502	-0.086596	-0.14153	-0.10994	-0.063894	-0.046328	-0.015319	0.012827	-0.020425	0.0046821	-0.051366	-0.082293	-0.12961	-0.064273	-0.019266	0.029931	-0.037728	0.0038093	0.021834	0.015895	-0.04492	-0.027337	-0.00067483
0.056244	-0.027674	-0.089547	-0.003301	-0.001588	0.12194	0.16179	0.048337	-0.0023148	0.22418	0.14106	0.13427	0.097531	0.033675	0.032654	-0.060743	-0.08713	-0.12268	-0.15444	-0.074509	-0.10437	-0.1136	-0.17244	-0.23993	-0.19647	-0.056093	-0.11517	-0.054095	-0.076035	-0.088074	0.029089	-0.010708	0.062051	0.13613	0.18596	0.14926	0.11189	0.083222	0.054989	0.056564	0.1155	0.075374	-0.057416	-0.036057	-0.13716	-0.12499	-0.18739	-0.12184	-0.06384	0.05403
-0.10021	-0.087774	-0.023066	0.11196	0.08955	0.14932	0.13109	0.22134	0.11885	0.11123	0.0091093	-0.085711	-0.095242	-0.096496	-0.070712	-0.14178	-0.20172	-0.29712	-0.29545	-0.33044	-0.2165	-0.2474	-0.20287	-0.056809	-0.026225	-0.078328	-0.09301	-0.036386	0.0017645	0.04187	0.042795	0.13532	0.044406	-0.024371	-0.011051	-0.011773	0.061934	0.1132	0.20866	0.17457	0.15172	0.2375	0.17359	0.16032	0.20931	0.23801	0.19961	0.23089	0.14439	0.07654
-0.086156	-0.062338	0.045342	0.046849	0.088742	0.049035	0.083861	0.00079732	0.011541	0.12305	0.068154	0.015745	0.055605	0.089223	-0.013508	0.053358	0.133	0.054783	0.051253	0.21318	0.15512	0.305	0.28082	0.29109	0.19676	0.27892	0.34684	0.28358	0.21649	0.18936	0.10655	-0.065933	-0.085457	-0.20702	-0.31734	-0.23684	-0.33671	-0.318	-0.29636	-0.26347	-0.22465	-0.17515	-0.12497	-0.14774	-0.12564	-0.031411	0.022768	0.0308	0.034692	-0.08178
-0.083136	-0.079376	-0.084803	-0.035151	-0.055459	-0.059029	-0.095978	-0.10459	-0.12835	-0.12152	-0.021427	0.0047826	0.039385	0.084674	0.14889	0.032611	0.057869	-0.010206	0.051043	-0.0236	-0.10223	-0.074158	-0.10999	-0.07306	-0.099797	-0.10053	-0.041925	0.055603	0.13299	0.20785	0.26381	0.42032	0.48701	0.49342	0.42252	0.41172	0.38417	0.34755	0.32564	0.2355	0.088263	-0.012692	-0.055572	-0.12895	-0.11295	-0.089066	-0.13735	-0.29024	-0.21932	-0.28585
-0.15628	-0.13616	-0.0026452	0.022161	-0.027017	-0.073097	-0.041916	-0.091332	0.0092655	0.01732	0.070246	0.040452	0.082782	0.053702	0.034632	0.066016	0.071541	-0.0040342	0.053027	0.053794	-0.024971	-0.087433	-0.18693	-0.10993	-0.088912	-0.089331	-0.12549	-0.032581	-0.12367	-0.082267	-0.1054	-0.069644	-0.071644	0.019551	0.090749	0.10005	0.1322	0.084826	0.03688	0.07082	0.095875	0.16192	0.29043	0.23116	0.19304	0.12505	0.13583	0.095913	0.079124	0.04026
-0.015036	0.00078326	0.014196	-0.028627	-0.035416	-0.07736	-0.10188	-0.075203	-0.24972	-0.23912	-0.21482	-0.15481	-0.13738	-0.044946	-0.15179	-0.064814	-0.088575	-0.040941	-0.06727	0.012743	0.098581	0.1815	0.14944	0.23626	0.2597	0.32477	0.32752	0.33034	0.36442	0.33055	0.36004	0.48113	0.37161	0.25313	0.21215	0.090653	0.059216	-0.036959	-0.14998	-0.09599	-0.23751	-0.22717	-0.26462	-0.33728	-0.32694	-0.25196	-0.25687	-0.22251	-0.21032	-0.12376
0.10032	0.14231	0.10314	0.18345	0.18464	0.20642	0.2113	0.18378	0.10529	0.056558	0.081279	0.034929	-0.0065645	-0.038463	-0.0075203	0.032418	-0.073294	-0.071951	-0.097532	-0.1542	-0.1131	-0.12406	-0.10796	-0.020977	0.030253	-0.022328	0.086169	-0.043638	-0.029208	-0.016522	-0.090161	-0.075901	-0.016939	-0.0086099	0.0070971	-0.11599	-0.15272	-0.28924	-0.24415	-0.16665	-0.1298	-0.15623	-0.062184	-0.050102	-0.063485	-0.057129	-0.029198	0.052861	0.12982	0.15047
0.0084839	0.026395	-0.059046	-0.09655	-0.19941	-0.209	-0.16405	-0.30136	-0.3071	-0.24813	-0.22709	-0.2206	-0.36653	-0.26741	-0.2527	-0.28902	-0.13048	-0.10683	-0.158	-0.027376	0.060238	0.034524	0.095731	0.1898	0.18345	0.20658	0.28587	0.3455	0.29035	0.27528	0.34493	0.20524	0.20191	0.21806	0.25133	0.23675	0.27938	0.2589	0.15319	0.20218	0.1247	0.089764	0.093235	0.092885	0.096733	-0.037573	-0.11207	-0.14083	-0.12834	-0.11497
-0.16844	-0.099593	-0.06368	-0.129	-0.063019	-0.12515	-0.20164	-0.26818	-0.27069	-0.24285	-0.17657	-0.088727	0.052499	0.039176	0.020368	0.040979	0.11351	0.089038	0.081546	0.087103	0.15036	0.12325	0.064613	0.048961	-0.020372	-0.027418	-0.017119	-0.075264	-0.044169	0.074173	0.032563	0.17442	0.2745	0.12964	0.12986	0.091018	0.12847	0.22319	0.29677	0.15626	0.24369	0.20903	0.13037	0.050581	0.0062584	-0.016599	-0.0094354	0.055847	-0.10413	-0.14301
0.12789	0.1261	0.12988	0.1588	0.077958	-0.011756	-0.064515	-0.14027	-0.17362	-0.23926	-0.30971	-0.25838	-0.20888	-0.22036	-0.2379	-0.17532	-0.042292	0.067568	0.01886	0.088241	0.094631	0.20458	0.32901	0.27784	0.19804	0.26892	0.33196	0.2839	0.24181	0.23341	0.26462	0.17479	0.14187	0.034858	0.14095	0.091131	0.080914	-0.053841	-0.079761	-0.097523	-0.097992	-0.11516	-0.12355	-0.12478	-0.067116	-0.18629	-0.26327	-0.23692	-0.20575	-0.14694
0.090278	0.036193	0.11197	0.053443	0.0044477	0.0079069	-0.16399	-0.13305	-0.11326	-0.1284	-0.048082	-0.068742	-0.09515	-0.050457	-0.1303	-0.0020287	0.029313	-0.023507	0.095662	0.12056	0.065602	0.092806	0.033462	-0.047742	-0.16342	-0.13871	-0.14571	-0.13276	-0.085138	-0.0070414	-0.0088808	-0.017894	0.089077	0.0034691	0.06924	0.11074	0.054471	0.049663	0.05477	-0.02904	-0.070052	-0.076585	-0.13767	-0.030591	-0.035814	-0.034784	-0.05872	0.005861	0.10555	0.06165
0.027087	0.1429	0.16166	0.18443	0.26575	0.1554	0.095805	0.040048	0.10624	-0.013422	-0.045605	0.02636	-0.058884	-0.094644	-0.055604	-0.079278	-0.22565	-0.17925	-0.17851	-0.10855	-0.23308	-0.20074	-0.093642	-0.12013	-0.088576	-0.15091	-0.17332	-0.11564	-0.11663	-0.1053	-0.11522	-0.088651	-0.10788	-0.092035	-0.048317	-0.052254	0.036153	0.16675	0.068	0.13007	0.096208	0.23622	0.34535	0.29925	0.27078	0.18227	0.18323	0.093981	0.029878	-0.061033
-0.3284	-0.29312	-0.31091	-0.28918	-0.17383	-0.21915	-0.088488	-0.036464	-0.046535	0.036407	0.094346	-0.0065246	-0.074536	-0.062453	-0.042327	-0.10662	-0.053977	-0.080816	-0.11873	-0.093694	-0.072398	-0.061107	-0.032153	0.055983	0.094128	0.12669	0.12797	0.27163	0.15101	0.21487	0.37573	0.31605	0.25095	0.34615	0.29937	0.3741	0.22568	0.24733	0.34728	0.27653	0.22702	0.067714	0.043632	0.10153	0.12566	-0.027605	0.0075975	0.014904	0.011251	-0.010773
-0.15302	-0.076428	-0.076287	-0.099414	-0.11519	-0.21761	-0.1556	-0.17139	-0.075584	0.0039149	0.034654	-0.014132	0.041851	0.059234	0.10521	0.12189	0.032308	0.083058	0.14277	0.19866	0.20064	0.14957	0.091861	0.19316	0.20926	0.16874	0.088452	0.081711	0.12567	0.074095	-0.064612	-0.18736	-0.21093	-0.126	-0.17828	-0.21232	-0.078815	-0.05488	0.030329	0.023356	0.043811	0.097038	0.18224	0.14908	0.15083	0.14547	0.11448	0.10481	-0.031404	-0.053881
0.10348	0.12467	0.15339	0.12991	0.077788	0.031363	-0.020519	-0.052259	-0.064763	-0.028562	-0.067179	-0.084547	-0.0083227	0.059956	0.051184	0.054664	0.089989	0.053295	0.13246	0.058706	0.021094	0.018439	0.12243	0.13749	0.062117	-0.077957	-0.12213	-0.20658	-0.14776	-0.12099	-0.018554	-0.027441	-0.044796	-0.061179	-0.047926	-0.20325	-0.15263	-0.13928	-0.19003	-0.13171	-0.18103	-0.15422	-0.20073	-0.22641	-0.25186	-0.1895	-0.23958	-0.010402	-0.02034	0.067636
-0.13664	-0.18245	-0.20292	-0.2227	-0.14918	-0.078686	-0.10958	-0.061105	-0.081632	0.066655	0.0085283	-0.092996	-0.062446	0.040987	0.079396	0.025298	0.0065724	0.0079671	-0.0013956	0.038507	0.11066	0.0058005	0.076444	0.17609	0.15595	0.20286	0.13015	0.17088	0.21656	0.26939	0.29458	0.17335	0.19545	0.13314	0.15427	0.047318	-0.013908	-0.059575	-0.010951	-0.11771	-0.12662	0.05679	-0.044018	-0.026916	-0.069587	-0.055736	-0.12919	0.0049718	0.02411	0.037561
0.10342	0.009958	0.093836	0.18115	0.21704	0.076151	0.047157	0.080048	0.12548	0.080747	-0.0090101	0.0071407	-0.03187	-0.028872	-0.047424	-0.10984	-0.040345	-0.032458	0.018154	-0.10105	-0.18163	-0.022818	0.087888	0.11247	0.053271	0.077281	0.14654	0.24605	0.083388	0.045809	0.041836	0.0059677	-0.092881	-0.23434	-0.20108	-0.14558	-0.012675	-0.044577	-0.10059	-0.10983	-0.033549	0.084038	0.0048906	0.043085	0.017854	0.097373	0.065919	-0.038911	-0.11609	-0.085268
0.088789	0.1177	0.042982	0.022298	0.085314	0.049379	0.13312	0.15931	0.14967	0.13468	0.20253	0.17561	0.19757	0.082709	0.19263	0.23931	0.14887	0.10955	0.027509	-0.10458	-0.07753	-0.15718	-0.26428	-0.2295	-0.2274	-0.15243	-0.17831	-0.18496	-0.26509	-0.27493	-0.17593	-0.20359	-0.18185	-0.16634	-0.033386	0.01761	-0.055902	-0.009443	-0.051659	-0.095094	0.030397	0.032256	-0.046063	0.042032	0.097088	0.12686	-0.047864	-0.051649	-0.012356	-0.018982
0.021933	0.068449	0.065023	0.10645	0.13541	0.14758	0.11347	0.15879	0.14514	-0.016997	0.046246	-0.051246	-0.024299	-0.12413	-0.026577	-0.039356	-0.021115	-0.043796	-0.077091	-0.087214	-0.047086	0.12736	0.17076	0.12886	0.1032	0.071839	-0.013863	-0.031312	-0.0039839	0.030838	-0.0014856	-0.019433	0.05835	-0.05046	-0.075967	-0.0044219	0.036812	0.035223	0.081274	0.12187	0.071201	0.11946	0.21343	0.091818	-0.046612	-0.07702	-0.01712	-0.058882	-0.13007	-0.16908
0.1543	-0.083018	0.041431	0.11489	0.15831	0.16427	0.088776	0.13179	0.014999	-0.0006118	-0.051086	-0.06737	-0.14971	-0.09207	-0.046372	-0.078526	-0.15159	-0.05908	-0.14174	-0.16786	-0.19312	-0.16643	-0.092671	-0.1239	-0.080438	-0.049902	-0.10338	-0.019891	-0.10028	-0.04101	0.033344	0.065264	0.095442	0.044021	0.018323	0.052625	0.11497	0.07569	0.055373	0.13681	0.087212	0.0093775	0.029009	-0.035864	-0.018921	-0.016008	-0.021094	-0.013791	0.099554	0.066899
0.15869	0.19301	0.087781	-0.016253	-0.037844	0.0462	0.17436	0.10243	0.098809	0.13099	0.10976	0.18219	0.12213	0.030841	0.067698	0.20549	0.2049	0.21746	0.11693	0.106	0.086553	0.12807	0.12213	0.083642	0.065934	0.082953	0.10601	-0.018845	-0.016435	-0.021734	-0.16891	-0.16192	-0.18656	-0.34467	-0.37035	-0.44838	-0.41237	-0.47611	-0.41183	-0.39541	-0.22361	-0.20635	-0.11768	-0.024789	0.073484	0.040034	0.10403	0.062865	0.15865	0.1767
-0.097044	-0.13741	-0.12487	-0.25177	-0.20988	-0.19767	-0.1652	-0.11876	-0.025482	-0.07754	-0.071489	-0.060963	-0.017649	-0.022093	0.065604	0.11633	0.11243	0.10463	0.015178	0.022919	0.062802	0.0071447	0.10546	0.10221	-0.017231	0.05734	0.0309	0.074993	0.11291	0.13927	0.20722	0.20877	0.19823	0.15255	0.1459	0.21016	0.15064	0.083577	0.067139	-0.013564	-0.063624	-0.060182	-0.084834	-0.13071	-0.18804	-0.18363	-0.18952	-0.18124	0.033819	0.019706
-0.011531	-0.04768	0.0032316	-0.012688	0.024572	-0.044795	-0.056667	-0.11416	0.012667	-0.047403	0.0036022	-0.075048	0.085843	0.078921	0.046284	-0.016787	0.007631	0.025245	-0.0011289	0.033636	0.021172	0.021909	0.013903	-0.055704	-0.12407	-0.13622	-0.10995	-0.16656	-0.088157	-0.048571	-0.066926	-0.044598	0.027473	0.033321	0.06407	0.085811	0.043908	0.13381	0.10851	0.17376	0.1217	0.11183	0.21438	0.12431	0.050567	0.06012	-0.079023	-0.010277	0.039446	-0.048767
-0.054526	-0.11055	-0.086005	-0.062059	0.05152	-0.037777	-0.038439	0.011037	0.0419	0.0434	0.11551	0.085078	0.17704	0.19602	0.25926	0.22266	0.13235	0.15184	0.033772	0.024393	-0.073539	-0.11939	-0.16193	-0.11947	-0.16432	-0.21224	-0.24238	-0.26957	-0.21129	-0.16415	-0.14987	-0.11685	-0.05187	-0.017508	-0.003877	-0.057153	-0.065374	-0.040689	-0.0030521	0.077792	0.062043	0.016644	0.011369	0.059713	0.098441	0.089688	0.10249	0.14076	0.13264	0.097949
0.26235	0.21411	0.17695	0.066239	0.10839	0.077347	0.18144	0.11358	0.12607	0.11982	0.097051	0.091354	0.18976	0.24083	0.16868	0.21431	0.15315	0.15965	0.14769	0.22052	0.058982	0.023367	0.010538	-0.05993	-0.24892	-0.31405	-0.16657	-0.081858	-0.10723	-0.12698	-0.14182	-0.27708	-0.23695	-0.19967	-0.19637	-0.22151	-0.14792	-0.11275	-0.22785	-0.30158	-0.41517	-0.3939	-0.42165	-0.3962	-0.33332	-0.23789	-0.18549	-0.085389	-0.025716	0.01504
-0.036531	-0.032976	-0.058685	-0.054585	-0.13053	-0.012174	-0.076995	-0.0077672	0.0065068	-0.061272	0.029647	0.018194	0.10203	0.0037037	-0.0035361	-0.0037286	0.055721	-0.12949	-0.0086786	-0.1101	-0.028608	-0.046555	-0.16763	-0.12397	-0.14809	-0.099711	0.042037	0.044896	0.012053	0.10633	0.10313	0.053948	-0.03001	0.070239	0.050643	0.048391	-0.029495	0.015589	-0.090698	-0.029931	0.0063588	-0.022826	-0.16492	-0.056059	-0.047453	-0.080152	-0.021139	0.041692	0.097299	0.20642
0.019113	0.025705	-0.0092435	0.070438	0.21272	0.16838	0.12444	0.14344	0.11983	0.14781	0.12773	0.058767	-0.016738	-0.018603	-0.064	-0.20992	-0.28206	-0.14897	-0.095207	-0.13632	-0.034671	-0.007266	0.010017	0.06743	0.14738	0.25451	0.24043	0.27479	0.16918	0.10735	0.096001	0.0012978	0.063965	0.0052305	0.0012818	-0.066023	-0.028607	-0.088466	-0.0064677	0.060876	0.066173	0.010389	-0.057732	-0.0098974	-0.050708	0.01851	-0.043508	-0.14423	-0.1916	-0.09852
-0.049641	-0.066865	-0.033331	-0.10359	-0.12902	-0.037507	-0.012775	-0.015746	-0.078668	0.03474	-0.014784	-0.079266	-0.050696	0.041426	0.041333	0.042649	0.029141	-0.0063481	0.01215	-0.013658	0.073127	0.012683	-0.040099	0.022743	0.087555	0.077383	0.13032	0.050148	0.10802	0.12494	0.10821	0.10183	-0.05866	-0.021496	-0.017386	-0.027347	-0.06142	-0.12057	-0.16284	-0.00075071	-0.037693	-0.091938	0.0044758	0.079227	0.026612	0.069801	0.081269	0.084456	0.049394	0.034596
0.36692	0.21711	0.2901	0.29209	0.25291	0.27766	0.22031	0.30112	0.25151	0.1613	0.056978	0.11225	0.085745	0.16949	-0.001798	0.059765	-0.0067622	-0.13979	-0.1938	-0.34029	-0.24774	-0.22666	-0.30542	-0.33072	-0.26848	-0.31004	-0.25982	-0.27801	-0.28483	-0.20491	-0.14976	-0.12757	-0.16273	-0.18945	-0.20826	-0.14458	-0.11638	-0.12325	-0.024143	-0.050466	0.019077	-0.12515	0.0032301	0.040305	0.032708	0.020695	-0.032161	-0.11972	-0.034309	-0.052909
0.055029	-0.019379	-0.038929	-0.06208	-0.029786	-0.021728	0.022088	-0.046942	-0.11994	-0.12871	-0.21667	-0.1566	-0.1213	-0.018053	0.025829	-0.058531	0.022801	0.10875	0.08876	0.072481	0.092889	0.11384	0.1828	0.20546	0.14949	0.027589	0.002882	0.13894	0.098937	0.010135	0.091093	0.072481	0.14658	0.11068	0.011747	-0.023783	-0.040418	-0.067089	-0.15782	-0.248	-0.17586	-0.25895	-0.2355	-0.2	-0.23382	-0.19213	-0.090942	-0.047116	-0.0055554	0.12842
0.13276	0.087474	0.091927	0.1617	0.19186	0.14249	0.18433	0.21752	0.23908	0.26871	0.24112	0.237	0.16152	0.20296	0.14605	0.051426	0.01447	0.060182	-0.017581	0.047426	-0.0021048	-0.094996	-0.094003	-0.11345	-0.20235	-0.22688	-0.17725	-0.18356	-0.17428	-0.20928	-0.16713	-0.17931	-0.10339	-0.14117	-0.11341	-0.041132	0.024836	-0.053978	-0.033919	0.015159	0.0013966	0.0086513	-0.030166	0.044214	-0.072972	-0.13382	-0.13381	-0.13069	-0.10372	-0.038318
0.13211	0.16909	0.1548	0.10814	0.093847	0.096474	0.071013	-0.041874	0.077893	0.13088	0.1342	0.10985	0.12706	0.08432	0.014111	0.074275	0.15388	0.13621	0.15855	0.15107	0.099026	0.079364	0.031589	0.071353	0.03307	0.055787	-0.015363	0.020184	-0.057017	-0.063212	-0.065236	-0.15628	-0.217	-0.22771	-0.24649	-0.30861	-0.31812	-0.20442	-0.19116	-0.26536	-0.17655	-0.11241	-0.12564	-0.026708	-0.021107	-0.060472	-0.01834	0.052098	-0.017787	-0.031651
0.14273	0.21055	0.25056	0.27397	0.16478	0.10001	0.043527	0.074339	0.0019323	0.016569	-0.053575	-0.064449	-0.11933	-0.1622	-0.22297	-0.16656	-0.11133	-0.066472	-0.14501	-0.20773	-0.25568	-0.24324	-0.20858	-0.20838	-0.14912	-0.19691	-0.15112	-0.088365	-0.099087	-0.0021855	-0.028806	0.015487	0.053448	0.050883	0.080443	0.0027774	0.086751	0.069485	0.058688	0.037967	0.055002	0.052436	0.028747	0.086881	0.098957	-0.0022486	-0.020558	0.071682	0.024665	0.053821
0.099529	0.0807	0.097085	0.13001	0.094238	0.17045	0.18515	0.17144	0.17125	0.080301	0.032905	0.022714	-0.028515	0.03706	-0.0027888	-0.099356	-0.056278	-0.092411	-0.23124	-0.24857	-0.22171	-0.12974	-0.10359	-0.085571	-0.015383	-0.15614	-0.069635	-0.0034336	-0.10124	0.0062078	0.017546	-0.030814	-0.003011	-0.066961	-0.083547	-0.10699	-0.12958	-0.05673	-0.13372	-0.18752	-0.11772	-0.015983	0.0035272	0.044676	0.00079129	0.1194	0.087441	0.063275	0.072058	0.052642
-0.017493	-0.060593	-0.12778	-0.23451	-0.23941	-0.17339	-0.21169	-0.19297	-0.17616	-0.0466	-0.10068	-0.034918	-0.067362	-0.13191	-0.10827	-0.095149	-0.090325	-0.092161	-0.074909	-0.0014944	0.0077241	-0.03375	-0.05577	-0.052755	0.069623	0.11612	0.11906	0.14199	0.12073	0.11071	0.10044	0.10275	0.079938	0.07655	0.099488	0.13699	0.13624	0.046544	0.056666	0.059288	0.0046409	-0.1267	-0.051314	-0.08755	-0.094264	-0.099044	0.0056502	-0.023834	-0.039157	-0.017193
-0.089598	-0.10203	-0.0046386	-0.021568	0.060695	0.032162	-0.018362	-0.11842	-0.054531	0.0012259	-0.028122	-0.058851	0.0045497	0.021606	-0.044075	0.084053	0.022959	0.0089857	0.077678	0.12196	0.15537	0.089652	0.1276	0.17656	0.16596	0.22996	0.21804	0.091536	0.18141	0.1967	0.11843	0.030434	0.064437	0.084313	0.060868	0.032292	-0.0038135	-0.08329	-0.047053	0.040269	-0.019611	-0.021545	-0.04293	-0.061901	-0.045515	-0.062294	-0.17825	-0.14485	-0.074327	-0.17496
-0.0034473	0.11181	0.018943	-0.14222	-0.086472	0.036335	0.057328	-0.054685	0.036913	0.0704	0.041061	0.10769	0.11828	0.014097	0.090697	0.085827	0.054503	-0.030017	-0.10668	-0.071595	-0.034678	-0.062785	0.0064112	-0.038992	-0.076588	-0.12353	-0.093072	-0.11631	-0.16926	-0.10576	0.0031394	0.016693	-0.10442	-0.051394	-0.058235	-0.089311	-0.092747	-0.065389	-0.028647	0.016526	-0.056888	-0.097162	-0.14947	-0.15615	-0.1511	-0.16193	-0.084832	0.0089689	0.016836	0.055203
0.098901	0.13465	0.20537	0.17475	0.21561	0.23746	0.18316	0.22473	0.18554	0.045907	0.038159	0.046871	-0.081816	-0.14843	-0.26095	-0.25056	-0.23953	-0.26154	-0.23997	-0.19353	-0.20629	-0.026426	-0.0013075	0.089057	0.14676	0.15413	0.20882	0.26433	0.25983	0.2606	0.2228	0.16052	0.16246	-0.0055641	-0.025484	-0.086601	-0.085915	-0.067518	-0.14803	-0.17646	-0.098757	-0.069171	-0.080481	-0.097852	-0.094693	-0.10182	-0.087278	0.017506	-0.13177	-0.12698
-0.2802	-0.30184	-0.24039	-0.28718	-0.28782	-0.32263	-0.32813	-0.23826	-0.33695	-0.2352	-0.21982	-0.12562	-0.060814	0.049594	0.02062	0.107	0.11033	0.26217	0.22556	0.13277	0.33947	0.29346	0.28744	0.28793	0.17134	0.13742	0.10303	0.2354	0.24381	0.19063	0.25148	0.26063	0.13755	0.18964	0.21155	0.10574	0.17222	0.17139	0.22743	0.089207	0.13003	0.076557	-0.037032	0.028873	0.14944	0.06879	0.01485	0.0075118	0.012373	-0.050644
-0.24054	-0.18511	-0.13029	-0.21503	-0.24935	-0.099092	-0.1506	-0.11942	-0.17404	-0.14229	-0.12989	-0.14141	-0.11735	-0.18372	-0.13278	-0.085478	-0.0049744	-0.0059249	0.090696	0.063707	0.18115	0.19846	0.22869	0.16865	0.27857	0.30658	0.21738	0.22379	0.1402	0.11428	-0.019499	-0.047901	-0.10444	-0.10674	-0.16783	-0.10798	-0.10348	-0.1304	-0.10489	-0.086879	0.065269	0.051734	0.23451	0.27938	0.24384	0.2162	0.26891	0.25848	0.22277	0.18206
0.064263	0.0027393	0.032227	0.082109	0.062673	0.032525	0.072239	0.050575	0.074808	0.019466	0.045007	-0.14109	-0.10727	0.025382	0.086614	0.0089083	0.12472	0.27786	0.31379	0.30075	0.26366	0.34877	0.34589	0.27099	0.22336	0.099241	0.014445	-0.11471	-0.12529	-0.23317	-0.26215	-0.31691	-0.30764	-0.2804	-0.1491	-0.052536	-0.031122	0.029124	0.04286	0.12851	0.035079	0.013835	0.035535	0.040612	0.10813	0.05639	-0.080273	-0.085113	-0.21117	-0.2045
-0.035231	0.0046024	-0.20959	-0.31319	-0.32257	-0.30388	-0.41027	-0.30063	-0.11024	-0.21808	-0.11966	-0.0087563	0.083724	0.10385	0.26957	0.29127	0.33002	0.28283	0.33822	0.21745	0.17713	0.28164	0.10295	0.10124	-0.022238	-0.063197	-0.2408	-0.21765	-0.19916	-0.13692	-0.23341	-0.30609	-0.25403	-0.31924	-0.22533	-0.21086	-0.13498	-0.037098	0.024787	0.03714	-0.0022036	0.039953	0.13302	0.14308	0.17887	0.23352	0.20485	0.18985	0.11673	0.19305
0.14156	0.11784	0.29759	0.22724	0.23444	0.27811	0.21877	0.19874	0.1681	0.020642	-0.15179	-0.049741	-0.032378	-0.067606	-0.23551	-0.24622	-0.21762	-0.2834	-0.25651	-0.26003	-0.22924	-0.14415	-0.12135	-0.12479	-0.031498	-0.011903	0.047107	0.034338	-0.021357	-0.0041722	-0.079677	0.0011276	-0.028408	-0.10006	-0.11105	-0.080144	-0.21488	-0.20338	-0.165	-0.16459	-0.19241	-0.128	-0.062637	-0.11042	-0.074221	-0.011726	0.089914	0.007575	0.18151	0.055427
0.16436	0.16594	0.18777	0.09007	0.069799	-0.03446	-0.024804	-0.10352	-0.12315	-0.16347	-0.17413	-0.1944	-0.28814	-0.28449	-0.22803	-0.08421	-0.11571	-0.035697	-0.086687	-0.01764	0.046739	0.13942	0.24404	0.20451	0.3298	0.30943	0.17615	0.14154	0.16294	0.15171	0.12266	0.037566	-0.010644	-0.031686	-0.21114	-0.17642	-0.20167	-0.10915	-0.17274	-0.12896	-0.17229	-0.17906	-0.19367	-0.21058	-0.18892	-0.061193	-0.024056	-0.015863	-0.021634	0.0015255
-0.059613	-0.12027	-0.16657	-0.12498	-0.12741	-0.12866	-0.096798	-0.12071	-0.14834	-0.023588	-0.035402	0.01214	-0.073554	-0.033942	-0.041593	0.06485	0.10504	0.12326	0.19157	0.16947	0.14308	0.073974	0.089455	0.08927	0.033815	0.041563	0.15514	-0.020818	-0.099664	-0.10467	-0.095564	-0.13074	-0.10871	-0.16746	-0.20866	-0.14734	-0.12269	-0.1406	-0.21538	-0.096788	-0.045013	-0.0010198	0.016974	0.095439	0.12037	0.1577	0.2296	0.1534	0.30716	0.287
0.038691	0.056819	0.027323	-0.021071	-0.14762	-0.13062	-0.21083	-0.2055	-0.12547	-0.22337	-0.16809	-0.20405	-0.18152	-0.30171	-0.23995	-0.22104	-0.19594	-0.14827	-0.15844	-0.16548	-0.11472	-0.0971	0.0081839	0.017779	0.053896	0.18332	0.25162	0.29035	0.30481	0.28762	0.28158	0.17638	0.12404	0.068528	0.076192	0.088514	0.10556	0.007819	-0.0042652	-0.06356	-0.061777	-0.088805	-0.051688	0.016186	-0.040496	-0.006858	-0.024003	0.013034	-0.0541	0.0047341
-0.092601	-0.13302	-0.15853	-0.10136	-0.14437	-0.097916	-0.023361	-0.12071	-0.029875	-0.018045	0.040627	0.10217	0.042002	0.054016	0.043897	0.066479	0.14635	0.0963	0.048194	0.05699	0.054092	0.090851	0.10615	0.25916	0.22746	0.26657	0.24875	0.19184	0.22248	0.25559	0.28117	0.17697	0.10019	0.052351	0.011405	-0.085213	-0.057033	-0.055378	0.065184	-0.041537	-0.069982	-0.17797	-0.25081	-0.12568	-0.064775	-0.099509	-0.077907	-0.10357	-0.12746	-0.12915
0.18152	0.19121	0.075321	0.12803	0.11373	0.076352	0.0092802	0.045636	0.080172	0.09436	0.081025	0.098016	0.13606	0.12284	0.11253	0.067812	-0.030882	-0.039003	-0.082384	-0.20071	-0.20947	-0.32597	-0.2387	-0.21779	-0.31805	-0.36623	-0.27095	-0.24863	-0.18939	-0.1697	-0.13292	-0.10176	-0.0825	-0.15886	-0.2059	-0.20943	-0.22088	-0.2553	-0.30143	-0.27952	-0.30789	-0.35535	-0.29311	-0.13716	-0.070362	-0.0031759	0.11007	0.15534	0.24042	0.35493
-0.19335	-0.18455	-0.071769	-0.18805	-0.059995	0.0020518	0.034534	0.068449	0.017315	0.083071	0.1518	0.13607	0.18131	0.17278	0.20281	0.29731	0.26511	0.21303	0.24046	0.26394	0.25815	0.2167	0.18619	0.15557	0.19244	0.13506	0.098783	0.0054575	0.14386	0.21574	0.23418	0.16377	0.08504	0.029535	0.044461	0.086522	0.047931	0.011513	-0.017912	-0.071083	-0.20765	-0.18527	-0.28534	-0.2167	-0.15117	-0.1226	-0.23679	-0.23389	-0.20306	-0.18679
0.040806	0.14083	0.12867	0.15401	0.14987	0.1422	0.11804	0.16525	0.1519	0.18604	0.25949	0.2957	0.41372	0.37888	0.28604	0.22592	0.24073	0.18126	0.12659	0.15405	0.07031	0.026527	0.082676	-0.0868	-0.12525	-0.13457	-0.1635	-0.063886	-0.032398	-0.099014	-0.1634	-0.17723	-0.13761	-0.071568	-0.14048	-0.15751	-0.18425	-0.11313	-0.073442	-0.14764	-0.13021	-0.11385	-0.00077912	-0.012891	-0.11852	-0.11256	-0.13411	-0.18877	-0.20717	-0.17228
0.19476	0.23798	0.32543	0.26148	0.28016	0.3135	0.31069	0.37969	0.30988	0.28873	0.23874	0.2011	0.19147	0.1118	-0.0041991	-0.036542	-0.062105	-0.12435	-0.19901	-0.22876	-0.28158	-0.36526	-0.34338	-0.32895	-0.3756	-0.28051	-0.26049	-0.21196	-0.26028	-0.30085	-0.20172	-0.087501	-0.06668	0.044755	0.063448	0.11878	0.20266	0.14158	0.10235	0.14274	0.15922	0.25728	0.22948	0.11613	0.080313	0.057314	-0.014873	-0.13476	-0.24403	-0.25676
0.12922	0.24092	0.16466	0.21043	0.21761	0.21045	0.043972	0.12357	0.016112	0.012611	-0.059035	-0.055734	-0.1462	-0.13769	-0.13552	-0.10605	-0.11589	-0.17846	-0.015437	0.031571	0.10746	0.12256	0.19985	0.19561	0.22805	0.18366	0.17589	0.16814	0.091308	0.11916	0.0083937	-0.12996	-0.14491	-0.18355	-0.18117	-0.11599	-0.21446	-0.25035	-0.24911	-0.20139	-0.20969	-0.20133	-0.094894	-0.064967	0.062082	0.044095	-0.044629	-0.081371	-0.080168	0.0084649
0.028734	-0.023543	-0.10276	-0.10116	-0.045892	0.011542	0.11724	0.19061	0.10197	0.16053	0.33227	0.30387	0.16475	0.20746	0.28854	0.31855	0.17792	0.1364	0.17847	0.1232	0.14787	0.1706	0.067015	0.031172	0.11234	0.0064435	-0.15055	-0.15643	-0.057338	-0.19293	-0.15673	-0.16362	-0.25309	-0.25658	-0.34873	-0.2582	-0.31973	-0.2158	-0.20059	-0.30012	-0.27296	-0.21007	-0.1526	-0.051968	0.027489	-0.086078	-0.030843	-0.038902	0.1009	0.1325
-0.16946	-0.20597	-0.30131	-0.25152	-0.18275	-0.31353	-0.23031	-0.34818	-0.14439	-0.1455	-0.12583	-0.066822	-0.093691	-0.040666	0.063218	0.061793	0.13612	0.14069	0.13039	0.21218	0.16168	0.14086	0.15997	0.25346	0.13316	0.091076	-0.017245	0.018799	-0.0015684	0.053125	0.024479	-0.094447	-0.16957	-0.068278	-0.0091721	-0.12987	-0.072527	0.047232	0.047074	0.048195	-0.027571	-0.03499	-1.5306e-05	0.041735	0.014213	0.039756	0.15937	0.16691	0.22674	0.11568
0.15497	0.13566	0.23996	0.11102	0.07182	-0.016154	-0.038902	-0.10541	-0.1328	-0.15344	-0.25794	-0.13561	-0.051501	-0.058037	0.043502	-0.0063259	0.077518	-0.0093425	0.075177	0.12681	0.16169	0.11061	0.063954	0.044951	-0.020735	-0.062292	-0.14006	-0.024204	-0.056055	-0.15708	-0.1945	-0.1713	-0.1494	-0.11114	-0.2204	-0.29723	-0.26397	-0.18074	-0.20144	-0.20077	-0.13727	-0.049571	-0.067482	-0.075848	-0.054625	0.022278	0.1352	0.16933	0.1398	0.079405
0.07265	0.081112	0.072222	-0.050537	-0.084257	-0.09299	-0.032303	0.010192	0.016977	-0.056532	-0.10334	0.042842	0.022789	0.019598	0.043165	0.11024	0.10902	-0.013266	-0.074382	-0.18484	-0.17799	-0.18684	-0.20394	-0.23352	-0.30528	-0.34773	-0.40076	-0.32678	-0.3183	-0.28429	-0.18746	-0.081738	-0.07651	-0.023491	-0.025052	-0.029823	0.045994	0.12498	0.12963	0.12515	0.20191	0.16426	0.19375	0.14827	0.19048	0.23	0.23414	0.11755	0.1395	0.095893
0.094868	0.073491	0.029344	-0.057474	-0.029549	-0.039878	-0.12245	-0.1396	-0.15501	-0.15787	-0.093039	-0.13919	-0.13281	-0.097672	-0.031858	0.027921	0.024901	-0.025046	-0.043149	-0.041475	0.030049	-0.00792	-0.073288	-0.015819	0.011916	-0.02572	0.038731	0.052954	0.099656	0.10368	0.1962	0.21496	0.19201	0.24251	0.26244	0.26349	0.17366	0.12183	0.11004	0.050711	-0.05937	-0.12459	-0.10106	-0.13705	-0.25518	-0.22788	-0.23417	-0.28041	-0.17021	-0.13603
0.021811	-0.037617	-0.043766	-0.10527	-0.090061	-0.042177	-0.098516	-0.093106	-0.22325	-0.31065	-0.24859	-0.2882	-0.16543	-0.149	-0.1868	-0.17521	-0.17208	-0.2618	-0.22135	-0.24291	-0.17451	-0.1185	-0.14416	-0.11206	-0.16226	-0.11464	-0.020939	-0.070732	0.059189	0.11783	0.1144	0.15029	0.25239	0.24114	0.31087	0.19737	0.20435	0.1676	0.23595	0.26943	0.31987	0.23909	0.20009	0.13773	0.19629	0.15051	0.11689	0.064608	0.070438	0.13611
-0.22558	-0.16442	-0.038003	-0.0015487	0.09746	0.072984	-0.023755	-0.02598	0.053197	0.078965	0.05292	-0.0090094	0.063714	0.12546	0.071145	0.06997	0.012673	0.14475	0.28632	0.3286	0.42503	0.4209	0.493	0.48224	0.43334	0.5112	0.48518	0.46448	0.332	0.28127	0.27584	0.13145	0.018913	-0.0037168	-0.10352	-0.074284	-0.11814	-0.18986	-0.13512	-0.092859	-0.078952	-0.11854	-0.12181	-0.011827	-0.11593	-0.096942	-0.15354	-0.2257	-0.22884	-0.32584
-0.033589	0.0030213	0.0062907	-0.050046	0.065048	0.22546	0.18561	0.19355	0.3323	0.21588	0.19229	0.084216	-0.033629	-0.097074	0.0018741	-0.055856	-0.14608	-0.14615	-0.053411	-0.15644	-0.12768	-0.10929	-0.12088	-0.12714	-0.026993	0.024794	0.048546	0.13162	0.17366	0.15315	0.10194	0.074893	0.15197	0.18545	0.21812	0.22565	0.19693	0.26813	0.23472	0.21185	0.072961	-0.034039	0.038808	0.064162	0.054607	-0.01406	-0.13883	-0.10693	-0.12129	-0.16572
-0.065691	-0.054373	-0.039594	-0.093382	-0.11669	0.068215	0.056787	0.028703	0.11482	0.19502	0.14114	0.092673	0.076353	0.067424	0.020936	0.013291	-0.059242	-0.21378	-0.16636	-0.19648	-0.19332	-0.22685	-0.10101	-0.10278	-0.0011134	0.042962	0.14079	0.075874	0.27291	0.18772	0.23518	0.14959	0.1472	0.24386	0.19395	0.18056	0.0026455	-0.067472	-0.11337	-0.024118	-0.18918	-0.010442	-0.03621	-0.022954	-0.11721	-0.064214	-0.064048	-0.04247	-0.025056	0.010658
-0.043659	0.059969	0.12467	0.12274	0.17582	0.182	0.1198	0.25126	0.15796	0.13305	0.082692	0.069885	0.055847	0.029007	-0.053397	-0.045872	-0.055238	-0.062724	-0.029666	-0.093891	-0.02434	-0.06714	-0.14853	-0.2323	-0.26492	-0.26862	-0.30403	-0.37134	-0.35505	-0.39188	-0.39777	-0.29743	-0.30059	-0.22396	-0.1356	-0.013596	0.067094	0.15408	0.25171	0.29375	0.27247	0.27004	0.27526	0.30848	0.28492	0.28259	0.27522	0.22119	0.12864	0.069531
-0.010775	-0.062301	-0.0094359	0.016131	-0.068699	-0.042341	0.040665	0.04871	0.0023219	-0.011144	0.0043886	-0.017429	0.0021228	-0.023349	-0.036742	-0.08648	-0.10695	0.0090314	-0.11272	-0.069697	-0.0026306	0.10887	0.13006	0.047957	0.043371	0.30433	0.20771	0.23399	0.23316	0.19989	0.14089	0.14386	0.098171	0.062558	0.097891	0.12582	-0.02296	-0.19186	-0.1497	-0.12968	-0.075196	-0.20381	-0.078409	-0.061459	-0.15256	-0.16206	-0.096085	-0.14216	0.0024345	-0.011146
0.015398	0.07815	0.10584	0.036503	-0.028439	-0.10567	-0.071345	-0.1381	-0.070607	-0.0011174	0.019959	0.041109	-0.0060185	-0.0067225	0.034851	0.08172	0.20388	0.082093	0.19372	0.2484	0.19636	0.073423	0.11787	0.060383	0.10083	0.1183	0.093926	0.082823	0.067786	0.11827	0.17333	0.15488	0.029304	0.1171	0.15141	0.1724	0.12801	0.064587	-0.035488	-0.11711	-0.12608	-0.27097	-0.41239	-0.35832	-0.27054	-0.16969	-0.19255	-0.2438	-0.31697	-0.22469
-0.35806	-0.28137	-0.26296	-0.23951	-0.2013	-0.08113	0.041824	0.04489	0.054085	0.066584	0.11599	0.19276	0.20827	0.34339	0.33621	0.31082	0.36939	0.32678	0.25237	0.19082	0.17135	0.14175	0.032542	-0.047426	-0.086992	-0.053698	-0.15141	-0.079279	-0.20439	-0.19517	-0.17209	-0.19837	-0.10593	0.040429	0.1627	0.17684	0.17061	0.17791	0.17561	0.16341	0.22799	0.22689	0.15688	0.1665	0.16209	0.10959	0.09659	0.042255	-0.086285	-0.080844
-0.019049	0.0028809	-0.079552	-0.091088	0.014732	-0.040649	-0.046111	-0.072198	-0.10264	-0.0081986	-0.070929	-0.069157	0.048448	0.0066165	0.12447	0.22744	0.17954	0.24028	0.27141	0.29226	0.21356	0.20424	0.22975	0.1361	0.059653	0.060301	-0.10849	-0.096376	-0.14545	-0.25555	-0.32456	-0.32625	-0.2732	-0.32552	-0.31008	-0.22243	-0.24531	-0.1915	-0.066725	-0.19352	-0.11036	-0.018896	0.019589	0.11512	0.04514	0.11597	0.089866	0.11557	0.17044	0.21863
-0.032208	0.024142	-0.051403	-0.088257	0.010184	0.11345	-0.070473	-0.044513	-0.017881	-0.10031	-0.061547	0.047519	-0.012931	-0.058819	-0.069662	0.020553	-0.080094	-0.040407	0.066192	0.020174	-0.021672	-0.053245	-0.046901	-0.10833	-0.061229	-0.07261	-0.076801	-0.11391	-0.071857	-0.10541	-0.050618	-0.0029128	0.022622	0.10816	-0.025456	0.067603	0.05123	0.12817	0.14338	0.15391	0.055678	0.034191	0.08743	0.020433	0.0055933	0.040621	0.17159	0.08333	0.01862	0.070377
-0.026872	-0.021585	-0.05855	-0.014102	0.0020244	-0.038118	-0.052575	-0.0044506	-0.0048122	-0.076528	-0.078325	-0.11095	-0.16792	-0.11709	-0.13672	-0.14084	-0.17067	-0.13429	-0.06356	-0.15887	-0.18285	-0.040254	-0.0098669	0.040114	0.12995	0.038204	0.07854	0.020916	0.090895	0.051562	-0.020817	-0.066262	-0.037492	-0.065343	-0.038192	-0.016217	-0.10225	-0.081637	-0.007503	-0.066049	0.063118	-0.0039783	0.025212	0.23907	0.12672	0.13549	0.13712	0.14812	0.11029	0.19208
-0.017987	-0.10124	-0.19107	-0.11868	-0.14805	-0.12895	-0.023533	-0.039194	-0.20779	-0.17209	-0.14442	-0.1501	-0.185	-0.14218	-0.099772	-0.13216	-0.065648	-0.079313	0.043495	0.14905	0.10629	0.068359	0.11806	0.043328	0.018156	0.025145	0.017835	0.13185	0.1018	0.079896	-0.094066	-0.062483	-0.0057673	-0.095855	-0.090117	0.039043	0.071838	0.00088448	-0.029964	-0.11551	-0.038703	0.011945	0.079406	0.034677	0.1013	0.13	0.23047	0.23999	0.23069	0.23745
0.033525	-0.049603	0.0061461	-0.045944	0.17879	0.11437	0.036179	-0.050968	0.04643	0.11949	-0.017163	0.047004	0.076351	0.10442	-0.037307	0.026351	-0.079	-0.072279	-0.17813	-0.16183	-0.25042	-0.35155	-0.32982	-0.27946	-0.25704	-0.16042	-0.12907	-0.21788	-0.18404	-0.023062	0.15623	0.082248	0.083669	0.15181	0.23023	0.30484	0.23767	0.12202	0.12913	0.12318	0.121	-0.013078	0.013822	0.027944	0.099046	0.061902	-0.023812	-0.12171	-0.036552	0.063842
-0.14023	-0.084177	-0.072563	-0.091424	-0.074677	-0.04441	-0.066323	-0.18074	-0.27972	-0.28705	-0.25235	-0.20231	-0.060079	-0.040144	0.0071965	0.024361	0.0078639	0.16653	0.16683	0.20158	0.25825	0.26921	0.17465	0.18926	0.10345	0.049932	0.041323	-0.077431	-0.036461	-0.093677	0.025403	-0.054687	-0.074215	-0.019917	0.06263	0.16018	0.071039	0.12019	0.10235	0.23813	0.25398	0.24946	0.16056	0.14883	0.15038	0.12003	0.071389	-0.023814	-0.046462	-0.059089
-0.027228	0.053139	0.10368	0.082148	0.10136	0.085647	0.14936	0.21715	0.1408	0.17989	0.10114	0.10193	0.094639	0.038956	0.013014	0.1417	0.13139	0.051157	0.1175	0.077526	0.042705	-0.012538	0.073914	0.1181	0.20284	0.25951	0.28006	0.13997	0.061331	0.18712	0.10381	0.1356	0.11661	0.12593	0.060978	0.12471	0.032091	-0.062912	-0.14015	-0.043792	0.025405	-0.089585	-0.11849	-0.14943	-0.13658	-0.24206	-0.26906	-0.26499	-0.31089	-0.2784
-0.088054	-0.11718	0.0046803	-0.053047	-0.075861	0.0358	0.066357	0.0090074	0.066149	0.17566	0.072088	0.11532	0.13643	0.1491	0.085529	-0.040578	-0.12957	-0.21391	-0.21546	-0.23717	-0.29835	-0.26324	-0.1752	-0.18268	-0.25952	-0.2608	-0.23183	-0.15359	-0.13986	-0.11227	-0.07429	-0.090997	-0.10651	-0.010677	-0.1417	-0.048892	-0.027745	-0.075524	0.061687	0.026967	0.03765	0.053417	0.068255	0.019561	0.099423	0.066912	0.17673	0.2213	0.26777	0.25244
-0.38577	-0.24522	-0.33135	-0.24195	-0.19534	-0.24285	-0.026717	0.018147	0.050656	0.12875	0.2488	0.23284	0.35862	0.20701	0.17975	0.20481	0.29154	0.31388	0.2377	0.35637	0.38154	0.36784	0.38731	0.43248	0.33317	0.30105	0.25752	0.15238	0.10366	0.049995	-0.082919	-0.14513	-0.15301	-0.14534	-0.20619	-0.35977	-0.21534	-0.18436	-0.14042	-0.12068	-0.064179	-0.045989	-0.0052243	0.042146	0.0050247	0.019451	-0.044987	-0.0063524	-0.0078902	0.0050851
-0.032038	-0.061752	0.059883	-0.029245	-0.11558	-0.1223	0.014015	0.017092	0.081715	-0.083763	-0.012044	-0.099963	0.0062919	-0.0090085	-0.049481	0.12899	0.15513	0.2013	0.16155	0.16025	0.060493	0.15011	0.10422	0.068692	-0.060347	0.029349	-0.09724	-0.20402	-0.22112	-0.20307	-0.14753	-0.13687	-0.037157	0.0099814	-0.02457	0.056857	0.033367	-0.024269	-0.0023151	0.083847	0.0341	0.011243	-0.02289	0.023709	-0.07114	-0.06533	0.029672	0.034547	0.038087	0.053031
0.030079	0.078068	0.018047	0.0046431	-0.14152	-0.23799	-0.23068	-0.31682	-0.31707	-0.30199	-0.27112	-0.2924	-0.37458	-0.27771	-0.30795	-0.2545	-0.22865	-0.15201	-0.10722	-0.060207	-0.067841	-0.084618	-0.0069714	0.12945	0.22389	0.18428	0.09164	0.11543	0.061821	0.051641	0.022849	0.09206	0.044054	0.0088815	-0.077932	0.017585	-0.071645	-0.0019081	0.07309	0.095526	0.15003	0.20682	0.17895	0.13323	0.16341	0.16324	0.23281	0.13008	0.093885	0.13671
0.1175	0.06759	0.025439	-0.058962	-0.010908	0.014629	0.062461	0.049682	0.060431	0.11773	0.059605	-0.038097	0.079268	0.051767	0.033815	0.10454	-0.032995	-0.15803	-0.10258	-0.032288	-0.018606	-0.15707	-0.065838	-0.11942	-0.074749	-0.02459	-0.056508	-0.099041	-0.090401	-0.067014	-0.1268	-0.21849	-0.096803	-0.14236	-0.15363	-0.093563	-0.12793	-0.20354	-0.1258	-0.041038	-0.032639	-0.077064	-0.017008	-0.030397	-0.057426	0.021748	0.025718	-0.023892	0.015418	0.17122
0.15353	0.20783	0.086272	0.081052	0.051799	0.13056	0.1824	0.21608	0.27387	0.18079	0.14492	0.19343	0.051606	0.082212	-0.034085	-0.0045733	-0.1489	-0.20077	-0.25729	-0.31901	-0.32746	-0.2548	-0.19167	-0.22931	-0.36485	-0.36999	-0.28223	-0.33142	-0.26927	-0.26379	-0.19755	-0.24422	-0.23151	-0.32954	-0.36736	-0.4095	-0.17067	-0.11293	-0.12972	-0.11934	-0.099999	-0.068407	0.071227	0.14941	0.018833	0.09468	0.23917	0.28224	0.25917	0.32685
-0.058126	-0.13846	-0.18557	-0.18289	-0.25196	-0.1971	-0.22321	-0.17206	-0.15667	-0.097931	-0.077763	-0.12077	0.053046	0.13781	0.13726	0.15175	0.16173	0.065448	0.051202	0.10689	0.074058	0.02734	0.11228	0.0062634	-0.055647	-0.077884	-0.083647	-0.085513	-0.019434	0.054123	0.065079	0.14139	0.065599	0.0078181	0.07516	0.14187	0.10041	0.17586	0.16786	0.13358	0.13558	0.058889	0.034366	0.040968	0.089583	0.10669	0.022458	-0.017827	0.0093077	-0.057863
-0.29303	-0.28344	-0.2729	-0.15681	-0.078365	-0.11931	-0.027569	0.042983	0.12562	0.11583	0.11209	0.097911	0.12664	0.036285	0.053503	0.030622	0.080975	0.051962	0.057644	0.07586	0.15342	0.09724	0.047757	0.15301	0.1601	0.27736	0.17407	0.10931	0.099157	0.13186	0.08835	0.054102	0.044221	0.073014	0.070785	0.027791	-0.013816	-0.020354	-0.032264	0.042816	0.09669	0.074348	0.11572	0.10161	0.13588	0.12441	0.01273	0.028051	0.024871	0.01126
0.06596	0.069142	0.03801	-0.051959	-0.13501	-0.057406	-0.019084	-0.0051148	-0.00031448	0.089468	0.15078	0.091392	0.023289	0.044528	0.097189	0.016715	0.056942	0.054298	0.032624	0.030635	-0.018553	-0.097652	-0.20739	-0.13789	-0.1479	-0.018014	-0.018202	0.015212	-0.078828	-0.019353	-0.067233	-0.11594	-0.16741	-0.10333	-0.063385	-0.11851	-0.091018	-0.18886	-0.16147	-0.17685	-0.13709	-0.21232	-0.11083	-0.014593	0.038719	0.0093598	0.077664	0.15363	0.068595	0.13845
-0.24583	-0.13201	-0.058166	-0.013181	0.086884	0.057941	0.096129	0.13902	0.13365	0.14041	0.25421	0.14432	0.13642	0.045418	0.065	0.017962	0.049998	0.032161	-0.0075277	-0.030951	-0.020739	0.035009	0.014293	0.12132	0.13159	0.10067	0.088756	0.063551	0.084671	-0.0455	-0.1144	-0.13087	-0.053951	-0.071572	-0.026928	-0.038618	0.022137	0.041244	0.095351	0.070041	0.10048	0.22032	0.30667	0.2246	0.17413	0.1432	0.11805	0.037368	-0.055557	-0.052089
-0.049785	-0.018927	0.041917	-0.083725	-0.019268	0.088382	0.030603	0.0030749	0.067579	0.14341	0.074663	-0.044672	-0.0020427	0.0040367	0.011051	-0.0047514	-0.023463	-0.061579	0.036494	0.0020092	0.018388	0.029998	0.045016	0.060025	0.017786	-0.032071	-0.07224	-0.043227	-0.060385	-0.22667	-0.21969	-0.16925	-0.17942	-0.28762	-0.28965	-0.18841	-0.21593	-0.28176	-0.3258	-0.29151	-0.23186	-0.11223	-0.081204	-0.069625	-0.044291	0.12075	0.16623	0.1291	0.24882	0.41323
0.0059138	0.070973	0.089256	-0.00028228	-0.098988	-0.11601	-0.12787	-0.14182	-0.11089	-0.19144	-0.14525	-0.058262	-0.1078	-0.10981	-0.019868	0.021292	0.050396	0.066206	0.0072359	0.024952	0.050057	-0.039867	0.022019	-0.0089426	0.058708	0.011053	-0.090293	0.076734	-0.059778	-0.09608	0.015919	-0.050338	-0.022697	-0.0047515	-0.0073111	-0.021207	-0.11853	-0.11325	-0.060421	-0.1111	-0.034481	-0.0078702	-0.15143	-0.032387	-0.046694	-0.04753	0.1058	0.12074	0.12986	0.046652
0.11763	0.022914	-0.076083	-0.054495	-0.090495	-0.08941	-0.10971	-0.11325	-0.19689	-0.28013	-0.2453	-0.19162	-0.20519	-0.067707	-0.13549	-0.11128	-0.19517	-0.093058	-0.099697	0.049181	0.13775	0.14659	0.18421	0.14705	0.083094	0.001778	0.023965	-0.024837	0.02719	0.056213	-0.0014013	-0.11657	-0.10813	-0.12331	-0.19388	-0.13497	-0.13628	-0.030495	-0.0074736	-0.065395	-0.083651	-0.11601	-0.05684	-0.10273	-0.080566	-0.041811	0.010323	0.066334	0.15676	0.13776
-0.2197	-0.1679	-0.15907	-0.088904	0.001657	0.036811	0.052844	0.020157	0.12897	0.19222	0.22399	0.17016	0.14205	0.11297	0.020425	-0.052226	-0.054978	-0.1612	-0.16816	-0.17376	-0.23118	-0.2149	-0.22564	-0.20727	-0.076675	-0.11312	0.012548	-0.091471	0.050083	-0.011769	0.013923	-0.0066798	-0.0026754	-0.040811	-0.057852	-0.055737	-0.068706	-0.15996	-0.051991	-0.011346	0.0076058	0.119	0.14434	0.12546	0.13981	0.24646	0.19291	0.27516	0.26136	0.26582
0.041755	0.061248	0.15634	0.15335	0.12566	0.19188	0.10161	0.11439	0.094057	0.025868	-0.10136	-0.14253	-0.067442	-0.022023	-0.13462	-0.15052	-0.12308	-0.1846	-0.057331	-0.039226	0.028828	0.047567	0.20817	0.11516	0.17696	0.17078	0.18752	0.20456	0.2716	0.21552	0.095015	0.061491	0.058816	0.048387	-0.039422	-0.03673	-0.17148	-0.17665	-0.25797	-0.22541	-0.34459	-0.2545	-0.21151	-0.15028	-0.13497	-0.26409	-0.11527	-0.079241	0.029902	-0.0056941
0.062175	0.076661	0.18073	0.14928	0.06859	0.061841	0.094513	0.081132	0.11241	-0.017825	0.069581	-0.086341	-0.11309	-0.12652	-0.13659	-0.085997	-0.050729	0.025209	-0.006878	-0.03515	0.068509	0.086793	0.11525	0.15328	0.25542	0.2586	0.26636	0.14875	0.055022	0.032292	-0.033281	-0.11586	-0.17564	-0.15353	-0.20197	-0.22559	-0.26337	-0.24285	-0.22734	-0.11804	-0.084965	-0.12543	-0.10367	-0.045581	-0.023012	-0.02994	0.017948	0.089068	0.04254	-0.048914
0.016365	0.15049	0.15052	0.2528	0.14099	0.13308	0.22289	0.1439	0.041911	0.026735	0.015807	-0.082613	-0.024586	-0.11451	-0.080465	-0.13184	-0.11077	-0.11063	-0.10302	0.0096825	-0.068054	-0.043663	-0.043818	-0.10405	-0.1333	-0.16487	-0.12894	-0.099845	-0.080909	-0.15595	-0.2308	-0.1878	-0.11532	-0.12064	-0.061011	-0.046251	0.08346	0.11997	0.15868	0.1599	0.18367	0.13344	0.12977	0.09082	0.13196	0.13804	0.15337	0.12383	-0.026468	-0.046179
0.093326	0.18643	0.075679	0.15635	0.062218	0.086658	0.031559	-0.07887	-0.10689	-0.26101	-0.19469	-0.29201	-0.33263	-0.3288	-0.33608	-0.42662	-0.32627	-0.30886	-0.22738	-0.15489	-0.13622	-0.083658	-0.049898	0.020607	0.10039	0.049667	0.1085	0.1269	0.090687	0.13873	0.061571	-0.040062	0.099188	0.0024461	0.029887	0.13306	0.0079203	0.086751	0.053757	0.1996	0.20144	0.076175	0.089429	0.16265	0.18971	0.16938	0.1713	0.057624	0.073685	0.091655
0.43996	0.34432	0.44149	0.40567	0.40579	0.35266	0.34723	0.34063	0.21426	0.062773	0.014436	0.047177	-0.075666	-0.10619	-0.087461	-0.042844	-0.19139	-0.25202	-0.27795	-0.19207	-0.16377	-0.18928	-0.083564	-0.16375	-0.061262	-0.074306	-0.20904	-0.19326	-0.23494	-0.1736	-0.30262	-0.40415	-0.36849	-0.22187	-0.36358	-0.35375	-0.34436	-0.41682	-0.31847	-0.27741	-0.19615	-0.17519	-0.10263	-0.21261	-0.12553	-0.14304	-0.016106	-0.010222	0.12812	0.12987
-0.078718	-0.0060477	-0.084671	-0.075376	-0.038683	-0.035009	-0.099169	-0.19643	-0.26965	-0.30199	-0.35493	-0.34122	-0.31061	-0.40741	-0.41202	-0.42706	-0.36658	-0.3453	-0.32482	-0.24641	-0.1115	-0.10383	-0.067271	-0.053122	0.0012975	0.14759	0.13845	0.23993	0.25548	0.20516	0.21827	0.29282	0.24404	0.27519	0.35279	0.29781	0.22482	0.2338	0.26681	0.2475	0.25915	0.21655	0.15285	0.072859	0.15605	0.11681	0.090855	0.14715	0.097181	0.058853
0.009058	-0.073977	-0.11493	-0.061979	0.012617	-0.016081	-0.098617	-0.093866	-0.10436	-0.074857	-0.09823	-0.19595	-0.26829	-0.26906	-0.31991	-0.35487	-0.39623	-0.29392	-0.34597	-0.32947	-0.26471	-0.2498	-0.083768	0.04218	0.08257	0.090949	0.17056	0.24798	0.20724	0.25593	0.43809	0.39346	0.31445	0.38276	0.27568	0.12949	0.14776	0.12775	0.092719	-0.041627	0.066235	0.0080588	0.011761	-0.010196	-0.078581	-0.041286	-0.078308	0.034806	0.098215	0.13456
-0.1246	-0.059687	-0.067565	-0.096869	-0.16074	-0.16838	-0.26236	-0.20712	-0.11193	-0.0997	-0.15602	-0.17016	-0.13321	-0.10998	-0.083616	-0.042273	0.0175	0.091358	0.08061	0.09005	-0.0079808	0.036345	0.097601	0.15333	0.083477	0.15164	0.11426	0.088292	0.030121	-0.0079906	-0.0091814	-0.0096604	0.031977	-0.0088608	0.086953	0.055071	0.0013929	-0.077889	0.029067	0.10654	0.14863	0.18257	0.078673	0.12773	0.17777	0.17979	0.090701	0.12301	0.14632	0.061145
0.080812	0.050965	-0.030112	-0.08758	-0.24316	-0.2291	-0.13988	-0.211	-0.17111	-0.18505	-0.15182	-0.10185	-0.068882	-0.1322	-0.033375	0.011253	0.046771	0.050847	-0.040348	0.082719	0.097552	-0.041048	0.021988	-0.068827	-0.043875	-0.11174	-0.20861	-0.24428	-0.22125	-0.17533	-0.11662	-0.21513	-0.23833	-0.15009	-0.10844	-0.068582	-0.11532	0.004224	0.0052335	0.089712	0.067517	-0.1321	-0.086001	0.014792	0.064709	0.052842	0.041694	0.062861	0.1289	0.25442
0.035554	-0.053318	0.011442	0.074863	0.0019492	0.086417	0.03125	-0.030874	-0.063831	-0.042738	0.052611	0.026846	-0.026472	0.030121	0.079693	-8.0593e-05	-0.064555	-0.0734	-0.032632	-0.060938	-0.1373	-0.16148	-0.19689	-0.089212	-0.18942	-0.18951	-0.14803	-0.13311	-0.18884	-0.21124	-0.1778	-0.17216	-0.14008	-0.081572	-0.05172	-0.056436	0.053057	0.041208	0.12939	0.068466	0.17934	0.17246	0.16988	0.18063	0.22955	0.11055	0.15875	0.17878	0.16959	0.090115
0.12736	0.090405	0.10736	0.15218	0.1426	0.023763	-0.13098	-0.15955	-0.11753	-0.17319	-0.21818	-0.28847	-0.42029	-0.37225	-0.29577	-0.2472	-0.26816	-0.14462	-0.097209	-0.0091827	-0.040672	0.026314	0.14398	0.17552	0.28363	0.19883	0.16862	0.2209	0.16569	0.15238	0.29949	0.27146	0.26316	0.24485	0.25953	0.22671	0.075471	0.067036	0.052321	0.0083917	0.054105	0.030996	-0.06137	-0.014416	0.016013	-0.043597	-0.15308	-0.073055	0.0088429	-0.048919
0.095749	0.10217	0.21702	0.23076	0.28375	0.29282	0.29816	0.36461	0.30785	0.27003	0.13013	0.14777	0.10853	0.072901	-0.016491	-0.014019	-0.094514	-0.11615	-0.15352	-0.088837	-0.11432	-0.21129	-0.07236	-0.098047	-0.043299	0.01928	-0.035987	-0.060318	-0.11545	-0.10243	-0.10077	-0.16851	-0.11563	-0.096124	-0.088823	-0.028282	-0.042257	0.045548	-0.042518	-0.060077	-0.049709	-0.03758	-0.082674	-0.0007035	-0.036052	-0.086567	-0.1703	-0.17427	-0.15489	-0.16823
-0.16133	-0.18977	-0.17919	-0.13336	-0.10032	-0.18655	-0.14148	-0.074774	-0.0047121	0.01461	0.057134	0.019057	0.12069	0.20932	0.26728	0.26089	0.24748	0.28957	0.28985	0.30501	0.25695	0.093645	0.096688	0.11371	-0.0040618	-0.0043743	-0.080926	-0.030205	0.099568	0.08217	0.13154	0.0755	0.22552	0.31037	0.3005	0.30199	0.26692	0.28411	0.27428	0.14457	0.082871	0.0031761	-0.055732	-0.05239	-0.21	-0.24985	-0.26353	-0.27865	-0.2912	-0.25036
0.13621	0.20718	0.27334	0.25136	0.32282	0.35943	0.31055	0.34994	0.29676	0.30277	0.27414	0.23583	0.25502	0.28313	0.33171	0.28964	0.2795	0.14333	0.19993	0.12055	0.17401	0.091412	-0.00047837	-0.017813	-0.091188	-0.14571	-0.18079	-0.14622	-0.076192	-0.072739	-0.052894	0.012577	-0.091448	-0.075987	-0.0030235	-0.081278	-0.040769	-0.025493	-0.1069	-0.1746	-0.30217	-0.30157	-0.37314	-0.40727	-0.32008	-0.26861	-0.3182	-0.24893	-0.33388	-0.35043
-0.17278	-0.060988	-0.065391	-0.10992	-0.1423	-0.14158	-0.12546	-0.10519	-0.15948	-0.11471	-0.013528	0.056754	0.09512	0.020635	-0.013057	0.089884	0.18395	0.15549	0.20929	0.26848	0.13755	0.19973	0.20787	0.15891	0.10423	0.12294	0.12526	0.17787	0.20635	0.20018	0.18106	0.24528	0.34071	0.36079	0.21891	0.17269	0.14587	0.13361	0.14097	0.067654	0.016026	-0.058525	-0.060622	-0.044516	-0.18091	-0.21063	-0.20119	-0.19785	-0.20523	-0.19797
0.15602	0.18326	0.20515	0.1408	0.18873	0.23876	0.096168	0.023236	0.096082	0.065777	-0.011658	-0.063481	-0.090131	-0.14439	-0.17774	-0.089933	-0.14101	-0.25297	-0.17457	-0.11522	-0.22463	-0.24831	-0.21975	-0.27273	-0.31759	-0.22733	-0.15862	-0.13064	-0.038727	0.073485	0.19841	0.15547	0.23283	0.46635	0.38347	0.39433	0.42424	0.27928	0.2232	0.15718	0.23871	0.13399	0.02627	0.080303	0.027952	-0.073701	-0.10041	-0.17145	-0.15511	-0.13927
-0.13282	-0.13761	-0.065071	-0.073388	-0.10654	-0.1486	-0.28785	-0.21395	-0.29175	-0.15314	-0.12588	-0.16885	-0.051572	0.026938	0.01263	0.11617	0.1831	0.21587	0.34003	0.31644	0.26693	0.2439	0.23476	0.28427	0.23278	0.20259	0.15021	0.11645	0.2339	0.24044	0.16469	0.20642	0.1821	0.20775	0.24348	0.17665	0.10929	0.070297	0.090601	0.076405	-0.032492	-0.080616	-0.037131	-0.033179	0.0032478	0.023674	-0.078654	-0.11125	-0.13595	-0.17728
0.12909	0.056466	0.022605	0.07084	0.083361	0.083643	0.06492	0.080657	0.15274	0.081959	0.10687	0.088855	-0.10737	-0.045088	-0.097994	-0.12416	-0.14517	-0.15103	-0.33306	-0.40434	-0.35612	-0.34167	-0.39554	-0.44732	-0.4404	-0.41927	-0.37817	-0.37175	-0.26999	-0.16232	-0.10332	-0.068691	0.0029363	0.04966	0.07161	0.14338	0.18142	0.23554	0.35518	0.39614	0.36163	0.27351	0.28842	0.27514	0.17913	0.13867	0.20057	0.21623	0.21811	0.19402
-0.041793	-0.024839	-0.11103	-0.075338	-0.16171	-0.10891	-0.13951	-0.10674	0.037188	0.0056615	-0.0075434	-0.048764	-0.13041	-0.048659	-0.071642	-0.0062627	-0.04879	-0.039306	-0.10655	-0.12807	-0.15666	-0.20722	-0.19907	-0.22921	-0.071316	-0.21574	-0.17476	-0.11443	-0.051596	0.027573	0.10158	0.14369	0.18027	0.23826	0.2202	0.23319	0.13448	0.14484	0.14951	0.16996	0.18378	0.052933	0.10035	0.047759	-0.0097223	0.017277	0.05785	0.088448	0.13624	0.14279
0.019542	0.0089897	-0.010174	0.043263	0.065388	-0.061895	0.0087569	-0.024163	-0.029482	-0.02971	-0.055584	-0.098651	-0.056552	-0.10057	-0.18473	-0.15952	-0.22109	-0.18726	-0.20978	-0.17219	-0.14605	-0.094415	-0.017731	-0.083466	-0.16651	-0.092223	-0.008225	-0.053561	-0.10026	-0.034151	-0.045444	-0.0010868	-0.013697	-0.0020284	0.0065299	0.065911	0.062852	0.14188	0.18606	0.12246	0.25427	0.38891	0.36483	0.35006	0.24734	0.21773	0.18525	0.083179	0.14151	0.034152
0.039197	-0.049223	-0.090369	-0.066516	-0.1056	-0.24554	-0.33666	-0.29635	-0.2205	-0.20255	-0.19392	-0.21665	-0.21329	-0.074334	0.07817	0.045914	0.091661	0.19763	0.24885	0.16808	0.16621	0.18599	0.15573	0.073487	0.12839	0.066303	0.08017	0.115	0.18838	0.27037	0.2924	0.3089	0.32517	0.31438	0.3432	0.40198	0.3823	0.35945	0.297	0.15755	0.057026	-0.052982	-0.16439	-0.20243	-0.2559	-0.31633	-0.32927	-0.25172	-0.39921	-0.37861
0.088057	0.10124	0.051984	0.061426	-0.0088235	-0.042154	0.02744	-0.060344	-0.19307	-0.18703	-0.24088	-0.19184	-0.29242	-0.25216	-0.20832	-0.13261	-0.009214	0.041078	0.060194	0.13691	0.22233	0.17075	0.13658	0.033104	0.16292	0.1405	0.14145	0.14164	0.11634	0.11319	0.10802	0.073756	0.0736	0.092213	0.17343	0.17111	0.10152	0.082841	0.079687	0.015318	0.0095947	-0.057997	-0.0014662	0.00059084	-0.01074	-0.029202	-0.0594	-0.036107	-0.079033	-0.1739
0.21496	0.2486	0.18156	0.021158	0.021386	0.1434	0.13793	0.072646	-0.0021206	-0.041477	-0.16133	-0.1354	-0.22395	-0.25225	-0.1966	-0.057267	-0.025117	-0.020657	0.041373	0.13906	0.11413	0.21289	0.25341	0.25422	0.18544	0.18235	0.12019	0.096938	0.050047	0.035274	0.025077	-0.0030305	0.14704	0.062256	0.064112	0.10583	0.17062	0.11068	0.20475	0.084845	0.018943	0.0097648	-0.011786	-0.1642	-0.3448	-0.23114	-0.34396	-0.35461	-0.39514	-0.23248
-0.2245	-0.23139	-0.058635	0.034112	-0.043602	-0.089639	-0.00080074	-0.035579	-0.015346	0.17016	0.063849	0.13683	0.24196	0.13161	0.071515	0.098197	0.17803	0.13853	0.088041	0.050845	0.068958	-0.019854	0.0040983	-0.1565	-0.1298	-0.15479	-0.24998	-0.22203	-0.13922	-0.096305	-0.10946	-0.13744	-0.065897	0.033591	-0.091746	-0.083259	0.051324	0.13142	0.27921	0.16169	0.16859	0.17498	0.19468	0.23887	0.19319	0.14169	0.19632	0.24802	0.12182	0.012586
-0.0663	-0.12827	-0.11116	-0.13006	-0.14441	-0.20026	-0.34412	-0.31838	-0.33414	-0.36653	-0.35573	-0.22838	-0.19285	-0.20903	-0.14272	-0.14635	-0.19525	-0.032089	0.076492	0.058213	0.050278	0.034719	-0.060958	-0.037648	-0.0090347	-0.054466	-0.094935	-0.028174	-0.054008	-0.091733	-0.10031	-0.087899	-0.045355	0.0091992	0.040127	0.10546	0.15486	0.26057	0.30864	0.42172	0.45978	0.43386	0.41761	0.38404	0.35002	0.3635	0.33526	0.20051	0.15201	0.099152
-0.22604	-0.1643	-0.0092068	0.037246	-0.017241	0.15947	0.14798	0.069051	0.17452	0.117	0.090792	0.10749	0.17869	0.1732	0.12807	0.22037	0.17324	0.10214	0.053377	0.19264	0.10224	0.0010362	0.11931	0.14485	0.080607	0.031958	0.087393	0.055155	0.12822	0.16613	0.23798	0.22118	0.23334	0.30081	0.15522	0.04922	0.045803	-0.056458	-0.083122	-0.15928	-0.15186	-0.21191	-0.31244	-0.36908	-0.30241	-0.26255	-0.22461	-0.059652	-0.036371	-0.056169
0.15581	0.1253	0.19568	0.16099	0.2583	0.20732	0.23107	0.37546	0.35743	0.25296	0.28972	0.35254	0.21829	0.24185	0.22251	0.15455	-0.02605	0.022964	-0.0064049	-0.0081002	-0.050181	-0.0034845	-0.05157	-0.12295	-0.077023	-0.075669	-0.055489	-0.0327	-0.02073	-0.062991	-0.096045	-0.15802	-0.18726	-0.31479	-0.24904	-0.24476	-0.22968	-0.25107	-0.18327	-0.19032	-0.27535	-0.16985	-0.16016	-0.05777	-0.074061	-0.13831	-0.16644	-0.19076	-0.09689	-0.085849
0.08398	0.12933	0.042375	0.06769	0.0592	-0.0038745	0.014565	0.023149	0.053525	-0.011628	-0.050006	-0.13954	-0.21783	-0.23368	-0.20586	-0.12813	-0.03842	-0.082718	-0.053639	-0.015089	-0.079414	0.0082806	0.043873	0.13209	-0.028423	0.035111	0.016645	0.01011	-0.018525	-0.068026	-0.096449	-0.11093	-0.14033	-0.045286	-0.074318	-0.13938	-0.074521	-0.12001	-0.12006	-0.1638	-0.26437	-0.25728	-0.10689	-0.10943	0.043081	0.074452	0.03878	0.16149	0.17221	0.2432
0.27476	0.25116	0.31724	0.35138	0.38901	0.37647	0.3141	0.31296	0.36406	0.27149	0.31733	0.40771	0.29414	0.27668	0.2613	0.2763	0.24077	0.22013	0.27192	0.32413	0.25559	0.19606	0.13257	0.019782	0.011948	-0.028258	-0.077518	-0.13862	-0.21698	-0.19043	-0.28661	-0.34884	-0.38441	-0.30207	-0.33848	-0.36374	-0.40157	-0.4187	-0.50037	-0.48978	-0.5212	-0.52311	-0.46688	-0.36002	-0.29675	-0.33061	-0.29801	-0.26108	-0.1882	-0.17566
-0.1844	-0.27978	-0.18566	-0.25235	-0.19126	-0.14582	-0.19089	-0.14923	-0.049599	-0.069583	-0.15028	-0.12035	-0.0271	0.0038239	0.13593	0.22021	0.2806	0.20787	0.29357	0.43223	0.3313	0.32694	0.40862	0.38286	0.34881	0.31518	0.17713	0.15842	0.17883	0.16217	0.16561	0.11017	0.14067	0.15546	0.057229	0.12924	0.043033	0.11841	0.13835	0.10432	0.12796	0.095226	0.005431	-0.078183	-0.11201	-0.12955	-0.017325	-0.21414	-0.11054	-0.23964
-0.080208	-0.17442	-0.051541	-0.10662	-0.19895	-0.11298	-0.14925	-0.12026	-0.092849	-0.038398	-0.10917	-0.064005	-0.16825	-0.10262	-0.23389	-0.14699	-0.12055	-0.067272	-0.0080472	-0.068451	0.025568	0.028355	0.050853	-0.0077129	0.047778	0.01784	0.20811	0.19906	0.19382	0.21932	0.16853	0.16264	0.24728	0.18091	0.22077	0.315	0.35969	0.32745	0.20964	0.27568	0.21836	0.25003	0.21047	0.18798	0.2105	0.14467	-0.023032	-0.13492	-0.17087	-0.1756
0.049054	0.0065594	0.096185	0.12694	0.097646	0.13692	0.26015	0.29192	0.27066	0.25069	0.25606	0.19349	0.10234	0.034403	0.087673	0.088608	-0.016491	-0.0072259	0.027107	-0.12037	-0.028333	-0.01785	-0.036514	0.015178	-0.059482	-0.043261	-0.0017809	-0.076326	0.011178	-0.078193	-0.0718	-0.081504	-0.16088	-0.19027	-0.24738	-0.17171	-0.13917	-0.1618	-0.13511	-0.098377	-0.1091	-0.16071	-0.10068	-0.058791	-0.060375	-0.13997	-0.081268	-0.05282	0.10973	-0.024713
-0.029164	0.015694	-0.0059883	-0.13594	-0.029793	-0.07119	-0.13256	-0.24637	-0.17436	-0.15849	-0.16037	-0.012203	0.049777	0.098679	0.21146	0.19604	0.19276	0.13794	0.14173	0.1782	0.1618	0.084091	-0.0014276	-0.12251	-0.072388	-0.077734	-0.099867	-0.13294	-0.097447	-0.0016687	-0.067097	-0.081408	-0.056297	0.018261	0.06185	0.089916	0.0019682	-0.021794	0.024343	0.067122	0.034086	-0.043926	-0.096357	0.01649	0.092333	0.041526	-0.070181	0.011667	-0.011421	-0.054612
-0.08128	-0.087859	0.032666	0.044299	0.1105	0.029116	0.13115	0.18428	0.24496	0.14208	0.10291	0.061877	0.093052	0.012593	0.001845	0.036812	-0.065966	-0.040471	0.01788	0.040984	-0.054777	-0.025117	0.036844	-0.07349	-0.075315	-0.00087163	-0.028864	0.034937	0.052564	-0.073192	0.016605	0.03372	0.086692	0.13609	0.1971	0.25466	0.25031	0.26126	0.25084	0.25618	0.21749	0.14384	0.065	0.0039011	-0.09324	-0.21512	-0.17927	-0.12766	-0.19352	-0.23158
-0.33293	-0.33371	-0.3064	-0.32501	-0.26068	-0.29122	-0.17247	-0.040825	-0.073563	-0.076189	0.012182	0.11931	0.18728	0.17219	0.16988	0.14616	0.10666	0.15284	0.20647	0.10957	0.24657	0.2101	0.27642	0.21406	0.16127	0.12369	0.16806	0.19496	0.05003	0.12139	0.057036	0.099733	0.14118	0.19297	0.099222	0.0755	0.14135	0.12724	0.10378	0.032839	0.043874	0.10756	0.084593	0.075718	-0.049009	-0.10574	-0.028753	0.011329	-0.09529	-0.11552
-0.35653	-0.21682	-0.22888	-0.042285	-0.016104	-0.077864	0.10119	0.14503	0.037076	0.080347	0.10328	0.090781	0.10837	0.080377	0.085454	0.1244	0.011759	0.041282	0.055397	0.12131	0.21386	0.17851	0.25052	0.19133	0.17463	0.18696	0.2373	0.16718	0.31245	0.24127	0.18889	0.23584	0.23447	0.21168	0.25009	0.33227	0.34956	0.25838	0.19536	0.082341	0.091539	0.046233	0.032805	0.081947	0.027772	-0.06682	-0.22499	-0.23518	-0.32999	-0.28894
0.11999	0.13714	0.17704	0.22345	0.2213	0.21527	0.12525	0.10682	0.062995	0.0041003	0.036553	0.039623	-0.0050608	-0.071011	-0.088621	-0.15613	-0.12163	-0.12102	-0.031933	0.018959	0.05203	0.03682	0.062779	-0.01751	0.045702	0.10445	0.12675	0.088031	0.11473	0.0044092	-0.095452	-0.14804	-0.094499	-0.12532	-0.19821	-0.16552	-0.1975	-0.23029	-0.21825	-0.25081	-0.15509	-0.075601	-0.069226	-0.10271	-0.056801	-0.0070894	0.038965	0.049335	0.047725	0.018849
-0.03052	-0.10623	-0.16921	-0.27053	-0.2661	-0.33588	-0.32552	-0.37039	-0.3408	-0.43498	-0.32836	-0.3139	-0.31692	-0.30888	-0.20713	-0.067528	-0.070929	-0.041323	-0.054598	-0.0077474	0.029698	0.087514	0.0069484	0.054964	0.10362	0.096449	0.087673	-0.0086574	0.0060768	0.15611	0.1263	0.15696	0.11834	0.051874	0.15093	0.10855	0.13959	0.16812	0.1562	0.31052	0.31519	0.22686	0.25473	0.20647	0.2427	0.23279	0.19317	0.19367	0.14046	0.092912
0.039427	0.10445	0.18747	0.064275	0.078596	0.13392	0.17183	0.12871	0.17415	0.23331	0.17863	0.11304	-0.045327	-0.11647	-0.17717	-0.1458	-0.18597	-0.30196	-0.29689	-0.30386	-0.29402	-0.24216	-0.19523	-0.10008	-0.089817	0.018278	0.029766	0.029771	0.018199	0.029672	0.021622	0.12309	0.14997	0.12842	0.10827	0.050349	0.13719	0.10425	0.16129	0.13983	0.20857	0.21291	0.29386	0.086877	0.097762	0.014832	-0.060398	-0.0406	-0.076705	-0.1489
-0.057356	-0.19123	-0.22577	-0.13444	0.033546	0.010182	-0.0040874	0.073754	0.020091	-0.083809	-0.066101	-0.14776	-0.10261	-0.068235	-0.033888	-0.10746	-0.037191	-0.040609	-0.038782	0.024227	0.063052	0.12542	0.10896	0.1368	0.20549	0.21995	0.19919	0.18632	0.11675	0.16152	0.039748	0.014255	0.087424	0.069898	0.11489	0.095363	0.066788	0.098138	0.070069	-0.034505	-0.023537	0.0044159	-0.0061413	-0.079318	-0.10727	-0.073705	-0.08072	-0.025395	0.015662	-0.011043
-0.21049	-0.20418	-0.16871	-0.11845	-0.20997	-0.21444	-0.15991	-0.20667	-0.17605	-0.17313	-0.19673	-0.14997	-0.11034	-0.076455	-0.014966	-0.064064	0.040935	0.029585	0.083941	0.21482	0.16215	0.1502	0.22089	0.18919	0.1304	0.16631	0.033309	0.11673	0.034283	0.0068673	0.020155	-0.0061118	0.001619	0.02292	0.020459	0.049777	0.12046	0.055503	0.20665	0.20466	0.15668	0.20905	0.18804	0.14628	0.21893	0.076964	0.10693	0.095229	0.022802	0.095253
-0.059388	-0.027721	0.02774	0.17185	0.087061	0.10015	0.18335	0.1669	0.17236	0.16822	-0.017762	0.027226	0.071566	-0.0079027	0.029588	-0.011544	0.12248	0.075884	0.017415	0.11281	0.12189	0.14006	0.29157	0.10479	0.13785	0.17531	0.20292	0.17385	0.055884	0.11645	0.064864	0.079623	0.08566	0.039888	-0.04388	0.018066	-0.12529	-0.049222	-0.15791	-0.17773	-0.060891	-0.1461	-0.11416	-0.14584	-0.12925	-0.16748	-0.14661	-0.092786	0.0011194	-0.1365
0.0055709	0.087789	0.050961	0.1097	0.17809	0.10125	0.064333	0.053441	0.044841	0.073011	0.08584	-0.020642	-0.11633	-0.16036	-0.02848	-0.075536	-0.10063	-0.098975	0.025331	0.030525	0.040933	0.080026	0.014613	0.10581	0.11612	0.11142	0.052584	0.16587	0.10767	0.021912	-0.032096	-0.010924	-0.09332	-0.038922	-0.05158	-0.041232	-0.058494	-0.0068619	-0.01627	-0.092869	0.017564	0.074365	0.056567	0.070041	0.021421	-0.026882	0.11587	0.021771	0.037111	-0.076239
-0.29437	-0.27607	-0.27094	-0.32361	-0.18096	-0.13824	-0.15405	-0.17766	-0.067228	-0.056373	-0.076326	-0.066079	-0.094874	-0.091602	-0.12031	-0.070832	-0.082188	-0.03408	-0.074826	-0.0065224	0.11974	0.12557	0.22408	0.23772	0.20494	0.3923	0.29572	0.24723	0.29423	0.34433	0.20444	0.18314	0.064563	-0.067833	-0.011265	0.012939	-0.070873	-0.16807	-0.024155	0.048086	-0.089876	-0.056361	0.097651	0.039224	0.059522	0.18166	0.14473	0.18445	0.14561	0.1351
0.079631	0.066026	0.048837	0.032683	0.00069273	-0.10044	-0.11152	-0.17923	-0.22289	-0.12512	-0.073599	-0.074765	-0.079691	-0.028483	0.038455	0.046693	0.047821	0.059323	0.034776	0.063284	0.079329	0.038431	0.11319	0.16256	0.10884	0.061066	0.10332	0.082801	0.14148	0.032022	0.10044	0.047962	0.038837	-0.065145	-0.10369	-0.15162	-0.10777	-0.08946	-0.10395	-0.14044	-0.17239	-0.03781	-0.11505	-0.11284	-0.17474	-0.12368	-0.14476	-0.022356	-0.083253	-0.05319
-0.14701	-0.080922	-0.049703	-0.091892	0.027999	0.018903	0.075753	0.16274	0.15735	0.15627	0.3419	0.37493	0.26293	0.13397	0.10761	0.17384	0.15581	0.14284	0.092474	0.14318	0.17949	0.25571	0.19813	0.21451	0.18021	0.20122	0.12278	0.13776	0.080812	0.088059	-0.02005	-0.06496	-0.18561	-0.24505	-0.34758	-0.35062	-0.33259	-0.28035	-0.2185	-0.15659	-0.144	-0.018507	-0.060421	-0.13903	-0.0037268	0.04473	0.062946	0.063298	0.077507	0.034783
-0.093841	-0.26736	-0.3382	-0.23789	-0.33305	-0.31296	-0.33431	-0.26827	-0.1857	-0.25326	-0.25909	-0.30893	-0.17066	-0.14598	-0.14557	-0.1537	-0.11048	-0.10036	-0.0486	-0.11798	-0.043887	-0.025221	-0.10607	-0.085918	-0.045705	-0.0262	-0.0047347	0.085907	0.17829	0.28068	0.25093	0.35308	0.2447	0.29969	0.46591	0.37752	0.37712	0.35899	0.47133	0.40963	0.30174	0.19928	0.16445	0.038159	0.087643	0.057484	0.063214	-0.0011151	0.061604	0.030543
0.0022264	-0.013846	-0.051162	-0.12467	-0.048927	-0.075617	-0.12904	0.086382	-0.027918	-0.09349	-0.060784	-0.057156	-0.032177	-0.02411	-0.1226	-0.089084	-0.14999	-0.068139	-0.17583	-0.21334	-0.15803	-0.16324	-0.085046	-0.033975	-0.11863	-0.039278	0.046118	0.020299	-0.018125	0.012498	-0.074754	0.0021082	-0.026496	0.058711	0.060966	-0.039236	0.075959	0.030344	0.0055141	-0.0020084	0.034651	0.012862	0.13749	0.15645	0.15632	0.091989	0.1171	0.11572	0.04408	0.10301
0.39212	0.21136	0.2391	0.19406	0.1017	-0.15583	-0.24279	-0.1623	-0.1091	-0.073567	-0.075757	-0.21282	-0.11329	-0.0030481	-0.0029377	-0.10092	-0.014131	0.065339	0.022042	-0.060232	-0.15643	-0.12428	-0.16338	-0.18208	-0.26134	-0.24934	-0.29603	-0.28241	-0.25938	-0.21627	-0.16727	-0.15933	-0.13236	-0.18978	-0.18475	-0.17236	-0.085397	-0.055125	-0.092441	-0.019932	-0.027965	-0.0057891	-0.1198	-0.070597	-0.037136	0.065375	0.12676	0.098554	0.089179	0.07301
0.041591	-0.078175	-0.042424	-0.12285	-0.26644	-0.25966	-0.2541	-0.19465	-0.15998	-0.21037	-0.20096	-0.23573	-0.16811	-0.12299	-0.17499	-0.15446	-0.18241	-0.19871	-0.10841	-0.13137	-0.17316	-0.044501	0.039773	0.028222	0.080036	0.15483	0.21213	0.27961	0.2476	0.25517	0.16757	0.13273	0.16185	0.1804	0.17415	0.25919	0.18441	0.23225	0.27309	0.2661	0.33887	0.2228	0.11977	0.0022232	0.02237	-0.026173	0.0025222	-0.13223	-0.11722	-0.15459
-0.023681	0.043091	0.012195	-0.039521	-0.089745	-0.16478	-0.17726	-0.11203	-0.075181	0.050541	0.10294	0.14341	0.36716	0.29141	0.19524	0.27415	0.31767	0.36276	0.32473	0.21803	0.09812	0.10257	-0.0014207	-0.12504	-0.23356	-0.16812	-0.10225	-0.092756	-0.10565	-0.039505	-0.11659	0.011817	0.05648	0.02645	0.099328	0.1054	0.095562	0.00019388	0.025661	-0.11127	-0.13504	-0.12796	-0.18783	-0.23271	-0.19907	-0.21707	-0.24325	-0.17609	-0.23409	-0.12281
0.023928	-0.039637	-0.070766	-0.078472	-0.22405	-0.25523	-0.3186	-0.3464	-0.41963	-0.30029	-0.26274	-0.32758	-0.2707	-0.32111	-0.28916	-0.34123	-0.24631	-0.19497	-0.096455	-0.066407	-0.066782	-0.054825	0.013015	0.037129	0.062912	0.12257	0.15107	0.26855	0.30281	0.25865	0.19315	0.30427	0.34816	0.2381	0.20324	0.21122	0.20633	0.28617	0.25879	0.11863	0.065981	0.024271	-0.017247	-0.092217	0.02455	0.05474	0.072403	0.0057925	-0.019531	-0.0278
-0.1059	-0.0313	-0.16771	-0.086879	-0.28943	-0.11365	-0.079543	-0.063517	-0.031659	0.03245	0.046234	-0.0025046	0.058941	0.11824	0.13951	0.048136	0.13103	0.039502	-0.018289	-0.070062	-0.047808	-0.036949	0.034033	0.11286	0.028288	0.057082	0.1292	0.16359	0.15438	0.11988	0.1335	0.24639	0.17967	0.13207	0.039968	-0.014562	-0.033119	-0.0065992	-0.041863	-0.11936	-0.071406	-0.16101	-0.1417	-0.050564	0.068782	0.03454	0.016495	0.028095	-0.022836	-0.037903
0.26891	0.15	0.085407	-0.016722	-0.035297	-0.031428	-0.082867	-0.19249	-0.18852	-0.16802	-0.27851	-0.21128	-0.14555	-0.17523	-0.10736	-0.071836	-0.059994	-0.043986	-0.017925	-0.0043105	-0.037922	-0.0038505	-0.0052148	-0.11303	-0.16516	-0.09045	-0.16518	-0.18259	-0.19786	-0.14566	-0.19991	-0.14312	-0.19041	-0.23766	-0.15217	-0.11232	-0.07521	-0.1147	-0.086951	0.012636	0.023685	0.070269	0.059593	0.064816	0.1213	0.16419	0.14418	0.15169	0.14207	0.26892
-0.050248	-0.050887	-0.11995	-0.10095	-0.11912	-0.076397	-0.087896	-0.04907	0.021926	0.03867	0.092832	-0.04033	0.021229	0.054578	0.18779	0.1188	0.11514	0.12107	0.094835	0.12797	0.01796	0.012477	-0.010404	-0.024506	-0.070441	-0.15358	-0.23832	-0.28634	-0.27072	-0.23985	-0.2655	-0.22381	-0.13427	-0.11309	-0.17381	-0.06151	-0.044572	0.053319	0.14244	0.20253	0.13418	0.15984	0.16113	0.1873	0.20953	0.14052	0.13762	0.189	0.18009	0.10629
-0.12018	-0.050308	0.0024812	0.025383	0.041868	0.055563	0.070972	0.12624	0.1201	0.17135	0.23214	0.42364	0.34928	0.23596	0.25901	0.27323	0.15892	0.14824	0.16159	0.10147	0.095422	-0.010077	-0.13181	-0.28064	-0.25216	-0.2941	-0.44991	-0.45186	-0.32782	-0.32895	-0.35884	-0.33435	-0.33914	-0.38618	-0.39917	-0.24082	-0.18053	-0.1073	-0.037154	0.029798	0.046575	-0.027999	0.11237	-0.015953	0.016325	0.10072	0.16445	0.21131	0.1781	0.20424
0.031232	0.0097215	0.10452	0.10297	0.13266	0.12706	0.17017	0.25777	0.15653	0.15898	0.16355	0.033345	0.030414	0.0096703	-0.041934	-0.060536	-0.072879	-0.17655	-0.18784	-0.25028	-0.14767	-0.14056	-0.22659	-0.17545	-0.021277	0.015396	-0.061166	-0.025909	-0.044494	0.013246	0.023181	-0.010315	-0.075649	-0.10747	-0.01056	0.012589	-0.042223	-0.042819	0.044441	0.10266	0.13259	0.13886	0.15165	0.19779	0.16489	0.1932	0.10787	0.036413	0.016297	-0.055377
-0.086108	0.0075909	-0.036411	-0.095078	-0.020715	-0.099513	-0.16909	-0.12089	-0.1005	-0.13434	-0.058221	-0.10347	-0.15368	-0.11754	-0.12013	0.0018512	-0.0085803	-0.023216	0.0038887	-0.039816	0.045657	0.075526	0.017381	0.036325	-0.027215	-0.0042785	0.10272	-0.033518	-0.071152	0.053571	0.10351	0.072296	0.061677	0.1437	0.23402	0.18531	0.22489	0.08103	0.07342	0.18211	0.18518	0.0384	0.086781	0.02937	0.067993	0.0046858	-0.0040478	0.012366	0.054654	0.06111
-0.032074	-0.079657	-0.090238	-0.079977	-0.022484	-0.02135	-0.070159	-0.068821	-0.12705	-0.07224	-0.016779	-0.044899	0.021199	0.041473	0.10439	0.11557	0.035173	0.022093	0.17219	0.20158	0.24952	0.20659	0.14905	0.16342	0.05989	-0.0094852	0.054275	0.060825	0.067576	-0.03612	-0.053111	-0.1511	-0.10841	-0.033961	0.11345	0.082261	0.042206	0.056005	-0.054648	0.067754	0.085188	0.20911	0.17048	0.12711	0.073317	0.055112	-0.12567	-0.11685	-0.1035	-0.057286
-0.1627	-0.17864	-0.23102	-0.14834	-0.11438	-0.12342	-0.19865	-0.20792	-0.18513	-0.077009	-0.10641	-0.12982	-0.009999	-0.023996	0.012483	-0.0066284	-0.020389	0.098317	0.029877	0.19336	0.11613	0.0037222	0.14315	0.10459	-0.00084119	0.13864	0.17203	0.083848	0.098799	0.05471	0.18729	0.165	0.18691	0.20053	0.11246	0.1019	0.17273	0.0002208	-0.032905	-0.010702	-0.062565	-0.056438	-0.16023	-0.19401	-0.076718	-0.038004	-0.029231	0.060838	0.034284	0.0092598
-0.098094	-0.036374	-0.080681	-0.024577	0.10563	0.19339	0.23007	0.11674	0.24348	0.28829	0.1935	0.28645	0.24228	0.16833	0.19469	0.18633	0.039519	-0.11247	-0.086635	-0.043212	-0.1639	-0.14397	-0.085923	-0.0041494	-0.0026634	0.074142	0.077045	0.10615	0.15666	0.24217	0.26166	0.18185	0.082633	0.1085	0.10436	0.036015	0.0524	-0.11522	-0.05448	-0.076847	-0.059099	-0.13845	-0.16149	0.0023759	0.090879	-0.0083617	-0.106	-0.14585	-0.23826	-0.052645
0.20723	0.25506	0.22038	0.31427	0.26668	0.1753	0.11249	0.034428	0.0090969	0.022462	0.018031	-0.059343	-0.099375	-0.099179	-0.13937	-0.18378	-0.1461	-0.17411	-0.16775	-0.065806	-0.19853	-0.22252	-0.068981	0.0074402	-0.063304	-0.045049	-0.12982	-0.13913	-0.18683	-0.10741	-0.16392	-0.20049	-0.10142	-0.10753	-0.15128	-0.076119	-0.078183	-0.041516	0.01125	0.028892	-0.030549	0.044285	0.013173	0.041887	-0.018488	0.02134	-0.019633	-0.039717	0.04464	0.0060002
0.20237	0.2048	0.22537	0.27983	0.26581	0.18567	0.15828	0.1075	0.041016	0.073358	0.048999	0.010022	-0.063002	-0.042424	-0.046997	0.030097	0.01809	0.052219	0.12432	0.15669	0.19403	0.19207	0.26254	0.21962	0.20344	0.26184	0.12417	0.09384	0.021761	-0.032296	-0.086947	-0.12762	-0.17314	-0.26115	-0.31252	-0.3058	-0.36422	-0.3108	-0.28984	-0.27931	-0.22239	-0.1687	-0.1612	-0.14536	-0.15263	-0.080385	-0.035143	-0.059509	-0.083487	-0.10942
0.093468	0.081776	0.12297	0.21215	0.15547	0.20262	0.11247	0.099767	0.098475	0.10567	0.10022	0.067453	0.024052	0.0081203	0.054188	0.03391	0.054608	0.122	0.13079	0.16596	0.20002	0.18151	0.17197	0.3089	0.39391	0.35705	0.37973	0.34215	0.33985	0.2759	0.237	0.159	0.072732	0.015652	-0.064033	-0.15799	-0.20102	-0.28377	-0.37965	-0.39843	-0.37993	-0.50661	-0.47479	-0.4437	-0.37323	-0.32614	-0.21072	-0.28995	-0.22564	-0.22347
0.012179	-0.067347	-0.081696	0.064877	0.043889	0.1482	0.065573	0.052513	0.074151	0.16414	0.21811	0.25115	0.1748	0.23792	0.3578	0.2678	0.25477	0.15077	0.17649	0.14945	0.15688	0.014312	-0.0054329	-0.031292	-0.12367	-0.16339	-0.28243	-0.39091	-0.33579	-0.3277	-0.25781	-0.19326	-0.14658	-0.12829	-0.10867	-0.078947	-0.11114	-0.10281	-0.08493	0.017248	0.068371	0.028733	0.00099136	-0.058149	-0.05052	0.074253	-0.12711	-0.03339	0.072354	0.031628
0.15689	0.082156	0.03596	-0.013702	-0.065875	-0.13216	-0.1534	-0.059541	-0.028924	-0.08425	-0.050348	-0.073067	-0.15002	-0.16273	-0.10424	-0.16651	-0.1472	-0.17612	-0.14274	-0.13716	-0.18896	-0.11043	-0.13204	-0.018933	0.055927	0.0049622	0.035404	0.093946	0.043983	0.070327	-0.012715	0.011952	0.04187	0.0054992	0.018597	-0.0803	-0.092346	-0.046123	-0.062615	-0.022115	-0.045874	0.054007	0.035976	-0.058957	-0.064756	-0.034981	0.019488	0.060646	0.097389	0.04078
-0.015036	-0.034077	0.00029662	-0.014343	0.02835	0.030683	-0.016102	0.07043	0.028245	-0.046969	0.039356	0.0039893	0.061624	0.14894	0.079258	0.027398	0.1177	0.11362	0.060627	-0.1341	-0.050635	-0.04319	-0.1104	-0.18746	-0.19741	-0.28483	-0.28747	-0.17624	-0.22527	-0.26842	-0.14972	-0.077788	-0.0007923	-0.010937	0.048184	0.036349	0.011603	0.13627	0.090831	0.0092862	0.15999	0.1674	0.19332	0.091339	0.048075	0.1369	0.11867	0.13803	0.075858	0.058593
0.28658	0.25846	0.22668	0.24482	0.28199	0.26277	0.22421	0.19242	0.14375	0.098624	0.074458	0.091775	0.0518	0.012295	-0.054305	0.049869	0.032124	0.054802	0.050268	0.0086092	0.014198	0.070856	0.13455	0.12256	0.048584	0.051632	0.078045	-0.040132	-0.16888	-0.20978	-0.16034	-0.24669	-0.23498	-0.26189	-0.38536	-0.31517	-0.36976	-0.27881	-0.2673	-0.23074	-0.10444	-0.075398	-0.13848	-0.13816	-0.1407	-0.16692	-0.11331	-0.17183	-0.03462	-0.015139
0.086669	0.12014	0.11887	0.076157	0.10059	0.062038	0.047781	0.05596	0.10625	0.056854	-0.028688	-0.092129	-0.020483	-0.05928	-0.16343	-0.17328	-0.24705	-0.19826	-0.1612	-0.16227	-0.1362	-0.029973	0.0060395	0.027286	-0.0016927	0.099817	0.15224	0.11603	0.13596	0.12928	0.13938	0.21068	0.11009	0.072623	0.10625	0.042296	0.016974	-0.062246	-0.15837	-0.17	-0.14171	-0.18575	-0.25754	-0.2413	-0.16356	-0.11208	-0.1577	-0.058649	-0.096697	-0.039759
0.17007	0.1997	0.30702	0.33647	0.24113	0.17146	0.16049	0.19247	0.052767	0.0063002	-0.022848	-0.073285	-0.023073	-0.12524	-0.034115	-0.010382	0.10725	0.13057	0.054097	0.048555	0.20607	0.2294	0.18402	0.20681	0.16596	0.09374	-0.035626	0.0062868	-0.12147	-0.13172	-0.11528	-0.18856	-0.1017	-0.098866	-0.10135	-0.13562	-0.13145	-0.10127	-0.051546	-0.10997	-0.0027673	-0.1441	-0.10658	-0.13472	-0.24552	-0.35042	-0.2392	-0.13688	-0.12569	-0.23114
0.051189	0.089856	0.0223	-0.043353	-0.074277	0.032109	0.097551	0.079271	0.0076574	0.041433	-0.05232	-0.051965	-0.16807	-0.18887	-0.30307	-0.2446	-0.20192	-0.26939	-0.29129	-0.33007	-0.23962	-0.33513	-0.2732	-0.26482	-0.17723	-0.20781	-0.13797	-0.12343	-0.01577	0.020111	-0.022572	0.074928	0.07385	0.092068	0.0054512	0.045141	0.15109	0.15249	0.16547	0.16086	0.073964	0.11746	0.13547	0.20521	0.15044	0.19101	0.26845	0.22825	0.14544	0.2202
-0.038628	0.10692	0.17679	0.212	0.2377	0.39678	0.23735	0.21305	0.10568	0.18458	0.21625	0.22148	0.25464	0.17529	0.1597	0.082608	0.016626	-0.11389	-0.079901	-0.085576	-0.085616	-0.10086	-0.1031	-0.15798	-0.23761	-0.19052	-0.26141	-0.14774	-0.14535	-0.12786	-0.0065968	0.039964	0.059146	-0.10134	-0.069945	-0.096835	0.064547	0.13772	0.12887	0.11432	0.12977	0.07812	0.044191	-0.039995	-0.0063194	-0.017937	0.0024251	0.027097	-0.11796	-0.1491
-0.28767	-0.31633	-0.37038	-0.33164	-0.29567	-0.3429	-0.25646	-0.19255	-0.057919	-0.028457	0.093602	0.076045	0.18779	0.19362	0.25467	0.29554	0.30253	0.4098	0.45282	0.4558	0.39476	0.42255	0.33354	0.28192	0.21285	0.22251	0.25934	0.30324	0.27837	0.15136	0.13673	0.065043	0.015426	0.014819	-0.070278	-0.061698	-0.031623	-0.063101	-0.10179	-0.089818	-0.16275	-0.084433	-0.20022	-0.15104	-0.074861	-0.20274	-0.072255	-0.02826	-0.043062	-0.017189
-0.12809	-0.19125	-0.21292	-0.22043	-0.22879	-0.16083	-0.12287	-0.054922	0.01406	-0.021458	-0.068858	-0.02788	0.097547	0.084761	0.10629	0.15806	0.14361	0.17455	0.22987	0.16283	0.18529	0.052332	0.13427	0.17274	0.15567	0.25669	0.30688	0.25787	0.23611	0.08392	0.098803	0.065079	0.1855	0.165	0.13521	0.041401	0.065476	-0.083586	-0.098798	-0.072772	-0.13836	-0.14443	-0.19766	-0.060095	-0.095805	-0.13427	-0.13338	-0.090745	-0.10962	-0.06294
0.045873	-0.00053794	0.21734	0.17622	0.061136	0.093879	0.16206	0.22018	0.22045	0.20069	0.19598	0.18719	0.13623	0.18471	0.054621	0.027285	-0.0046514	-0.036964	-0.21823	-0.18239	-0.27294	-0.30336	-0.31776	-0.21114	-0.21753	-0.36657	-0.41636	-0.31255	-0.12639	-0.034849	-0.022731	-0.040972	-0.0081601	0.027099	0.092222	-0.041766	0.011312	0.053748	0.083101	0.081003	-0.00069883	0.085783	0.046661	0.094393	0.055842	0.026793	-0.0087493	0.084102	0.10938	0.043825
-0.036462	-0.084709	-0.11853	0.035008	0.027378	-0.016541	-0.16161	-0.10253	0.026613	-0.008049	-0.08857	-0.069139	-0.069127	-0.046575	0.045389	-0.053285	-0.021824	0.042893	0.16687	0.16831	0.21403	0.14533	0.23649	0.15023	0.13716	0.08751	0.020098	0.0034255	0.040607	0.052972	0.0038774	-0.11549	-0.097005	-0.002451	0.0078781	-0.051865	-0.016553	-0.017511	0.055724	0.0070817	-0.044653	-0.16174	-0.2107	-0.074939	-0.14315	-0.040324	-0.10295	-0.024071	0.058745	0.054591
0.060306	0.13301	0.0092748	0.11136	0.12517	0.041927	0.12647	0.16117	0.17051	0.22529	0.23403	0.18257	0.15301	0.022696	0.17901	0.18146	0.15363	0.22974	0.12612	0.095036	0.15081	0.11079	0.080806	0.10827	0.13469	0.11406	0.11572	0.12996	0.061057	0.045211	0.031222	-0.072548	-0.18315	-0.25131	-0.25904	-0.25247	-0.2379	-0.15003	-0.074918	-0.19504	-0.13463	-0.065765	-0.18796	-0.091303	-0.052367	-0.11728	-0.14884	-0.068633	-0.13361	-0.13271
0.003054	-0.0071119	-0.0559	-0.23228	-0.25778	-0.25357	-0.34207	-0.37755	-0.31454	-0.35092	-0.3475	-0.27586	-0.20337	-0.12714	-0.12507	0.032479	0.045107	0.15582	0.15722	0.1269	0.1646	0.3211	0.28134	0.26602	0.20279	0.15475	0.17761	0.087919	0.13247	0.12204	0.14376	0.20457	0.14322	0.12222	0.18099	0.12787	0.16572	0.19029	0.097797	0.10953	0.086252	0.011814	0.031143	-0.039938	-0.13864	-0.099786	-0.17806	-0.16123	-0.13621	-0.12427
0.11479	0.049423	0.098789	0.12553	0.054522	0.10655	0.20371	0.15077	0.29607	0.14487	0.04546	0.027518	-0.031695	0.13787	-0.079403	-0.012757	-0.10702	-0.081192	-0.14469	-0.12812	-0.2657	-0.14641	-0.068405	-0.097886	-0.15761	-0.12081	0.025909	0.0095337	-0.0045291	0.017644	0.047995	-0.041154	-0.01641	-0.084828	-0.045654	-0.065694	-0.061858	-0.09018	-0.044161	-0.091472	-0.10495	-0.10796	-0.048006	-0.063421	-0.018886	0.020994	0.065079	0.096682	0.064033	0.014495
0.052831	0.14087	0.2108	0.22686	0.19644	0.088128	0.025388	0.017028	-0.063083	-0.12616	-0.31699	-0.30253	-0.31856	-0.33663	-0.5104	-0.50864	-0.43095	-0.38394	-0.34778	-0.2915	-0.25853	-0.16296	-0.039211	-0.082342	-0.13148	-0.11333	-0.093544	-0.058472	-0.094151	-0.045899	0.0090738	0.041287	0.045879	0.010111	0.068203	0.18754	0.29291	0.28279	0.22335	0.27176	0.33116	0.33606	0.29578	0.27203	0.26999	0.2105	0.17626	0.21049	0.063788	0.066687
-0.30161	-0.26714	-0.23315	-0.23888	-0.14406	-0.022726	0.061993	-0.064177	-0.10334	-0.12299	0.0074681	0.079724	0.050534	0.037818	0.060833	-0.058081	-0.11356	-0.18036	-0.15344	-0.10814	-0.048341	-0.050232	-0.067906	-0.1123	0.0092683	-0.048871	0.011691	0.056322	-0.0042798	0.0026622	-0.073905	-0.0089204	-0.040746	0.067634	0.048987	0.1287	0.017057	-0.096925	-0.14963	-0.017084	0.09703	0.04856	0.16005	0.27652	0.3633	0.31618	0.31175	0.26925	0.34089	0.31877
0.00061435	-0.042897	-0.016742	0.094004	0.021013	0.044488	0.033441	-0.021421	0.017055	-0.040327	-0.16083	-0.15925	-0.041291	0.0057393	-0.0016891	-0.0079576	0.15312	0.17168	0.18421	0.23123	0.22511	0.27627	0.33783	0.3404	0.23277	0.30755	0.22616	0.19983	0.1158	0.094925	0.049393	0.041854	0.03248	-0.13286	-0.2231	-0.24209	-0.28888	-0.30454	-0.30264	-0.32497	-0.37615	-0.22439	-0.17204	-0.2348	-0.27024	-0.23085	-0.032994	0.11181	0.017312	0.0096949
-0.091303	-0.055425	-0.083326	-0.029506	-0.040597	-0.098594	-0.052551	-0.0042191	-0.10242	-0.045108	0.0055557	-0.10721	0.020391	0.0029783	-0.0072767	0.058287	0.038683	0.072379	-0.0095881	-0.1391	-0.083422	-0.090203	-0.16384	-0.19731	-0.21824	-0.20716	-0.20739	-0.22624	-0.22421	-0.088213	-0.026734	0.021427	0.049028	0.0027997	-0.035055	0.092171	0.07608	0.14456	0.079247	0.08277	0.15881	0.10058	0.12284	0.10259	0.1589	0.10478	0.22638	0.19396	0.18373	0.17202
-0.1014	-0.10539	-0.049609	0.036824	0.077904	0.038541	0.056857	0.063975	0.031701	0.064234	0.046052	0.062663	0.068637	-0.011108	0.033589	-0.007457	0.029264	0.0029372	0.040559	0.10924	0.20237	0.1799	0.15749	0.054535	0.039757	0.050933	-0.0015237	0.050741	0.036514	0.10138	0.0054431	0.017599	0.0291	-0.02098	0.059311	0.10764	0.059071	0.0034861	0.0016146	0.011364	-0.13689	-0.18763	-0.043017	-0.038142	-0.14033	-0.076228	-0.056545	-0.060337	0.0057422	-0.0043031
0.18194	0.3389	0.30315	0.17343	0.16095	0.084992	0.054042	0.14321	0.118	0.0038154	-0.082724	-0.023727	-0.0828	-0.20108	-0.18072	-0.20512	-0.2088	-0.19998	-0.22649	-0.16531	-0.17071	-0.1265	-0.13087	-0.065934	-0.12002	-0.2381	-0.15498	-0.08989	-0.026735	-0.067738	-0.1623	-0.12577	-0.11516	-0.14021	-0.07936	-0.15849	-0.10267	-0.05748	-0.17206	-0.15881	-0.15867	-0.093156	-0.089835	-0.16315	-0.088863	-0.057552	-0.059076	0.071316	0.051876	0.10621
-0.078524	-0.025429	0.12506	0.096728	0.069267	0.15399	0.10778	0.024713	0.097981	0.02077	0.088535	0.14805	0.24995	0.27026	0.21582	0.24728	0.17696	0.23694	0.13601	0.27458	0.12498	0.16846	0.11019	-0.034656	-0.079965	-0.097755	-0.12214	-0.0233	-0.093803	-0.063319	-0.027051	-0.018246	0.022596	-0.020304	0.013729	0.16785	0.093442	0.10577	0.013466	-0.096726	-0.12317	-0.09592	-0.11037	-0.13836	-0.17395	-0.23699	-0.11211	-0.21355	-0.28567	-0.29006
0.053132	0.12367	0.12283	0.0019035	-0.072245	-0.085951	0.03473	0.030878	0.078021	0.048412	0.011958	0.059365	0.10015	0.022373	0.041505	0.16428	0.20318	0.13755	0.11487	0.10349	0.1327	0.092891	0.038132	0.0027812	0.093901	0.077579	-0.00016634	-0.017588	0.013966	-0.043883	-0.088561	0.051032	-0.078904	-0.03483	-0.057508	-0.041258	-0.086881	-0.11911	-0.077398	-0.010339	-0.034494	-0.062719	-0.042728	-0.21055	-0.15758	-0.10211	-0.060048	-0.18633	-0.078872	-0.10413
0.053531	-0.014376	-0.049846	-0.010627	-0.050869	-0.037873	-0.12823	-0.15114	-0.10391	-0.043718	-0.078842	-0.21386	-0.2548	-0.16832	-0.1999	-0.12322	-0.12481	-0.033486	0.1125	0.12887	0.063788	-0.010257	0.0086726	0.065291	0.047294	0.057776	0.021513	-0.046156	-0.11197	-0.069959	-0.16896	-0.08345	-0.085761	0.036888	0.081634	0.075393	0.050962	0.12288	0.12253	0.23498	0.18246	0.18658	0.21567	0.21753	0.13016	0.10338	0.10391	0.11622	0.037425	-0.0042285
0.16043	0.21665	0.22026	0.22766	0.18334	0.19138	0.11055	0.14879	0.15733	0.16482	0.059704	0.096909	0.11393	0.057322	0.016119	-0.06457	0.078055	-0.03434	-0.026202	-0.046173	-0.083867	-0.055781	-0.04	-0.033772	0.033272	0.035836	0.070009	0.036835	-0.062595	0.057618	0.0078202	0.030551	0.056971	-0.049455	-0.050815	-0.21887	-0.28197	-0.25304	-0.32077	-0.30442	-0.21313	-0.23371	-0.28453	-0.29532	-0.26878	-0.15176	-0.1195	-0.10259	-0.078636	-0.030674
-0.27373	-0.26017	-0.23348	-0.35853	-0.26766	-0.21785	-0.10298	-0.12804	-0.071645	0.076153	0.075854	0.06464	0.01542	0.0029008	-0.053578	0.037963	-0.15776	-0.16289	-0.11345	-0.15408	-0.19781	-0.13751	-0.090188	-0.042373	0.13455	0.076765	0.19075	0.18859	0.29029	0.43344	0.30707	0.27074	0.41929	0.29407	0.32606	0.27665	0.16346	0.2024	0.2551	0.10272	0.07901	-0.048808	-0.0036163	0.0060254	0.017059	-0.039074	-0.12442	-0.021527	0.068871	-0.025955
0.070859	0.085073	0.04986	-0.0085612	-0.088558	0.017009	0.12352	0.026344	-0.05566	-0.024634	-0.0058629	-0.13366	-0.055156	-0.13482	-0.11043	-0.026289	-0.10122	-0.036233	0.033448	0.10202	0.15578	0.13849	0.12574	0.1724	0.13023	0.20777	0.095177	0.20718	0.21313	0.10195	0.0080718	-0.0069851	-0.024432	-0.096374	-0.18807	-0.21202	-0.065409	-0.0050047	-0.020052	-0.1086	-0.11342	-0.063794	-0.017754	-0.036974	-0.055941	0.0016343	0.078517	0.026454	-0.053454	-0.088666
-0.054611	0.099568	0.046906	-0.0048958	0.10709	0.091367	0.080885	0.073915	0.092258	0.020268	-0.089583	-0.14487	-0.24352	-0.2129	-0.26165	-0.32547	-0.36789	-0.40171	-0.30666	-0.26461	-0.27005	-0.18513	-0.17203	-0.041014	0.045418	-0.079391	-0.007519	0.077547	0.091105	0.12334	0.054364	0.10053	0.12825	0.24735	0.28848	0.21902	0.17048	0.25477	0.15105	0.12735	0.23179	0.19294	0.20184	0.16256	0.14832	0.14366	0.05551	0.06379	-0.010317	-6.907e-05
0.16517	0.19742	0.12451	0.13165	0.24926	0.17424	0.048626	-0.0048112	-0.11526	-0.13043	-0.092325	-0.070101	-0.13349	-0.23433	-0.1719	-0.15687	-0.22839	-0.16903	-0.21197	-0.18407	-0.094734	-0.20271	-0.11327	-0.20422	-0.31685	-0.16723	-0.22528	-0.27555	-0.23413	-0.20091	-0.22786	-0.21375	-0.15012	-0.066564	-0.13593	-0.13218	0.0041399	-0.027779	-0.04924	-0.056938	-0.096865	-0.028924	0.032902	0.021011	0.00027698	0.11441	0.22682	0.25369	0.29112	0.29231
-0.023839	0.0074804	-0.0099335	0.15531	0.12629	0.10614	0.040641	0.027928	-0.11202	-0.25446	-0.22859	-0.17019	-0.18389	-0.16146	-0.077716	-0.079053	-0.072545	-0.0052666	0.051157	0.062027	0.12041	0.20069	0.23422	0.14584	0.050635	0.015387	-0.015892	-0.071171	-0.049902	-0.093738	-0.10257	-0.037534	-0.052628	-0.033175	-0.0084097	0.039925	0.015399	0.020778	0.079714	-0.033276	0.062864	0.0051731	-0.092481	-0.061122	-0.0069725	0.02878	-0.027823	0.020422	0.043722	0.17607
-0.0078875	-0.12163	-0.18585	-0.19632	-0.23164	-0.25086	-0.27721	-0.29285	-0.22916	-0.25565	-0.15858	-0.16815	-0.067642	0.085603	0.13032	0.14359	0.12691	0.10559	0.097102	0.086278	-0.059424	-0.11332	-0.059871	-0.088579	-0.10335	-0.19757	-0.13621	-0.12828	-0.076746	-0.0036188	0.11852	0.043161	0.12695	0.18385	0.19184	0.1984	0.19241	0.11949	0.087757	-0.044871	-0.037445	-0.13433	-0.24389	-0.14464	-0.057963	0.044695	-0.0047256	-0.060138	0.067639	0.17065
0.022887	-0.01993	-0.09273	-0.10858	-0.086228	-0.13965	-0.083293	-0.22097	-0.267	-0.27205	-0.30372	-0.28584	-0.29239	-0.23764	-0.116	-0.11684	-0.14686	0.00066362	-0.13083	0.0012529	0.035785	0.019802	0.12874	0.057197	0.034343	0.038137	-0.080419	-0.019808	-0.050602	-0.11563	-0.063493	-0.057	0.043747	0.093002	0.12723	0.14626	0.15572	-8.2444e-05	0.067923	0.12424	0.16386	0.1246	0.099523	0.12699	0.096634	0.13041	0.034259	0.066296	0.16001	0.23288
0.22319	0.20672	0.19472	0.085652	0.067252	0.037918	0.11242	0.1269	0.023884	0.11378	0.01681	-0.042837	-0.054523	-0.091456	-0.15459	-0.20317	-0.22795	-0.25308	-0.26624	-0.42065	-0.4288	-0.43126	-0.33831	-0.30397	-0.27928	-0.22343	-0.10241	-0.056056	-0.012217	0.042332	0.019105	0.11115	0.097352	0.20092	0.21976	0.24915	0.20858	0.18277	0.17682	0.064359	-0.016421	-0.079941	-0.055043	-0.067853	-0.036194	-0.13463	-0.16108	-0.18025	-0.067013	-0.055776
-0.10882	-0.10824	-0.16365	-0.17706	-0.10512	-0.11917	-0.042784	-0.04844	-0.10214	-0.092936	-0.099044	-0.063658	-0.042142	-0.048719	0.055421	-0.025528	-0.0062837	-0.0050931	-0.047092	-0.15237	-0.14339	-0.21401	-0.17717	-0.1989	-0.15798	-0.095529	-0.15629	-0.18542	-0.16722	-0.072569	0.05345	0.083895	0.10954	0.056305	0.075618	0.089063	0.071331	0.06347	0.18839	0.21831	0.17296	0.1037	0.026042	0.060064	0.054102	0.17891	0.23487	0.26536	0.27921	0.20904
0.060711	-0.023604	-0.079862	0.01582	0.045987	0.1183	-0.052923	-0.017208	0.041221	0.14419	0.03521	0.013617	0.10012	0.04282	-0.007626	-0.12077	-0.12842	-0.18397	-0.15569	-0.1408	-0.16985	-0.15114	-0.14067	-0.20719	-0.19466	-0.021536	0.049858	0.18202	0.16684	0.31012	0.23934	0.20323	0.18547	0.1982	0.25868	0.32043	0.33376	0.25851	0.30444	0.26859	0.19756	0.16859	0.17033	0.096878	0.037131	-0.077809	-0.17419	-0.20226	-0.24768	-0.24414
0.21722	0.22464	0.0018771	-0.0084637	-0.093248	-0.12916	-0.17394	-0.24682	-0.23033	-0.12011	-0.12388	-0.19925	-0.25363	-0.11755	-0.041544	-0.042113	0.019303	-0.031921	-0.06843	-0.050399	0.039662	-0.072135	-0.14293	-0.041014	-0.05502	-0.084352	-0.099432	-0.093451	-0.13275	-0.080284	-0.075362	-0.053305	-0.088646	-0.05705	-0.096714	-0.088054	-0.012735	-0.019365	-0.075918	-0.13262	-0.020795	0.066339	0.030063	0.084598	0.041811	0.0078027	0.11258	0.13443	0.022323	0.097275
0.026454	-0.015305	-0.020246	-0.049105	-0.025056	-0.085184	-0.089099	-0.028507	-0.12324	-0.10174	0.072154	0.031533	-0.018324	-0.0056962	-0.084868	-0.011345	0.033799	-0.0076798	0.089206	0.064141	0.06403	-0.11321	-0.17651	-0.12054	-0.063797	-0.05899	0.011124	-0.082233	0.013633	0.0097878	-0.06212	-0.059348	-0.060428	-0.012799	-0.038622	-0.10021	-0.23781	-0.19723	-0.2284	-0.1764	-0.24767	-0.13316	-0.067697	-0.088474	-0.02842	-0.0018196	0.12743	0.24249	0.24429	0.28739
0.18275	0.058311	-0.0019718	0.0060116	-0.084521	-0.13945	-0.1052	-0.18606	-0.18996	-0.18288	-0.21629	-0.25327	-0.13171	-0.048571	-0.061613	-0.10808	0.074377	0.038136	-0.014383	-0.015122	-0.09765	-0.18962	-0.20349	-0.098219	-0.15501	-0.13695	-0.18144	-0.1328	-0.061553	-0.087655	-0.11342	0.015675	0.12248	0.18663	0.091159	0.13566	0.084926	0.24127	0.28586	0.12926	0.071948	0.14743	0.15998	0.053751	0.033289	0.077014	0.063808	-0.019137	-0.016086	-0.0493
0.26056	0.28251	0.36139	0.49038	0.39153	0.46332	0.50378	0.33644	0.20063	0.20521	0.24149	0.11109	0.0028782	-0.058331	-0.14623	-0.22812	-0.26966	-0.49972	-0.52079	-0.38473	-0.345	-0.31055	-0.33815	-0.16607	-0.20632	-0.12912	-0.094225	-0.16261	-0.053031	0.03221	0.044466	-0.0020735	0.024791	-0.0118	-0.015693	-0.028194	-0.092598	-0.090391	-0.16639	-0.0059288	-0.077919	-0.047315	-0.024082	-0.10915	-0.073362	-0.039748	-0.032351	-0.051367	-0.011659	-0.042482
-0.049009	-0.046432	-0.086803	0.034406	-0.013665	-0.017539	0.050888	0.033878	0.085007	0.015966	-0.039134	0.054737	0.046369	0.0055585	0.10535	0.026912	0.068913	0.088899	0.056024	0.14515	0.099494	0.14266	0.17638	0.12947	0.088465	0.11997	0.1021	0.00092827	0.0080296	0.02281	-0.013058	-0.086809	-0.024856	-0.026573	0.0012183	0.091525	0.1714	0.11313	0.10727	0.072787	0.052297	0.052884	0.070364	0.11118	-0.038837	-0.051072	-0.057847	-0.19016	-0.20648	-0.21101
0.17297	0.17001	0.2063	0.19448	0.15659	0.14662	0.22957	0.08992	0.081881	0.078714	0.028578	0.068153	-0.052126	-0.084596	-0.093444	-0.083006	-0.10793	-0.11812	-0.24332	-0.21478	-0.21371	-0.27011	-0.24261	-0.22355	-0.075072	-0.10027	-0.10366	-0.08525	0.021377	0.11929	0.090833	0.1164	0.22265	0.12227	0.18861	0.061738	0.00531	0.014104	0.0044956	0.018421	-0.075997	-0.11003	-0.07201	-0.085894	-0.12156	-0.063954	-0.098593	-0.010512	-0.05556	-0.067959
0.0015	0.0075406	-0.049712	-0.15222	-0.19894	-0.091329	-0.042303	0.0097365	0.045957	0.049674	-0.0020168	0.13178	0.022599	0.016913	0.013268	0.060889	0.085043	0.021011	0.048748	-0.057716	-0.13206	-0.097793	-0.10407	-0.19436	-0.20131	-0.17004	-0.12962	-0.15514	-0.073186	-0.061111	0.017564	0.099999	0.048459	-0.0086178	0.010667	0.11333	0.099288	-0.03119	-0.0091429	-0.0046951	0.016312	0.049461	-0.024338	-0.028675	0.021419	0.062178	0.046992	0.045113	0.070045	0.13035
0.45294	0.43962	0.41074	0.39512	0.4305	0.30672	0.10003	0.10031	0.080654	0.0087728	-0.25764	-0.26989	-0.23272	-0.2781	-0.21692	-0.30353	-0.26346	-0.12489	-0.064598	-0.1151	-0.1691	-0.12788	-0.057961	-0.078507	-0.032264	0.035824	0.019368	0.033222	0.047467	-0.0002493	-0.057667	0.021376	0.11187	-0.0024593	0.014065	0.0088065	-0.22601	-0.12106	-0.16733	-0.17934	-0.24995	-0.26342	-0.26763	-0.31779	-0.36279	-0.31564	-0.19654	-0.12595	-0.05341	-0.12831
0.17429	0.10718	0.05911	0.12278	0.013956	-0.047473	-0.16377	-0.25313	-0.3174	-0.26075	-0.24519	-0.23753	-0.30823	-0.15309	0.0091329	0.034222	-0.025676	0.039577	0.22798	0.25844	0.13467	0.10297	0.063801	0.063799	0.097715	0.048407	-0.10626	-0.14439	0.0039065	-0.065814	-0.10649	-0.038141	-0.078346	-0.00026385	-0.039879	-0.097599	-0.085514	-0.041813	-0.12429	-0.022478	-0.082127	-0.068961	-0.072256	-0.12465	-0.11497	-0.096681	0.018918	0.14506	0.10134	0.088666
0.092372	0.065373	0.063762	0.0009684	0.023035	0.0027783	0.14118	0.036868	0.030759	0.15194	0.05274	0.11461	0.11556	0.15872	0.18602	0.27193	0.18898	0.12849	0.091238	0.18066	0.21276	0.16741	0.13197	0.033795	-0.060072	-0.049999	-0.064781	-0.055801	0.0034213	0.031887	-0.041532	0.018537	-0.0068465	-0.10278	-0.050539	0.028112	0.06473	-0.009961	-0.08428	-0.04825	-0.078222	-0.08919	-0.18126	-0.14814	-0.29582	-0.2987	-0.20071	-0.20669	-0.22927	-0.14853
-0.0011876	0.02555	0.048924	-0.056132	0.065201	-0.084619	-0.090718	0.0097033	0.039719	0.070283	0.13604	0.16952	0.068823	0.020667	0.036385	0.041169	0.10519	0.14943	0.18415	0.12385	0.028068	0.062412	0.0099092	0.059602	0.040772	0.09386	0.072446	-0.0056542	0.054268	0.017552	-0.062312	-0.068233	0.035039	-0.05808	-0.10635	-0.14617	-0.14809	-0.11663	-0.08255	-0.12094	-0.15556	-0.15734	-0.12969	-0.10373	-0.13564	-0.04849	0.039037	0.032084	-0.047843	-0.054919
0.014654	-0.061026	-0.012813	-0.036157	-0.015538	-0.030558	0.047338	-0.05282	-0.047693	0.11555	0.023762	0.030105	0.099867	0.081104	0.050483	0.099977	0.10124	0.0017889	-0.0023684	0.092347	-0.048243	-0.098022	-0.10431	-0.12919	-0.1151	-0.066113	-0.18485	-0.19822	-0.15613	-0.073854	-0.12267	-0.026748	-0.0031166	-0.0063896	0.042523	-0.09163	-0.094328	-0.18423	-0.14641	-0.1437	-0.21955	-0.086624	-0.1145	-0.02895	-0.03548	0.023434	0.062824	0.11128	0.20907	0.31567
0.1098	0.068621	0.075941	0.11431	0.14931	0.032686	0.081825	-0.13988	-0.2581	-0.19913	-0.19577	-0.24233	-0.13147	-0.053736	-0.084081	-0.13141	-0.10862	-0.0072606	-0.014027	0.20937	0.18145	0.18309	0.24534	0.29187	0.12775	-0.033459	0.054809	0.090204	-0.018558	-0.076027	-0.1469	-0.11365	-0.071862	-0.25078	-0.233	-0.29198	-0.25173	-0.10526	-0.21599	-0.16443	-0.12014	-0.18265	-0.093658	-0.12423	0.035753	0.07021	0.08524	0.08321	0.18117	0.13489
-0.071812	-0.039318	-0.05045	-0.12327	-0.17095	-0.051088	-0.074681	-0.21425	-0.17389	-0.16247	-0.14992	-0.23418	-0.11385	-0.1298	-0.19276	-0.16972	-0.15444	-0.18477	-0.10699	-0.01201	-0.079933	-0.06518	-0.093566	-0.018732	0.089973	0.204	0.1628	0.2491	0.1902	0.21921	0.15832	0.18611	0.29608	0.29946	0.33696	0.12416	0.043206	-0.026844	0.0086053	0.013479	-0.047022	-0.0021953	0.016768	0.051888	-0.058548	-0.073468	0.0066919	0.079679	0.051724	0.047214
-0.16428	-0.12178	-0.2325	-0.16614	-0.21834	-0.27706	-0.21814	-0.077495	0.062953	0.1006	0.23747	0.26826	0.32537	0.2262	0.31523	0.30329	0.37531	0.29541	0.27423	0.19021	0.16723	0.11632	0.045579	0.047235	0.053517	0.090479	0.079649	-0.03601	-0.10927	-0.053532	-0.12871	-0.22251	-0.21803	-0.31927	-0.32989	-0.37004	-0.30253	-0.25794	-0.24607	-0.1822	-0.12563	-0.050631	0.072222	0.042962	0.072216	0.16301	0.19166	0.1445	0.12942	0.12022
0.14568	0.17638	0.23154	0.29551	0.21358	0.15219	0.071518	0.16581	0.083461	0.032677	0.0010292	-0.0046882	-0.0061641	-0.09021	-0.17818	-0.25664	-0.22114	-0.20878	-0.17356	-0.053208	-0.15845	-0.21319	-0.2582	-0.24979	-0.23372	-0.20201	-0.042086	-0.038164	-0.096955	-0.041917	-0.12827	-0.168	-0.12015	-0.054498	0.0045587	0.031206	0.0043503	0.031315	0.01397	0.035659	0.018564	0.03686	0.035567	0.11062	-0.011271	0.070796	0.0050201	0.014512	-0.0032152	0.0044891
-0.20978	-0.086939	-0.030057	0.031635	0.049316	0.061168	0.067637	0.052852	0.077107	0.18698	0.27885	0.25465	0.27939	0.13143	0.1507	0.090614	0.16589	0.12615	0.025109	0.01842	-0.00078534	-0.040666	-0.17241	-0.047743	-0.09979	-0.081933	-0.12835	-0.16478	-0.19037	-0.1958	-0.11132	-0.14787	-0.1962	-0.15458	-0.21304	-0.22808	-0.24903	-0.1962	-0.083974	0.10103	0.056565	0.049022	0.064364	0.093365	0.20443	0.18248	0.17389	0.31442	0.21282	0.20642
0.043935	0.053911	0.01463	-0.059768	-0.075609	-0.12346	-0.23669	-0.091554	0.064948	-0.0089718	-0.099379	-0.15959	-0.068005	0.023381	0.051351	-0.065173	-0.049445	-0.012396	0.081931	-0.03032	-0.090101	-0.019309	0.073183	0.17699	0.16878	0.033186	-0.053032	0.018292	0.046864	0.015882	0.042699	0.14296	0.081335	-0.005739	-0.033183	-0.0053288	-0.10762	-0.094564	0.051874	-0.0014479	-0.11777	-0.14316	-0.13473	-0.20005	-0.17806	-0.19872	-0.10713	-0.10637	-0.065682	-0.025485
-0.13013	-0.069877	-0.008582	0.13096	0.18021	0.11764	0.12704	0.068305	0.11724	0.061338	0.034754	0.18142	0.11963	0.15422	0.046059	0.11043	0.08618	0.18961	0.13698	0.15318	0.1596	0.22175	0.21559	0.063827	0.15144	0.1563	0.18898	0.14022	0.17974	0.16173	0.12175	0.18533	0.11425	0.058035	0.026511	0.044049	-0.080947	-0.19723	-0.16772	-0.23211	-0.29011	-0.30951	-0.27569	-0.3079	-0.20906	-0.16383	-0.18457	-0.18169	-0.11663	0.0012781
0.065154	0.1633	0.14419	0.10692	0.025767	0.10755	0.025875	-0.06165	-0.083468	-0.073931	-0.19287	-0.15342	-0.16225	-0.19035	-0.26284	-0.18547	-0.14142	-0.19556	-0.11424	-0.077973	-0.069454	-0.18216	-0.035514	-0.0046573	-0.037516	-0.023517	0.055899	0.074214	0.023514	0.031335	-0.011579	0.071327	0.10079	0.15403	0.11482	0.013251	-0.044717	-0.05631	-0.14495	-0.097017	-0.10215	-0.19124	-0.14267	-0.1061	-0.080906	-0.18761	0.026763	0.072794	0.11208	0.088707
-0.016189	-0.060786	-0.05727	0.050316	0.081746	0.083187	0.15184	0.18472	0.060201	0.088202	0.12555	0.13099	0.17131	0.11232	0.073188	-0.062054	-0.012651	-0.030173	-0.12549	-0.25281	-0.17701	-0.14991	-0.09141	-0.11819	-0.09021	-0.089954	-0.057685	-0.024486	-0.0074409	-0.1123	-0.018509	-0.047462	0.032219	0.015346	0.046664	0.03327	-0.014782	0.090701	-0.052993	-0.040989	-0.038013	-0.0066395	0.011995	0.020028	0.025795	0.058019	-0.0015596	-0.0447	-0.00032716	0.052537
0.22841	0.099369	-0.048753	-0.0069825	0.018068	-0.0096118	-0.0013494	0.00070974	0.020704	-0.050592	0.015659	-0.011662	-0.069348	0.01299	0.11059	0.021989	0.036431	0.046467	-0.047493	-0.11733	-0.16975	-0.17456	-0.18437	-0.10877	-0.1643	-0.15536	-0.12054	-0.11285	-0.076727	-0.059952	0.077514	0.1984	0.18584	0.09502	0.029845	0.016644	0.11734	0.074339	-0.032819	-0.030836	-0.047461	-0.16425	-0.16774	-0.15984	-0.072893	-0.070637	-0.06696	-0.11675	-0.081777	0.043383
-0.030893	-0.054864	-0.082278	-0.047367	-0.055257	-0.060761	-0.040433	-0.055621	-0.098909	-0.090702	0.0049094	0.051202	0.046268	0.04449	0.11519	0.225	0.28225	0.29818	0.28563	0.32229	0.3592	0.33327	0.29396	0.27992	0.22827	0.22021	0.071548	-0.031839	-0.045926	0.010173	-0.035503	-0.01282	-0.075532	-0.04346	-0.080632	-0.11436	-0.090982	-0.10887	-0.043913	-0.042733	-0.053123	-0.083968	-0.1416	-0.16559	-0.17803	-0.16734	-0.19014	-0.20437	-0.12236	-0.095961
0.14447	0.14072	0.1018	0.15649	0.16161	0.24673	0.27886	0.2873	0.22379	0.16376	0.063355	0.060794	-0.019141	-0.020692	0.043707	0.038923	0.039301	-0.042984	-0.02245	-0.10771	0.087457	0.11393	0.17991	0.056659	0.16532	0.14022	0.10103	0.094221	0.052205	0.034967	-0.092531	0.022005	-0.067561	-0.10632	-0.11277	-0.2267	-0.26181	-0.26953	-0.29125	-0.2794	-0.30539	-0.21607	-0.16647	-0.2065	-0.16202	-0.21998	-0.12818	-0.033514	0.00077123	0.0094292
0.18197	0.18753	0.072806	0.053067	-0.021836	0.015434	-0.091379	-0.047482	-0.03012	0.025056	-0.15655	-0.13604	-0.21246	-0.20538	-0.16248	-0.12506	-0.037358	-0.028806	0.072203	0.043681	0.0022725	0.016102	0.077196	-0.03468	-0.0051787	-0.046115	-0.058911	-0.17019	-0.17352	-0.16284	-0.2035	-0.20112	-0.088643	-0.14147	-0.092393	-0.029012	-0.089887	0.020906	0.084259	0.084759	0.15429	0.10249	0.091441	0.076774	0.059695	0.074761	0.14778	0.0054966	0.11448	0.083363
0.0326	0.14018	0.16105	0.25187	0.22084	0.18289	0.22643	0.17663	0.33727	0.32554	0.19039	0.12202	0.049407	-0.063621	-0.078432	-0.27198	-0.19089	-0.20025	-0.18878	-0.15739	-0.32474	-0.33652	-0.26761	-0.35898	-0.38247	-0.40388	-0.33181	-0.21537	-0.26659	-0.2068	-0.18037	-0.17151	0.0053976	0.089095	0.12928	0.25201	0.28259	0.34974	0.42075	0.4229	0.35879	0.33176	0.37213	0.2523	0.11936	0.055852	0.11446	0.028377	-0.017743	-0.14227
0.26915	0.28594	0.20266	0.19199	0.077188	0.18214	0.11022	0.092912	0.10147	0.19981	0.15154	0.18796	0.074306	0.05457	-0.0018216	-0.0055706	-0.026313	-0.090417	-0.078649	-0.053108	-0.070617	-0.25502	-0.27662	-0.32194	-0.24367	-0.27854	-0.31325	-0.41486	-0.30798	-0.29487	-0.31537	-0.34329	-0.33299	-0.28624	-0.23243	-0.23618	-0.18315	-0.19589	-0.14434	-0.078724	-0.13232	-0.095439	-0.040688	-0.11781	-0.069562	-0.056578	-0.029263	0.13674	0.11874	0.15283
-0.028104	-0.033227	0.019737	0.11084	0.13151	0.023702	0.0010119	0.024341	0.0079106	-0.002455	0.034564	-0.016699	0.015473	0.029357	0.029683	0.0037697	0.050934	0.014964	0.053627	0.048797	0.068375	0.1466	0.092102	0.19131	0.19928	0.20206	0.068836	-0.041377	-0.051502	0.055973	0.03433	-0.015759	0.032451	-0.15419	0.011556	-0.11168	-0.060151	-0.11604	-0.067064	-0.02049	-0.16114	-0.070938	-0.14435	-0.17755	-0.18787	-0.18003	-0.16099	-0.062658	-0.077986	-0.11006
-0.017941	0.014405	0.018577	-0.12096	-0.10799	-0.13094	-0.021749	0.038862	0.055598	0.059372	0.082391	0.14106	0.10108	0.021202	-0.055794	-0.080844	-0.03758	-0.092107	-0.1548	-0.26278	-0.22883	-0.19753	-0.22958	-0.2363	-0.20704	-0.15474	-0.15341	-0.17434	-0.13743	-0.059131	0.00031178	0.022552	-0.0091518	0.022599	0.14383	0.18252	0.079268	0.10515	0.13914	0.14062	0.12048	0.088139	0.032397	0.07166	0.15345	0.069885	0.01956	0.0032333	0.0036276	0.032023
0.15931	0.1449	0.1266	0.044441	0.089993	0.083988	0.10135	0.15956	0.10487	0.12218	0.11963	0.07708	-0.0087689	-0.019729	0.043076	0.18192	0.13057	0.092542	0.13366	0.12458	0.090429	0.098524	0.1321	0.2436	0.28557	0.30213	0.14035	0.10191	0.15105	0.14139	0.089346	0.067992	0.040732	0.10529	-0.038806	-0.034382	-0.13706	-0.11022	-0.15255	-0.071429	-0.081657	-0.25062	-0.26319	-0.21381	-0.20432	-0.2933	-0.27608	-0.32926	-0.27798	-0.3005
-0.33412	-0.33622	-0.39015	-0.36037	-0.27531	-0.19418	-0.22802	-0.30388	-0.27789	-0.24825	-0.13917	0.0024158	-0.012114	-0.0091061	0.0019919	0.031298	0.081136	0.21551	0.22567	0.28627	0.22189	0.33059	0.21923	0.23075	0.19589	0.16123	0.15456	0.19685	0.19429	0.11864	0.08636	0.13186	0.20434	0.15747	0.24574	0.13515	0.076918	0.036857	0.12126	0.10487	-0.024311	0.020389	0.11249	-0.017397	-0.086034	-0.068532	-0.034965	-0.10248	0.056055	0.13014
-0.098739	-0.063742	0.0095909	0.05714	0.01948	0.10982	0.16645	0.15893	0.12785	0.17923	0.22315	0.24887	0.22431	0.32538	0.29701	0.33675	0.37587	0.31066	0.2428	0.29571	0.38204	0.28112	0.1161	0.14661	0.076321	-0.077905	-0.27245	-0.3787	-0.47492	-0.43785	-0.40634	-0.4147	-0.48437	-0.42771	-0.29255	-0.31525	-0.28665	-0.19053	-0.058351	-0.040936	0.046648	0.090884	0.077478	0.077378	0.045004	0.036619	-0.021524	0.018103	0.04834	0.037585
-0.012352	0.021089	0.1351	0.12096	0.013349	-0.043556	-0.079918	0.003392	0.035705	0.040638	0.015129	0.049459	0.046365	0.15744	0.14831	0.096115	0.21144	0.12025	0.1457	0.20014	0.053076	0.033746	0.011524	-0.046602	-0.16891	-0.16778	-0.0072216	0.047219	0.011938	0.042739	0.087646	0.13781	0.11542	0.07217	0.11687	0.20417	0.17805	0.15202	0.039847	0.016599	0.0090713	-0.075207	-0.082626	-0.15102	-0.1192	-0.094762	-0.10918	-0.11039	-0.1833	-0.27299
-0.18363	-0.16393	-0.09012	-0.17094	-0.0091842	-0.017279	0.04677	0.040663	0.1551	0.19793	0.11539	0.095844	-0.021565	0.058691	-0.015459	0.025825	-0.0044097	-0.046749	0.015126	-0.009393	0.012126	0.10008	0.080856	0.081709	0.21558	0.20191	0.28478	0.30575	0.28916	0.36239	0.34809	0.33354	0.22432	0.20935	0.23727	0.10789	0.10426	0.23063	0.028037	-0.025168	-0.093462	-0.16259	-0.1347	-0.11768	-0.18824	-0.18065	-0.23355	-0.12288	-0.19287	-0.22634
0.061755	0.063327	0.001596	-0.0055365	0.0066172	0.0729	0.040237	0.061493	0.10944	-0.0101	0.03908	-0.06159	-0.033112	-0.14736	-0.050989	0.037225	-0.0099562	-0.025408	-0.029951	-0.020183	-0.015636	0.05017	-0.029438	0.0040899	-0.092138	0.038132	-0.05088	-0.082479	-0.05707	-0.11598	-0.040432	-0.05873	-0.056292	-0.049789	-0.067364	-0.10957	-0.032172	0.022984	0.095507	0.11399	0.10507	0.11474	0.10582	0.13217	0.15831	0.088454	0.15818	0.11745	0.17239	0.092313
0.11495	0.17874	0.1319	0.17966	0.1416	0.20589	0.19165	0.1462	0.09638	0.025388	0.050217	0.099622	0.18526	0.10097	0.12853	0.22795	0.15784	0.14137	0.09498	0.15373	0.17198	0.17987	0.22135	0.15867	0.045632	0.10837	0.023712	0.02181	0.012637	0.061708	-0.010146	-0.022826	-0.0015988	-0.0097019	-0.068289	-0.040871	-0.018391	-0.041719	-0.024945	-0.087402	-0.12134	-0.11646	-0.13306	-0.24349	-0.3461	-0.38991	-0.31179	-0.38964	-0.35908	-0.35148
0.25308	0.25508	0.24636	0.31423	0.28287	0.30386	0.33994	0.30102	0.19556	0.21271	0.096292	0.13085	0.26815	0.18657	0.18532	0.19411	0.19308	0.1664	0.018474	-0.0054957	-0.065437	-0.056971	-0.013828	-0.036066	-0.22833	-0.19831	-0.27583	-0.28795	-0.25207	-0.23415	-0.18651	-0.10899	-0.12983	-0.1038	-0.1134	-0.097625	-0.079899	-0.16296	-0.13055	-0.11568	-0.15791	-0.16748	-0.16855	-0.10647	-0.11302	-0.18509	-0.15747	-0.19824	-0.1933	-0.08782
-0.12654	-0.083736	-0.075595	-0.063519	-0.11749	-0.057545	0.056824	0.057897	-0.030315	-0.040113	-0.091084	-0.10541	-0.0094925	-0.040678	-0.026208	-0.055851	-0.029396	-0.13891	-0.25264	-0.23748	-0.18933	-0.20463	-0.14742	-0.12289	-0.19162	-0.12488	-0.097747	-0.069685	-0.071417	0.037066	0.042617	0.051545	0.10694	0.086866	0.072151	0.13855	0.13673	0.14904	0.087412	0.10629	0.073319	0.11457	0.17234	0.085793	0.11	0.13774	0.14989	0.15669	0.17532	0.046361
0.058296	-0.024064	-0.038355	0.048001	-0.015773	-0.055011	0.052113	0.054321	0.15649	0.014022	0.035038	0.077614	0.086813	-0.044649	0.012746	0.0041016	-0.053129	0.061357	-0.05506	-0.072058	-0.053556	-0.0073886	-0.040321	-0.053714	-0.01466	-0.01301	-0.1004	-0.055366	-0.020599	-0.077054	-0.0038089	0.01468	0.019601	-0.073244	-0.17624	-0.14853	-0.10634	-0.082066	-0.054511	-0.13874	-0.25646	-0.13169	-0.095339	-0.14275	-0.155	-0.062097	-0.053739	0.048784	0.17764	0.15323
-0.092695	-0.0042672	-0.087985	-0.03636	0.028105	-0.06516	-0.10048	-0.11725	-0.063796	-0.13431	-0.15572	-0.11178	-0.07361	-0.21818	-0.06209	-0.049593	-0.092308	-0.081902	-0.029829	0.10473	0.12554	0.16388	0.12857	0.12991	0.16217	0.16366	0.10737	0.10855	0.05314	0.087783	-0.011361	-0.080624	-0.004027	0.0097537	-0.023567	0.075069	0.055429	0.058298	0.070995	0.20889	0.24307	0.25777	0.3663	0.22316	0.21893	0.16787	0.074041	0.063654	-0.043385	-0.064935
-0.16996	-0.1758	-0.2511	-0.31224	-0.34125	-0.3324	-0.34519	-0.37683	-0.25203	-0.20707	-0.25855	-0.22353	-0.11987	-0.13595	-0.13371	-0.0023091	0.034397	0.11776	0.02423	0.027589	-0.008457	-0.007626	-0.065124	-0.16965	-0.10969	-0.12429	0.00073155	-0.017514	-0.023006	-0.02837	0.024795	0.045807	0.018212	0.044615	0.1033	0.185	0.20576	0.27307	0.18227	0.17968	0.17267	0.2269	0.2947	0.33061	0.34884	0.3322	0.39156	0.31779	0.25468	0.2137
-0.1672	-0.17247	-0.14729	0.0030071	0.010142	0.03184	0.10038	0.19672	0.17973	0.17395	0.15547	0.24977	0.15834	0.19799	0.24409	0.18978	0.21012	0.18793	0.21407	0.12626	0.16178	0.12634	0.12745	0.16448	0.10237	0.074247	0.0028944	-0.02023	-0.0073674	-0.020324	0.0136	0.066662	0.052085	0.097177	0.054492	0.052011	0.10872	0.12339	0.14293	0.13775	0.14187	0.092524	0.027044	0.03357	-0.058134	-0.14722	-0.11372	-0.19687	-0.22541	-0.18549
-0.14975	-0.022145	-0.036043	-0.043314	-0.062113	-0.15673	-0.24623	-0.29726	-0.31579	-0.24249	-0.20067	-0.30459	-0.24432	-0.25855	-0.19429	-0.21893	-0.20438	-0.13482	-0.0795	-0.11794	-0.023552	0.035179	0.04197	0.1196	0.082716	0.18032	0.17926	0.23535	0.26468	0.19617	0.23633	0.34444	0.27393	0.25193	0.2686	0.32304	0.28041	0.24909	0.21825	0.17045	0.10718	0.10832	0.12898	0.07848	0.04877	-0.0016819	0.013653	-0.039361	-0.092716	-0.13259
-0.19596	-0.18433	-0.14021	-0.16193	-0.16284	-0.16008	-0.14274	-0.03562	-0.10255	-0.096504	0.0066401	-0.087888	-0.066432	-0.026404	-0.076065	-0.074686	-0.11807	-0.039932	-0.044887	-0.071152	-0.066541	-0.097889	-0.13797	-0.16052	-0.15438	-0.16383	-0.19751	-0.1745	-0.14401	-0.186	-0.2121	-0.15669	-0.09858	-0.068028	0.0081581	0.12195	0.13042	0.22357	0.32171	0.34648	0.38601	0.47579	0.50864	0.46161	0.47896	0.50375	0.35139	0.2961	0.28586	0.16707
0.0041136	0.013369	-0.059547	-0.14724	-0.19442	-0.19944	-0.16813	-0.10647	-0.26172	-0.28213	-0.16373	-0.22401	-0.23689	-0.21011	-0.18025	-0.1543	-0.045447	-0.10563	-0.095138	-0.16804	-0.10444	-0.027391	-0.010561	0.027719	0.13746	0.19967	0.17711	0.17993	0.19713	0.18926	0.23694	0.24297	0.26214	0.10324	0.095692	0.058722	-0.0053363	-0.052565	-0.016508	-0.043398	-0.011723	0.055654	-0.075624	-0.0028592	-0.069435	0.1089	0.045068	0.075414	0.052428	0.039795
-0.14262	-0.036385	-0.009425	0.10715	0.1071	0.19845	0.18462	0.12457	0.14576	0.11731	0.15849	0.1416	0.087502	0.055865	0.049064	-0.027386	-0.095971	-0.1676	-0.048267	-0.011503	-0.12035	-0.08654	-0.063021	-0.16512	-0.14827	-0.20866	-0.26467	-0.21662	-0.10989	-0.17002	-0.15123	-0.15916	-0.029669	0.017742	0.044286	0.11405	0.098041	0.087355	0.16769	0.12006	0.026388	0.14396	0.17411	0.1084	0.063081	-0.015406	0.080739	0.10271	0.069743	0.080266
-0.0087158	-0.010193	-0.079814	-0.019454	0.074594	0.070447	0.087681	0.032244	0.11019	0.14093	0.14998	0.11947	0.042773	-0.012683	-0.061375	-0.086932	-0.19479	-0.11939	-0.1805	-0.25318	-0.34829	-0.34801	-0.29753	-0.24159	-0.23806	-0.21944	-0.084429	-0.10591	-0.037466	-0.054353	0.057267	0.10321	0.19155	0.26045	0.16048	0.17369	0.22716	0.23608	0.15003	0.20401	0.18193	0.1511	0.14801	0.19712	0.089072	0.02854	-0.053981	-0.026346	0.0028463	0.053629
0.028919	0.19603	0.21186	0.27783	0.2053	0.18476	0.16153	0.19029	0.084184	-0.050312	-0.029241	0.0026224	-0.053546	-0.14067	-0.2202	-0.21736	-0.21186	-0.28012	-0.23897	-0.21204	-0.094278	-0.089913	-0.089232	-0.16428	-0.13283	-0.10729	-0.11762	-0.13932	-0.042204	0.0038221	0.056476	0.092095	0.021818	0.095657	0.10607	0.11119	0.051024	0.069277	0.061847	0.16164	0.13223	0.14624	0.1084	0.0052135	-0.021227	-0.12427	-0.038396	0.03363	0.064513	0.007268
0.1622	0.1558	0.17333	0.19061	0.14943	0.19347	0.15098	0.070292	0.059388	-0.020942	-0.073469	-0.027665	-0.013307	-0.096815	-0.14392	-0.1949	-0.23877	-0.1775	-0.12647	-0.083628	-0.19389	-0.15424	-0.1032	-0.10263	-0.31287	-0.23118	-0.19356	-0.22701	-0.11522	-0.13558	-0.17951	-0.16537	-0.09547	-0.068609	0.0011152	-0.02017	0.038105	0.087115	0.15166	0.17185	0.13968	0.079176	0.10469	0.14727	0.076172	0.0069387	0.033521	0.037959	0.094496	0.081137
-0.077047	0.044806	0.08089	0.057208	0.061827	0.013859	0.11152	0.10319	0.035815	0.0018163	-0.038583	0.014438	-0.060071	-0.12275	-0.18128	-0.25621	-0.21398	-0.26035	-0.19782	-0.14839	-0.098562	-0.074759	-0.015933	-0.0029155	0.098949	-0.062086	0.06194	0.19905	0.15879	0.12287	0.12756	0.18154	0.086704	0.020921	0.055121	0.014709	-0.059345	0.0067513	-0.045904	-0.088091	-0.049062	0.010419	-0.024431	-0.057553	0.088647	0.043089	0.054086	0.065314	0.10565	0.038108
-0.091911	-0.082665	-0.12731	-0.14673	-0.010926	-0.020354	0.094807	0.093203	0.20323	0.28485	0.33687	0.38877	0.29226	0.46722	0.52376	0.48162	0.35813	0.2956	0.20134	0.16924	0.061111	-0.0271	-0.046087	0.028623	0.082458	-0.078352	-0.20159	-0.31656	-0.22433	-0.14144	-0.18395	-0.24732	-0.19118	-0.118	-0.14495	-0.18598	-0.25385	-0.15883	-0.039786	0.0029683	-0.044683	0.0061681	0.088395	0.015503	0.053625	0.037387	0.067656	-0.041399	-0.06557	-0.094512
0.12651	0.14751	0.1311	0.083441	-0.040719	-0.11269	-0.028019	0.035396	-0.083236	-0.086668	-0.093395	-0.087633	-0.12992	-0.24509	-0.15238	-0.10537	0.10874	0.063132	0.096132	0.12161	0.21794	0.21285	0.27652	0.25871	0.29518	0.32734	0.22808	0.18103	0.13132	0.094155	-0.049832	-0.098167	-0.18132	-0.18909	-0.34666	-0.32747	-0.31587	-0.259	-0.12883	-0.099693	-0.10753	-0.039329	0.030372	0.10865	0.076599	0.082221	0.077843	0.052735	0.045987	0.03781
-0.14809	-0.078651	0.020038	0.052169	0.067702	0.15397	0.13624	0.14398	0.049806	0.20232	0.18467	0.15328	0.14342	0.18216	0.13588	0.060521	0.051644	0.004616	-0.006357	0.030157	0.15742	-0.0019931	0.062061	0.11469	0.1615	0.040575	0.037543	0.047887	0.020207	0.064041	0.090625	0.044306	-0.034277	-0.025785	-0.022306	-0.016183	0.038104	-0.024402	0.015289	0.043424	0.04189	-0.11125	-0.10095	-0.11774	-0.18425	-0.12786	-0.11977	-0.064954	-0.10709	-0.20973
-0.17336	-0.14019	-0.13945	-0.13778	-0.11834	0.0080631	0.039334	0.020909	0.064984	0.059823	0.0060475	0.035738	0.019798	-0.027979	-0.062186	-0.079831	-0.095017	-0.037317	-0.016302	0.053136	0.0041124	-0.00027042	0.039441	-0.011665	0.0063994	0.11051	0.052881	0.0082465	0.031679	0.015567	-0.0083364	-0.030456	0.16193	0.094016	0.10989	0.12845	0.11385	0.0065046	0.063739	0.079377	0.065495	-0.00017219	0.055458	0.045662	-0.05339	0.011781	0.015141	0.084436	0.049644	0.077105
0.14472	0.13813	0.13439	0.067385	0.238	0.24785	0.16795	0.13949	0.055249	-0.0063092	0.021077	-0.018102	-0.0090894	-0.012812	-0.11431	-0.11132	-0.25903	-0.31095	-0.40351	-0.33609	-0.28775	-0.35094	-0.38356	-0.35287	-0.39319	-0.35501	-0.26015	-0.27747	-0.2138	-0.21543	-0.12668	-0.070077	-0.011257	0.097738	0.13168	0.15134	0.16843	0.16402	0.11602	0.19683	0.18957	0.2596	0.27526	0.22811	0.11638	0.053379	0.064505	0.055898	0.092629	0.11897
-0.034814	-0.16483	-0.13593	-0.12295	-0.10864	-0.14292	-0.12213	-0.1538	-0.063941	-0.069784	-0.091827	-0.060581	0.040634	0.11797	0.0953	0.10196	0.18327	0.25477	0.22114	0.28943	0.2911	0.27905	0.29956	0.25004	0.16966	0.23705	0.17741	0.1313	0.19369	0.18652	0.099636	0.048495	0.096075	0.074319	-0.074463	0.024973	-0.10596	-0.064414	-0.21963	-0.23968	-0.3935	-0.25868	-0.26475	-0.23075	-0.17233	-0.1283	-0.17165	-0.13098	-0.061045	0.012009
0.0036577	-0.057409	0.02436	0.087195	0.25304	0.1377	0.12537	0.12271	0.18133	0.2328	0.27005	0.29601	0.35887	0.25693	0.16385	0.10722	0.0010532	-0.0037446	0.11026	0.16034	0.13137	0.14889	0.076746	0.029154	-0.040753	0.066164	0.039536	0.051683	0.21432	0.13435	0.010249	-0.020863	0.065919	0.016059	0.0010032	-0.052982	-0.050112	-0.10136	-0.1487	-0.1884	-0.28641	-0.25567	-0.25353	-0.29058	-0.3247	-0.34732	-0.24538	-0.33176	-0.23575	-0.16364
0.15488	0.086589	0.14361	0.18413	0.17841	0.1084	0.10397	0.14199	0.14103	0.085518	-0.0021433	-0.014399	-0.072561	-0.081613	-0.097198	-0.16897	-0.24827	-0.10477	-0.14588	-0.12893	-0.058516	0.010132	0.019481	0.076382	0.23992	0.25178	0.2885	0.27853	0.27478	0.17064	0.1259	0.088504	0.074416	0.077143	0.15318	0.16337	0.03221	0.19553	0.067054	0.09808	0.1061	0.070924	0.095283	-0.054127	-0.11563	-0.15873	-0.25158	-0.33983	-0.35166	-0.47571
0.28543	0.13406	0.17381	0.24465	0.19097	0.19725	0.21885	0.24855	0.16694	0.16564	0.21323	0.18635	0.2115	0.18684	0.083547	0.046023	0.060194	0.030764	-0.040129	-0.052956	-0.020229	-0.071479	-0.15159	-0.1698	-0.21779	-0.21116	-0.23143	-0.29851	-0.31318	-0.24902	-0.25093	-0.20476	-0.25313	-0.11589	-0.14214	-0.12639	-0.2165	-0.098168	-0.1006	-0.16144	-0.1401	-0.22244	-0.22676	-0.22199	-0.25169	-0.20512	-0.13686	-0.15233	-0.038552	0.020557
0.13195	0.14037	0.19212	0.21588	0.22907	0.11058	0.059895	0.011206	0.044942	0.065488	-0.10249	-0.0047731	-0.066074	-0.076849	-0.16276	-0.1629	-0.06819	0.001432	-0.070504	-0.097587	-0.27149	-0.27159	-0.16735	-0.14666	-0.084065	-0.086451	-0.031413	0.024995	-0.022876	-0.027476	0.069594	0.010978	0.15414	0.16439	0.061307	0.088788	0.19299	0.1927	0.12003	0.034927	-0.0072867	-0.061818	-0.040052	0.022797	-0.036552	-0.06751	-0.021285	-0.05959	-0.18782	-0.13547
0.23714	0.26469	0.10297	0.15638	0.022151	-0.10227	-0.19411	-0.25153	-0.36264	-0.39836	-0.41828	-0.43844	-0.47115	-0.4378	-0.36746	-0.37848	-0.32664	-0.19734	-0.209	-0.17169	-0.12242	-0.065172	-0.056366	-0.12532	-0.088793	-0.063443	-0.089175	-0.13611	-0.10269	-0.11773	-0.15585	-0.042711	-0.01722	-0.087721	-0.00067322	0.11012	0.075102	-0.021152	0.023355	0.054763	0.06609	0.028349	0.098576	0.056038	0.12115	0.1834	0.15993	0.11631	0.19726	0.33042
0.058936	0.15584	0.044168	0.10996	0.060491	0.18301	0.14651	0.168	0.15643	0.16601	0.16983	0.30006	0.14575	0.14335	0.27268	0.22438	0.27222	0.22052	0.20295	0.25477	0.24417	0.17788	0.033153	-0.056805	-0.085304	-0.014422	-0.1898	-0.19448	-0.26922	-0.30117	-0.29469	-0.27037	-0.39035	-0.28364	-0.25025	-0.22594	-0.28287	-0.40482	-0.2899	-0.2871	-0.34792	-0.30386	-0.2017	-0.25779	-0.11482	-0.20008	-0.03283	0.1532	0.092782	0.20868
0.012141	-0.060532	-0.033387	-0.0027545	-0.0076196	-0.036665	-0.056268	-0.095328	-0.068596	-0.10257	-0.0038589	0.010125	0.10144	0.064447	0.0049272	0.052839	0.0045858	0.041535	0.02016	0.025856	0.033642	0.072366	-0.041533	0.02848	-0.08238	0.0044556	-0.0063808	-0.030658	-0.016111	0.002139	0.15246	0.10104	0.057584	0.034556	-0.05166	-0.076895	-0.14627	-0.074795	-0.1312	-0.11399	-0.1134	-0.10764	-0.1852	-0.10074	-0.14803	-0.079904	0.046078	0.068431	0.13668	0.14588
-0.03634	-0.016939	0.04238	0.0052318	-0.02235	0.032111	0.060974	0.089359	0.074145	0.043246	-0.052125	-0.03903	-0.050163	-0.035823	-0.11043	-0.11844	-0.11524	-0.21345	-0.24176	-0.28276	-0.19926	-0.18597	-0.2119	-0.21134	-0.12926	-0.11309	-0.1131	-0.087926	-0.047022	0.10047	0.045948	0.12073	0.16012	0.19322	0.23634	0.13567	0.23949	0.23841	0.23029	0.29136	0.37225	0.40441	0.43766	0.34504	0.26471	0.21896	0.1319	0.070387	-0.051213	-0.085796
0.10968	0.1256	0.14849	0.22722	0.15766	0.14238	0.18439	0.22776	0.3569	0.31888	0.19254	0.11873	0.10682	0.15831	0.029107	-0.063471	0.0041343	-0.028981	-0.017268	-0.035172	-0.04904	0.038117	-0.0041143	0.028762	0.0084199	-0.031712	0.11356	0.12179	0.048558	0.034415	0.055583	0.030774	-0.019703	-0.089906	-0.12437	-0.10343	-0.086502	-0.055726	-0.12454	-0.14548	-0.088825	-0.15079	-0.12762	-0.083301	-0.15157	-0.12898	-0.056985	-0.18351	-0.2186	-0.15899
-0.11995	-0.092649	-0.1365	-0.14107	-0.068147	-0.10585	-0.14609	-0.18613	-0.22148	-0.15483	-0.19445	-0.12842	-0.064743	0.013708	-0.019163	-0.044243	-0.11449	-0.017775	0.031871	0.043273	0.007825	-0.075543	0.013759	-0.024357	0.076944	0.10411	0.048185	0.22238	0.28986	0.18798	0.24275	0.19215	0.24573	0.39134	0.28488	0.28277	0.19731	0.14638	0.084309	0.0070641	-0.009987	-0.008409	-0.13376	-0.11459	-0.13514	-0.21071	-0.12233	-0.13085	-0.18046	-0.081723
0.038718	0.033207	0.040311	-0.12449	-0.12665	-0.10736	-0.075975	-0.10093	-0.1185	-0.19787	-0.1874	-0.20854	-0.15866	-0.1896	-0.15036	0.02082	0.10945	0.11578	0.10941	0.15487	0.084054	0.097131	0.14933	0.15497	0.16115	0.21161	0.21537	0.21487	0.25142	0.1854	0.19526	0.19777	0.14629	0.15618	0.25743	0.24156	0.13799	0.25861	0.23036	0.059331	0.00085798	-0.093295	-0.10058	-0.061267	-0.072754	-0.11146	-0.20886	-0.14256	-0.36809	-0.31528
-0.31936	-0.31808	-0.24981	-0.30702	-0.2	-0.084342	-0.039037	-0.14694	-0.095724	-0.019885	0.03222	0.071045	0.16323	0.20496	0.069147	0.21872	0.094996	0.11543	0.067728	0.15762	0.14736	0.11143	0.067509	0.06938	0.19053	0.12103	0.16637	0.1728	0.14038	0.094487	0.11681	0.089928	0.030855	0.058722	0.051769	-0.028256	-0.10761	0.011679	-0.047879	-0.085857	-0.041764	0.016018	0.01807	-0.027862	-0.009663	0.037183	0.035454	0.07468	0.11927	0.044905
0.13629	0.23428	0.31643	0.31256	0.25649	0.27459	0.24602	0.14764	0.22351	0.086635	0.21951	0.18035	0.16312	0.08718	-0.024595	-0.10119	-0.13591	-0.17247	-0.065245	-0.052747	-0.1425	-0.1075	-0.24722	-0.24421	-0.29883	-0.23371	-0.19065	-0.28932	-0.12605	-0.18464	-0.16219	-0.18558	-0.083992	-0.085712	-0.078886	-0.047935	-0.035194	-0.044933	0.0010576	-0.15081	-0.19079	-0.16377	-0.16169	-0.074472	0.021062	-0.042154	0.048861	-0.010969	-0.059978	-0.0083202
0.15827	0.084419	0.12395	0.20969	0.087025	0.19069	0.19323	0.10873	0.11273	0.12713	-0.035291	-0.021493	-0.10765	-0.13154	-0.029558	-0.1406	-0.079131	-0.029061	0.040287	-0.039087	-0.088791	-0.13647	-0.06982	-0.19785	-0.086662	-0.11514	-0.24392	-0.10619	-0.12684	-0.34469	-0.36524	-0.27804	-0.25424	-0.19357	-0.17047	-0.1178	-0.11937	-0.042837	0.022663	-0.027694	-0.029509	0.084585	0.1097	0.18243	0.2466	0.057851	0.18687	0.21673	0.18011	0.085378
0.32233	0.30417	0.19934	0.14842	0.13735	0.14669	0.12673	0.10796	0.13637	0.19936	0.10156	-0.094109	-0.18352	-0.18012	-0.10682	-0.18616	-0.21576	-0.33317	-0.41129	-0.28874	-0.32674	-0.3737	-0.29442	-0.25543	-0.24282	-0.25953	-0.25397	-0.28778	-0.27037	-0.13482	-0.017324	-0.066047	-0.029368	0.06212	0.035147	-0.022988	-0.016014	-0.017092	-0.0012994	-0.019628	-0.076302	-0.11476	-0.15489	-0.055964	0.0046172	-0.047425	-0.0038943	0.014302	0.079331	0.16591
0.091955	0.034758	0.089478	0.071211	-0.045968	0.008781	-0.027622	0.070428	-0.020043	0.01075	0.1154	0.046232	-0.010054	0.065955	0.099403	0.13233	0.14615	0.16052	0.18956	0.16642	0.1536	0.13966	0.073255	0.16104	0.048549	-0.032719	-0.06165	-0.057794	-0.092468	-0.10207	-0.13021	-0.13078	-0.10554	-0.068642	0.0035124	-0.080667	-0.091376	-0.057848	0.026705	-0.12559	-0.10019	-0.049359	-0.0084145	-0.082728	-0.087674	-0.1842	-0.13035	-0.051946	-0.061419	-0.073778
-0.026012	-0.02074	-0.021255	0.072784	-0.0038838	-0.049192	-0.069237	-0.074067	-0.066209	-0.1473	-0.19323	-0.30374	-0.15683	-0.083489	-0.14821	-0.15898	-0.090854	-0.11526	-0.07744	0.017978	0.016278	0.12503	0.10736	0.20028	0.24433	0.27694	0.34197	0.4782	0.4953	0.46776	0.48954	0.40778	0.33946	0.29504	0.2225	0.24048	0.14004	0.21969	0.1208	0.072315	0.020784	-0.016104	-0.068641	-0.065467	-0.12348	-0.10682	-0.071391	-0.20629	-0.27251	-0.39118
0.029456	0.041948	0.063346	-0.014718	-0.074936	-0.098798	-0.12468	-0.040363	-0.047288	-0.049954	-0.11903	-0.090953	-0.17314	-0.082352	-0.077764	-0.047219	-0.080685	-0.076775	-0.0217	-0.10383	0.078008	0.068552	0.091399	0.062991	0.06312	0.057475	0.11536	0.081739	0.18411	0.24913	0.31466	0.38235	0.28693	0.3115	0.25435	0.25006	0.24881	0.17354	0.087901	0.058133	0.007259	-0.11187	-0.10413	-0.26741	-0.26781	-0.40196	-0.26691	-0.16301	-0.16392	-0.17584
0.086769	0.13011	0.24154	0.28647	0.26038	0.36383	0.40656	0.49526	0.53946	0.43989	0.39097	0.29652	0.31917	0.33606	0.2946	0.16781	0.14323	0.12796	0.11656	0.12217	0.13057	0.074102	0.084854	0.051106	0.0086558	-0.051947	-0.18651	-0.14813	-0.24929	-0.17876	-0.19903	-0.27479	-0.41171	-0.32528	-0.26432	-0.18855	-0.18242	-0.0019407	0.010493	-0.040103	-0.0090322	-0.056614	-0.035982	-0.021271	-0.085289	-0.037591	-0.29546	-0.25391	-0.29312	-0.42734
0.08203	-0.14715	-0.19753	-0.1201	-0.12511	-0.21453	-0.37952	-0.38981	-0.40513	-0.42883	-0.40966	-0.46543	-0.33059	-0.14543	-0.069074	-0.12347	-0.055819	0.15588	0.14945	0.089065	0.13371	0.095035	0.12959	0.10572	0.057745	0.031855	0.13053	0.13086	0.10055	0.14454	0.14581	0.12261	0.086299	0.13495	0.22647	0.31091	0.37884	0.28613	0.20375	0.22576	0.20001	0.095554	0.069887	0.1074	0.13194	0.092623	0.031716	-0.062203	-0.1219	-0.082032
-0.016073	-0.13832	-0.11595	-0.13265	-0.26536	-0.20932	-0.28278	-0.22455	-0.16796	-0.07491	0.035775	0.060216	0.0083816	0.030106	0.093345	0.044322	0.040887	0.032477	0.076607	-0.024071	-0.096559	-0.069439	-0.088404	-0.12581	-0.12973	-0.015741	-0.06699	-0.011442	0.11778	0.079009	0.072784	0.1508	0.096831	0.070677	0.21637	0.15152	0.17693	0.09688	0.14218	0.075764	0.0031758	0.068688	0.14513	-0.0040281	0.12338	0.01959	-0.13525	-0.10946	-0.075948	-0.013781
-0.10753	-0.11996	-0.25546	-0.26521	-0.14982	-0.15826	-0.1579	-0.085308	-0.015192	0.09399	0.11899	0.12495	0.14062	0.20407	0.28374	0.38186	0.29289	0.30663	0.37871	0.3604	0.30063	0.19705	0.22099	0.22191	0.22334	0.21323	0.16947	0.10524	0.14748	-0.071544	-0.20938	-0.16889	-0.14108	-0.13949	-0.031625	-0.067323	-0.084137	-0.031357	-0.063444	-0.034824	-0.028876	0.06547	0.078108	0.020011	0.010954	-0.101	-0.14845	-0.18291	-0.20674	-0.21625
-0.12409	-0.19602	-0.14965	-0.071236	-0.1726	-0.23615	-0.33347	-0.27891	-0.16277	-0.28756	-0.22762	-0.28973	-0.26806	-0.18247	-0.25567	-0.2594	-0.21758	-0.092939	-0.06114	-0.062563	0.017403	0.097848	0.072982	0.19445	0.12791	0.063411	0.071333	0.13609	0.21547	0.15297	0.1994	0.21468	0.2013	0.18675	0.21135	0.1773	0.25434	0.33378	0.38519	0.37915	0.38342	0.28853	0.25505	0.20397	0.17256	0.16939	0.13259	0.10991	0.0092889	-0.068565
0.25177	0.25923	0.2439	0.36423	0.35513	0.32894	0.44167	0.46033	0.38069	0.27032	0.20757	0.17791	0.16998	0.18306	0.20376	0.070404	-0.02748	-0.047005	-0.023299	-0.18144	-0.1814	-0.11739	-0.095648	-0.097627	-0.079517	-0.15849	-0.10968	-0.026379	0.0043226	-0.033942	-0.019111	-0.057839	-0.039427	-0.07879	-0.09713	-0.14412	-0.21812	-0.26202	-0.32598	-0.29762	-0.27364	-0.36585	-0.22893	-0.12634	-0.12493	-0.070841	-0.098285	-0.14404	-0.11522	-0.056778
-0.11349	-0.11141	-0.14331	-0.15477	-0.086504	-0.041944	0.019437	0.091918	0.058355	0.058018	0.12056	0.085146	0.07827	0.23428	0.2921	0.26789	0.23739	0.29761	0.1976	0.1297	0.15563	0.1428	0.071499	0.14464	0.087498	0.073221	0.03766	-0.019316	0.039661	-0.0015555	0.018148	-0.07204	-0.097798	-0.21183	-0.26128	-0.31431	-0.29562	-0.29517	-0.16163	-0.11247	-0.080643	-0.07236	-0.027504	0.10759	0.13903	0.22217	0.2357	0.1722	0.11279	0.10176
0.14834	0.049688	0.016664	-0.0073301	-0.0619	-0.099174	-0.207	-0.1013	-0.097561	-0.14998	-0.15826	-0.25504	-0.26166	-0.13982	-0.11036	-0.082606	0.094584	0.098895	0.22002	0.052176	0.063767	0.24044	0.26404	0.2956	0.16225	0.17046	0.20533	0.092246	-0.02589	0.04985	0.027322	0.065622	0.070811	0.03342	-0.0042579	-0.010575	0.073022	0.038147	-0.046876	0.095078	0.01064	0.0073505	-0.010558	0.10013	0.0060478	-0.02883	-0.011684	-0.071181	-0.12999	-0.23123
0.068668	0.015661	0.0058446	0.010464	-0.082723	-0.061217	0.023747	-0.027204	-0.10362	0.0056302	0.059807	0.15816	0.11215	0.14273	0.11887	0.12313	0.10708	0.064882	0.060249	0.060817	0.10524	0.15251	0.069771	-0.042406	-0.11206	-0.13834	-0.093012	-0.1217	-0.085281	-0.14959	-0.1054	-0.0096787	-0.058861	-0.18281	-0.076214	0.090823	0.13659	0.16949	0.1483	0.18391	0.12245	0.1394	0.069882	-0.043509	-0.12296	-0.050059	-0.054382	-0.18481	-0.18116	-0.1514
-0.096284	-0.0092411	-0.063424	-0.08547	-0.084401	0.0029131	-0.062105	-0.034933	-0.1295	-0.0053972	0.006316	0.06375	0.03459	0.0031067	-0.03576	0.019844	0.052873	0.044338	0.042815	0.057839	0.10438	0.045536	-0.0053169	-0.0038311	0.090471	0.11687	0.16051	0.12792	0.15149	0.15713	0.18895	0.15848	0.18358	0.19496	0.23602	0.1469	0.042483	-0.064613	-0.062454	-0.021319	-0.064738	-0.12124	-0.13299	-0.14971	-0.22296	-0.21252	-0.16313	-0.04957	-0.10185	0.031323
-0.064937	-0.040786	-0.13045	-0.1219	-0.15603	-0.19366	-0.14481	-0.067051	-0.0030143	-0.020779	-0.022633	-0.10529	-0.092397	-0.087992	-0.057698	-0.10873	-0.055534	0.015661	0.011269	-0.062814	-0.096634	-0.079551	-0.052782	0.092622	0.057137	0.013225	0.017702	0.11735	0.16739	0.13108	0.10356	0.12189	0.088684	0.12839	0.155	0.0037167	0.07328	0.056101	0.090477	0.064485	-0.0257	0.025645	0.054514	0.047139	-0.0082878	-0.045587	0.047328	0.11811	0.067373	0.039236
-0.15848	-0.11771	-0.07481	-0.07339	-0.050335	-0.0052928	0.056946	0.072861	0.10503	0.0095323	0.073895	0.10523	-0.0048603	-0.03526	-0.015257	0.023669	0.013759	0.061681	0.11894	0.09652	0.20004	0.26965	0.18856	-0.0094811	0.094224	0.11007	0.048306	-0.073312	-0.018079	-0.05733	-0.037192	-0.016167	-0.031807	-0.039548	0.059005	0.12104	0.1621	0.20275	0.1621	0.14898	0.16762	0.075688	-0.017174	-0.0091288	-0.034483	-0.08749	-0.055305	-0.052003	-0.10884	-0.10947
0.14705	0.23666	0.30692	0.30418	0.30554	0.23622	0.22096	0.16807	0.14177	0.095364	0.103	0.14404	0.083134	-0.0034934	-0.054593	-0.069787	-0.059956	-0.074181	-0.09185	-0.0093255	-0.10492	-0.080916	-0.073259	-0.12898	-0.14074	-0.13963	-0.18366	-0.19756	-0.17621	-0.15732	-0.19463	-0.15603	-0.044925	-0.12274	0.0075574	0.1076	0.21055	0.26409	0.22659	0.19716	0.34569	0.26337	0.25141	0.10105	0.04051	0.0096046	-0.1323	-0.25699	-0.30184	-0.35593
0.092318	0.22581	0.21494	0.24494	0.1946	0.24431	0.13559	0.13714	0.088446	0.10081	-0.015891	0.0041651	0.029647	-0.008584	-0.035434	-0.044818	0.006216	0.029055	0.13357	0.070036	0.06423	-0.022877	-0.025259	-0.12567	-0.13959	-0.18094	-0.19822	-0.25792	-0.32279	-0.29586	-0.29497	-0.29863	-0.26409	-0.18165	-0.22112	-0.16229	-0.16626	-0.16314	-0.16516	-0.13714	-0.094577	-0.0017848	0.092053	-0.0079704	-0.0036225	0.094745	0.16745	0.15639	0.15661	0.15049
-0.15486	-0.15822	-0.24867	-0.20265	-0.13522	-0.15531	-0.20324	-0.15022	-0.11988	-0.14205	-0.023452	-0.010133	-0.024364	-0.037664	-0.035426	0.013323	-0.0065112	0.042875	-0.028617	-0.067286	-0.045522	-0.045226	-0.043752	-0.15193	0.029807	0.079095	0.002592	-0.024829	-0.057739	0.041596	0.05377	0.084114	0.074625	0.052244	0.15122	0.17746	0.018317	0.050365	0.10266	0.056436	0.061985	0.051214	0.10701	0.15563	0.085012	0.12233	0.096348	0.12391	0.1567	0.14442
0.18297	0.20652	0.21538	0.12204	0.038072	0.034996	-0.056082	-0.15589	-0.2159	-0.17414	-0.14155	-0.19629	-0.19014	-0.1854	-0.14844	-0.13199	-0.28209	-0.22405	-0.14504	-0.076082	0.002495	-0.023534	0.044523	-0.012983	0.08755	0.059407	-0.049588	-0.052173	0.088205	0.037272	-0.032134	-0.0069577	-0.088541	-0.19921	-0.075491	-0.027546	-0.13947	-0.11972	-0.11618	-0.055871	-0.083956	-0.080993	0.040671	-0.060401	0.017915	0.063578	-0.061561	0.024104	0.004857	0.053104
0.065899	0.029895	0.11998	0.19799	0.22484	0.17322	0.20969	0.24214	0.18038	0.20047	0.098469	0.13953	0.038655	-0.0055738	-0.043923	-0.15754	-0.18205	-0.17008	-0.248	-0.22277	-0.21695	-0.13728	-0.10102	-0.11903	0.0013851	-0.10358	-0.14861	-0.1009	-0.10201	-0.087344	-0.079141	-0.052641	-0.078663	-0.017725	-0.2065	-0.10929	-0.1198	0.0021385	0.0015285	0.042185	0.078896	0.071331	0.058343	0.054178	0.088143	0.068142	0.12333	0.034171	0.010228	0.096078
0.069949	0.18305	0.18533	0.18566	0.17267	0.23157	0.2172	0.11718	0.060306	-0.013477	-0.085125	0.030986	0.17299	0.016139	-0.084562	-0.065528	-0.032442	-0.066484	0.025407	-0.078381	0.065031	0.15612	0.12812	0.10722	0.020444	0.05355	0.13946	0.072889	-0.01616	0.042718	0.065329	0.11847	0.016154	0.011754	-0.005705	-0.039394	0.0090841	-0.0046174	-0.093551	-0.011448	0.025729	-0.096297	-0.078964	-0.065588	-0.17987	-0.23479	-0.1731	-0.24087	-0.33207	-0.19441
-0.20205	-0.083141	-0.12957	-0.054007	-0.014525	-0.01257	0.10357	0.17425	0.29519	0.23881	0.18952	0.24022	0.28518	0.28091	0.32962	0.23628	0.22388	0.27141	0.18743	0.1359	0.0035985	-0.054058	-0.0052589	0.011994	-0.015736	-0.0041712	-0.10369	-0.08322	-0.0069616	-0.13482	-0.128	-0.11443	-0.18145	0.0044785	0.093915	0.073182	0.018242	-0.011487	0.04568	-0.044904	-0.14396	0.034094	0.0054497	0.052374	0.071694	0.044828	-0.062008	-0.050006	-0.087696	-0.12581
-0.058165	-0.056244	-0.083125	-0.1225	-0.080841	-0.034288	-0.0961	-0.06597	-0.058149	-0.091029	-0.080924	-0.022747	0.042723	0.21644	0.23821	0.19952	0.15351	0.30409	0.35068	0.38883	0.2964	0.24055	0.34836	0.3368	0.19843	0.15434	0.19907	0.16236	0.087226	-0.040779	-0.10653	-0.10267	-0.18652	-0.10398	-0.22654	-0.15416	-0.17424	-0.33396	-0.24483	-0.21122	-0.22147	-0.18421	-0.12621	-0.1551	-0.15461	-0.099399	-0.062012	-0.068594	-0.078037	-0.046086
0.056986	0.0016927	-0.073624	-0.037956	0.013138	0.07069	0.14503	0.21607	0.15914	0.15105	0.13481	0.072081	0.12238	0.15746	0.028245	0.032897	-0.020548	-0.045485	-0.14411	-0.15948	-0.2658	-0.27691	-0.24347	-0.28729	-0.35301	-0.40857	-0.32372	-0.4106	-0.35967	-0.40721	-0.39619	-0.36991	-0.19305	-0.20409	-0.2184	-0.12947	-0.057853	-0.036385	-0.0047203	0.077231	0.060797	0.069794	0.16489	0.28297	0.27519	0.25911	0.24957	0.264	0.26758	0.32284
0.15573	0.15887	0.097636	0.13506	0.15177	0.061825	0.12064	-0.001829	0.013461	-0.14266	-0.093491	-0.1689	-0.14371	-0.021322	-0.016132	-0.022879	-0.045119	0.020327	-0.077946	-0.036228	-0.027441	-0.022586	-0.027059	0.010629	0.16228	0.079415	0.11268	0.095165	0.071487	0.023915	0.030885	0.10198	0.079487	0.081417	0.16391	0.17231	0.034869	-0.019861	-0.065542	-0.0099279	0.039405	-0.0064044	0.048168	-0.05623	-0.11787	-0.21417	-0.29441	-0.27329	-0.22017	-0.2241
0.049558	0.020289	-0.030718	-0.066389	0.0029232	-0.095375	-0.10399	-0.028606	0.0041332	0.023124	0.019976	0.013915	0.091259	0.080732	-0.012721	-0.0048101	0.049881	0.11482	0.02359	-0.0047366	0.026014	-0.050417	-0.08663	-0.057207	-0.079462	0.039564	0.17771	0.17861	0.1586	0.21021	0.19008	0.13666	0.10931	0.16854	0.23099	0.12208	0.059642	-0.11817	0.056702	-0.064573	-0.13158	-0.11191	-0.15017	-0.19275	-0.13003	-0.21008	-0.24357	-0.10628	-0.054833	-0.11215
0.02944	-0.0019797	-0.021092	0.034845	0.073521	0.0066006	0.075854	0.065268	0.050669	0.092637	0.17406	0.20995	0.17891	0.15269	0.21643	0.28364	0.29061	0.25095	0.24569	0.25879	0.16734	0.11387	0.1164	0.10791	0.15155	0.099955	0.061088	-0.013383	-0.059867	-0.023679	-0.10978	0.042038	0.078958	0.12796	-0.017702	-0.033995	-0.14317	-0.19707	-0.22579	-0.17668	-0.27285	-0.30453	-0.35538	-0.40933	-0.36626	-0.34504	-0.28208	-0.25829	-0.16551	-0.079692
-0.21805	-0.063429	-0.069302	-0.06633	-0.067859	-0.10269	-0.21078	-0.13085	-0.12753	-0.15097	-0.17679	-0.10902	-0.15379	-0.26588	-0.30108	-0.31189	-0.2413	-0.18875	-0.15323	-0.18784	-0.22967	-0.049175	-0.0052995	0.042175	0.12884	0.19768	0.23243	0.28925	0.33174	0.32287	0.464	0.45525	0.56451	0.48358	0.48923	0.39482	0.34701	0.25638	0.16451	0.18233	0.089301	0.036927	-0.00096398	-0.051873	-0.16327	-0.1495	-0.059286	-0.080232	-0.13006	-0.046762
-0.054255	0.045633	-0.014341	-0.023879	-0.12279	-0.043697	-0.078738	-0.094351	-0.13187	-0.11651	-0.11356	-0.087674	-0.14832	-0.23944	-0.22565	-0.27407	-0.25717	-0.21693	-0.1576	-0.066935	-0.055249	0.004398	-0.039821	-0.0093217	0.15426	0.15956	0.1913	0.22356	0.15921	0.19566	0.18524	0.19107	0.15305	0.089895	0.19476	0.085214	-0.023893	-0.077378	-0.10306	-0.18569	-0.16663	-0.09189	-0.055499	-0.18699	-0.10013	-0.0012478	0.0014695	0.079761	0.12465	0.11674
0.057538	0.018382	0.0099078	0.084223	0.13216	0.12979	0.048111	0.094374	0.1051	0.12883	0.058837	-0.024689	-0.02782	-0.12116	-0.14799	-0.072292	-0.093662	-0.076628	-0.023251	-0.060432	-0.027603	-0.075649	0.050293	0.094705	0.15438	0.14636	0.18406	0.045847	0.0060509	-0.028041	0.0024795	-0.043863	-0.1303	-0.12229	-0.21438	-0.18652	-0.1872	-0.16835	-0.19131	-0.12802	-0.069993	-0.12777	-0.17745	-0.040196	-0.030025	0.083059	0.081323	0.048807	0.033476	0.14489
0.045821	0.17643	0.17523	0.12796	-0.0073013	-0.045355	-0.088447	-0.16579	-0.17637	-0.21467	-0.14841	-0.23244	-0.19043	-0.17723	-0.21967	-0.14344	-0.0675	-0.12123	-0.067051	-0.065477	-0.026196	0.066893	0.083055	0.092264	0.13194	0.12493	0.1317	0.11966	0.11732	0.050212	0.033489	0.065017	0.092594	0.036269	0.064092	0.052431	0.085456	0.053925	-0.035719	0.045947	0.067754	0.1194	0.0082077	-0.026227	0.0032784	-0.0037356	-0.018713	0.021391	-0.15222	-0.080011
0.10408	0.13326	0.061652	0.13452	0.10767	0.059418	-0.0075676	-0.038364	0.01758	0.054028	-0.037335	-0.026719	-0.021212	0.080136	0.01107	-0.019377	-0.0079795	-0.0009931	0.017157	0.10329	0.061124	0.014727	0.080649	0.099197	-0.087166	-0.2672	-0.18081	-0.2095	-0.254	-0.23407	-0.31965	-0.23418	-0.22392	-0.15666	-0.18605	-0.17486	0.022531	0.17467	0.069604	0.036784	0.088924	0.20084	0.069253	0.039456	-0.034685	-0.018646	0.031006	-0.024164	-0.088712	-0.040176
-0.19455	-0.078623	-0.12778	-0.040312	-0.026212	-0.069258	0.051137	0.080919	0.11546	0.20171	0.090346	0.084369	0.086668	0.084647	0.11844	0.043582	0.017785	0.07827	0.051612	0.00052872	-0.0024369	0.052647	0.08344	0.036538	0.0076707	0.00065197	0.020742	-0.10809	-0.071142	-0.14314	-0.133	-0.13824	-0.14228	-0.18889	-0.26147	-0.16467	-0.15452	-0.057486	-0.16845	-0.1059	-0.027092	0.093671	0.12644	0.19136	0.10686	0.098604	0.1811	0.20832	0.21971	0.094898
-0.19409	-0.062385	-0.012332	0.0047464	0.019622	0.053302	0.12122	0.1336	0.18123	0.279	0.32354	0.29672	0.15492	0.13778	0.11475	0.11737	0.088014	0.17529	0.099379	0.097618	-0.029355	-0.071098	-0.037433	0.046074	0.24891	0.29883	0.3149	0.33559	0.36604	0.18767	0.31569	0.26824	0.27674	0.22409	0.1716	0.022841	-0.076472	-0.19433	-0.21035	-0.30134	-0.38928	-0.28378	-0.26651	-0.28418	-0.20894	-0.22581	-0.20066	-0.13864	-0.18771	-0.2137
-0.27063	-0.29376	-0.28152	-0.19848	-0.12839	-0.058013	-0.10648	-0.097409	0.11457	0.058818	0.087228	0.14853	0.18979	0.33106	0.31712	0.36837	0.21749	0.25853	0.25975	0.24438	0.019456	0.069651	0.16212	0.049505	0.031608	-0.11599	-0.21632	-0.26904	-0.22166	-0.23503	-0.32553	-0.1873	-0.17023	-0.2225	-0.20957	0.035383	-0.094968	-0.026966	0.051769	0.046915	0.041381	0.10647	0.16776	0.16511	0.22177	0.22951	0.14332	0.15725	0.14996	0.15068
0.11574	0.15725	0.11195	0.11826	0.087233	-0.01396	-0.048156	-0.087106	-0.058705	-0.074966	-0.15209	-0.10223	-0.15658	-0.14799	-0.13297	-0.14194	-0.12918	-0.0088853	0.050922	0.038381	0.01815	0.10258	0.16268	0.055836	0.15392	0.16726	0.10694	0.16164	0.12689	0.029995	0.03413	-0.034209	-0.08976	-0.2345	-0.25324	-0.25716	-0.25143	-0.37011	-0.33781	-0.29376	-0.2982	-0.20646	-0.053416	-0.0027497	0.031105	0.07029	0.0045435	0.11166	0.14313	0.22169
-0.30787	-0.18553	-0.087863	-0.051339	-0.023822	0.071202	0.057778	0.14741	0.29917	0.24835	0.16469	0.13578	0.18279	0.20573	0.1584	0.17358	0.21462	0.24547	0.22065	0.25575	0.35587	0.37536	0.41402	0.43638	0.37399	0.36244	0.4288	0.40721	0.3702	0.28592	0.25299	0.17924	0.11837	0.082504	0.0040015	-0.12006	-0.17284	-0.18277	-0.23924	-0.27244	-0.25403	-0.19222	-0.28796	-0.28917	-0.33636	-0.27412	-0.18584	-0.12747	-0.14674	-0.26436
0.0066767	0.013066	0.069121	0.21393	0.27077	0.22666	0.29589	0.16763	0.17626	0.20466	0.11895	-0.0072763	-0.036202	-0.049888	-0.22564	-0.25236	-0.33322	-0.2867	-0.33988	-0.23497	-0.22193	-0.26118	-0.19881	-0.076182	-0.11399	-0.16217	0.0017966	0.012448	0.079699	0.092148	-0.019755	0.0075016	0.043015	-0.079869	-0.081049	0.02025	-0.045986	0.027843	-0.028098	-0.038327	-0.039821	-0.049663	0.036163	-0.00066779	0.031118	0.11147	0.13841	0.12715	0.17963	0.16694
-0.025989	-0.022643	0.014642	-0.099236	-0.12259	-0.082153	-0.10337	-0.10266	-0.16463	0.023552	0.012798	-0.0087586	0.16898	0.13129	0.082934	0.19175	0.13548	0.018012	0.13385	0.13895	0.22822	0.18583	0.14726	0.0013128	-0.11608	-0.11781	-0.12574	-0.22237	-0.24712	-0.18979	-0.31196	-0.31348	-0.44707	-0.32852	-0.26349	-0.25158	-0.16423	-0.11634	-0.11856	-0.031279	-0.0094174	-0.017262	0.15313	0.15123	0.20007	0.091305	0.052756	0.21031	0.17789	0.14427
0.099692	0.070358	0.14959	0.21327	0.18952	0.12302	0.065648	0.065791	0.049107	0.067782	0.14286	0.048248	0.11471	0.042193	0.0094297	-0.06945	-0.05982	-0.099007	-0.020271	-0.083733	-0.08703	-0.10957	-0.21911	-0.27789	-0.35621	-0.33397	-0.192	-0.13048	-0.064722	-0.0099376	-0.044061	-0.072131	-0.11926	0.016425	0.082955	0.034234	0.018682	0.08106	-0.0050157	-0.1113	-0.14355	-0.0256	0.06136	0.094962	0.11904	0.12275	0.075959	0.12502	0.15877	0.12298
0.23734	0.20909	0.14212	0.01947	0.13625	0.12336	0.12085	0.061994	-0.046234	-0.028711	0.0032185	-0.097006	-0.2177	-0.17496	-0.19262	-0.20154	-0.2918	-0.26279	-0.20591	-0.24293	-0.17371	-0.11469	-0.1703	-0.096475	-0.10272	-0.077735	-0.10573	-0.091487	-0.18874	-0.23426	-0.19526	-0.14257	-0.27652	-0.28512	-0.2324	-0.13409	-0.10035	-0.17847	-0.098487	-0.020648	0.081967	0.12622	0.063449	0.10758	0.20036	0.19718	0.16683	0.20856	0.13998	0.27345
0.22605	0.14067	0.055716	0.01757	-0.049225	-0.10431	-0.17462	-0.20122	-0.18739	-0.20063	-0.13982	-0.10486	-0.087424	-0.0031985	-0.017759	-0.051171	-0.040077	0.044592	0.16324	0.11718	0.054064	0.17126	0.1546	0.094271	0.011045	-0.063185	0.050227	-0.0060367	0.011011	-0.061122	-0.1586	-0.014473	-0.11966	-0.074673	-0.079134	-0.10953	-0.062594	-0.088693	-0.13043	-0.023452	0.046914	0.051874	0.048826	0.012259	0.11445	-0.019478	-0.049316	-0.094907	-0.068974	-0.037256
0.14181	0.18162	0.21434	0.16775	0.12513	-0.076451	-0.072277	-0.030299	-0.025132	-0.13219	-0.1734	-0.12214	-0.14022	-0.094588	-0.17303	-0.14832	-0.0063019	0.043188	-0.030364	0.0088191	-0.02744	0.1268	0.092184	0.076224	0.15418	0.10844	0.14648	0.062764	-0.011992	0.05224	0.088445	0.11947	0.17445	0.082462	0.057396	0.18588	0.08027	-0.010441	-0.060703	0.0053375	-0.070334	-0.12765	-0.2999	-0.27381	-0.24101	-0.25869	-0.22579	-0.33114	-0.21883	-0.14235
0.0080249	-0.079111	0.0077491	0.03724	0.070918	0.12876	0.11506	0.12311	0.096595	-0.032181	-0.072583	-0.10177	-0.044107	0.076386	-0.021759	0.015288	0.017507	-0.082659	-0.13827	0.011456	0.15294	0.28822	0.27795	0.30803	0.20595	0.25226	0.2092	0.12692	0.077074	0.13217	0.09318	-0.070494	-0.079722	-0.1236	-0.13853	-0.19305	-0.12857	-0.17702	-0.21585	-0.14313	-0.06445	-0.013272	-0.0028572	-0.074122	-0.026078	-0.013693	-0.034419	-0.03365	-0.01633	-0.05574
-0.081872	-0.097703	-0.16487	-0.10932	-0.15648	-0.19104	-0.13882	-0.074449	-0.10675	-0.049968	-0.019503	0.0056494	0.053631	0.10488	0.10853	0.087318	0.13977	0.15366	0.067857	0.07799	0.14497	0.032423	-0.0033287	-0.050072	-0.070963	-0.055498	-0.02852	-0.065383	0.03202	-0.010443	-0.035148	-0.001303	-0.016385	-0.094478	-0.025679	0.050245	0.029797	-0.013389	0.081158	0.05279	-0.015571	0.013922	0.064588	0.016847	0.031185	0.1423	0.084409	0.092416	0.07941	0.076026
0.026662	-0.054673	-0.07828	-0.041095	-0.12216	-0.068733	-0.046047	-0.050393	-0.00038362	0.03404	0.010863	0.043711	0.04721	0.069472	0.12818	0.14807	0.18714	0.16665	0.14274	0.24619	0.29173	0.24767	0.16406	0.13299	0.20656	0.19417	0.15303	0.18747	0.16176	0.20916	0.17346	0.1438	0.097491	0.12448	0.087066	0.19018	0.067658	0.026315	-0.061228	-0.13535	-0.20558	-0.16288	-0.22718	-0.2729	-0.24154	-0.40318	-0.43752	-0.3859	-0.2978	-0.23527
-0.097211	-0.11664	-0.15756	-0.13877	0.035895	0.10998	-0.017901	0.10897	0.21686	0.25526	0.24078	0.16245	0.081936	0.088831	0.023643	0.031968	0.021003	-0.11739	-0.14205	-0.35879	-0.47593	-0.41773	-0.40703	-0.36658	-0.41457	-0.28514	-0.2669	-0.22201	-0.22729	-0.16643	-0.011726	0.15927	0.23532	0.22482	0.25725	0.23699	0.26877	0.11308	0.27697	0.15452	0.31925	0.22129	0.18943	0.19762	0.18467	0.20106	0.12209	0.12046	0.16943	0.26197
-0.067972	-0.045483	-0.0059897	0.012659	0.1557	0.16695	-0.0087711	-0.12742	-0.098004	-0.038973	5.9676e-06	0.056116	0.084441	0.011795	0.10507	0.13937	0.12645	0.11726	0.16723	0.2478	0.17246	0.14015	0.039593	-0.017884	0.053409	0.068604	0.051146	0.0091952	-0.034226	0.044255	0.060607	0.065419	0.084468	0.10474	0.10406	0.14605	0.073604	0.085846	0.05584	0.0078015	0.044936	-0.0072165	-0.033107	0.0042164	-0.064823	-0.096593	-0.11296	-0.085278	-0.14128	-0.24661
-0.16304	-0.28542	-0.20393	-0.2248	-0.29701	-0.32943	-0.38774	-0.37733	-0.38162	-0.35797	-0.24775	-0.13816	-0.15899	-0.12142	-0.073498	-0.063361	0.031937	0.10895	0.10188	0.18956	0.23406	0.28748	0.13253	0.07074	0.14777	0.017874	-0.075354	-0.054014	-0.079513	-0.19778	-0.08344	-0.16817	-0.20279	-0.24646	-0.040965	-0.064564	-0.052955	0.08311	0.13037	0.30598	0.29102	0.33877	0.30966	0.33163	0.34743	0.35747	0.2817	0.31405	0.28776	0.24071
-0.33058	-0.2193	-0.2704	-0.19286	-0.16227	-0.083135	-0.022759	0.17194	0.18523	0.20516	0.21275	0.19583	0.31268	0.26373	0.19202	0.24157	0.22583	0.073993	-0.033378	-0.13574	-0.14717	-0.081941	-0.16995	-0.15743	-0.29162	-0.14542	-0.0057745	-0.061191	-0.020653	0.034297	-0.050758	-0.012173	-0.05344	-0.040988	-0.00067015	0.09494	0.18819	0.15755	0.0031797	0.035822	0.057512	0.085206	0.21401	0.25148	0.25801	0.21457	0.15597	0.13421	0.031014	-0.0017649
-0.18156	-0.079565	-0.080189	-0.00013759	0.029368	0.17282	0.076084	0.17475	0.011103	0.07249	0.14067	0.19078	0.28353	0.16863	0.23315	0.18249	0.21185	0.17427	0.13716	0.17172	0.26254	0.15615	0.0035763	-0.034354	-0.018476	0.036849	-0.072021	-0.00035567	-0.17496	-0.15024	-0.10541	-0.10917	-0.071997	-0.0088016	0.044541	0.01513	-0.10428	-0.13284	-0.046643	-0.036213	-0.0014093	-0.033734	0.012314	-0.042336	-0.052006	-0.018062	-0.082793	-0.067846	-0.027221	-0.046986
-0.021	-0.025172	-0.13035	-0.18938	-0.10687	-0.040683	-0.0093285	0.053796	0.071822	0.087522	0.020104	0.11597	0.032459	-0.010582	0.054166	0.0894	0.024565	-0.1596	-0.24172	-0.38443	-0.36233	-0.4524	-0.42413	-0.49586	-0.48171	-0.41384	-0.39696	-0.43666	-0.39618	-0.18066	-0.20031	-0.12219	-0.11753	-0.048077	-0.13235	-0.077267	0.003256	0.0076638	0.0072979	-0.0068995	0.068544	0.069213	0.08568	0.16549	0.25806	0.36805	0.43087	0.49292	0.47929	0.4901
0.12746	0.063861	0.14743	0.1035	0.13041	0.10644	0.21928	0.26375	0.11325	0.15751	0.12129	-0.05214	-0.096821	-0.057234	-0.041733	-0.11384	-0.19553	-0.18605	-0.26912	-0.25355	-0.205	-0.22799	-0.37433	-0.35386	-0.30613	-0.27776	-0.36663	-0.3371	-0.26539	-0.21978	-0.19985	-0.092253	-0.068665	-0.042901	0.078189	0.079358	0.13307	0.15003	0.30872	0.2468	0.15009	0.2497	0.27563	0.217	0.25986	0.18608	0.19067	0.15873	0.11336	0.076452
-0.20951	-0.056189	-0.0057238	0.038531	0.070629	0.15205	0.1334	0.2679	0.12943	0.16152	0.22168	0.21964	0.14521	0.064095	0.067199	-0.010143	-0.044144	-0.094421	-0.031335	-0.057248	-0.013478	-0.023118	0.1263	0.067603	0.10536	0.14483	0.17319	0.22684	0.3099	0.34537	0.2341	0.20324	0.10856	0.065074	0.093167	0.019365	0.075698	0.031	-0.061231	-0.074878	-0.082227	-0.013362	-0.013974	0.0072631	-0.046186	-0.0020999	-0.037788	-0.083258	-0.13596	-0.25929
-0.030539	0.10027	0.27006	0.27893	0.17447	0.13811	0.13631	0.20265	0.32182	0.33507	0.36304	0.28908	0.22238	0.1988	0.11923	0.088016	0.17429	0.17677	0.17435	0.057131	0.034051	0.029673	-0.099619	0.00069994	0.084666	-0.057489	-0.091038	-0.11123	-0.028357	-0.014911	-0.0046439	0.0849	-0.016762	-0.037073	0.049595	-0.04838	0.017095	0.02467	-0.035804	-0.11322	-0.20858	-0.19127	-0.25649	-0.22702	-0.28492	-0.19608	-0.21393	-0.19817	-0.31213	-0.31144
0.19856	0.12288	0.082769	0.010018	-0.061954	-0.20262	-0.2311	-0.16854	-0.15527	-0.0927	-0.20613	-0.071579	-0.0084242	0.04363	-0.082999	-0.031803	-0.010233	0.039683	0.02123	-0.0001172	-0.011057	-0.06227	-0.014081	-0.13804	-0.18645	-0.19774	-0.066375	-0.10195	-0.007228	0.0063594	0.054533	0.013561	0.017741	0.13467	0.095764	0.12327	0.12545	0.16246	0.21429	0.22192	0.17545	0.13717	0.056902	-0.0083069	-0.051224	-0.18429	-0.15951	-0.13557	-0.13168	-0.10548
0.16348	0.10559	0.13669	-0.029295	-0.012856	-0.078449	-0.11263	-0.050132	-0.059968	0.034186	0.0047029	0.051321	0.0082139	-0.0084534	0.046802	0.12548	0.14745	0.26664	0.25667	0.15221	0.17247	0.068582	0.073857	0.10661	0.08638	0.064375	0.09656	0.040168	-0.032927	0.032638	0.0016452	0.029552	-0.057137	0.019846	0.034439	0.027377	-0.011111	-0.080232	-0.03605	0.019565	-0.072363	-0.22505	-0.26539	-0.20513	-0.1899	-0.234	-0.20957	-0.25177	-0.19541	-0.20218
-0.068387	-0.060283	-0.069196	-0.058348	-0.062246	-0.11512	-0.16305	-0.04916	0.086813	0.23606	0.27645	0.28949	0.27838	0.29202	0.33839	0.31699	0.2233	0.24597	0.377	0.24654	0.12625	-0.010074	0.056433	-0.024132	-0.11442	-0.15699	-0.17594	-0.085117	-0.087682	-0.02267	-0.084663	0.0058622	0.056824	0.019972	0.00069537	0.02289	0.058353	-0.092665	-0.10755	-0.1206	-0.17407	-0.27351	-0.31174	-0.38269	-0.33777	-0.29978	-0.21996	-0.1588	-0.1276	-0.0065969
0.10566	0.16295	0.096342	0.077537	0.10158	0.15139	0.11011	0.095684	0.17436	0.24549	0.22452	0.078527	-0.0046908	0.030118	0.10095	0.035015	-0.039625	-0.05019	-0.11798	-0.086784	-0.10652	-0.18311	-0.18016	-0.21206	-0.2079	-0.2149	-0.11459	0.064778	0.091439	0.036086	0.14389	0.079446	0.025888	0.029063	0.075582	0.16687	0.15251	0.02292	-0.040698	-0.066105	-0.12218	0.045561	-0.1413	-0.15091	-0.045867	-0.024142	-0.040975	-0.091113	-0.097126	-0.10129
0.059574	0.057297	-0.015873	0.026496	-0.028565	-0.097863	-0.19748	-0.15101	-0.21714	-0.25239	-0.27222	-0.22424	-0.19759	-0.07767	-0.030161	-0.089858	-0.054898	0.0093193	0.064801	-0.043212	-0.09771	-0.064569	-0.12452	-0.18051	-0.19311	-0.16676	-0.20739	-0.12446	-0.085149	-0.060543	-0.048815	-0.028925	-0.03183	0.042201	0.14533	0.12637	0.11968	0.16298	0.19805	0.16113	0.15864	0.18252	0.26482	0.25805	0.26447	0.17373	0.15499	0.16785	0.083157	0.052388
-0.11302	-0.081438	-0.14966	-0.16038	-0.048917	-0.043049	-0.11683	-0.19711	-0.14542	-0.074536	-0.062475	-0.070095	-0.03658	0.0050413	0.077465	-0.045649	0.003614	0.035738	-0.0060164	0.040664	-0.037758	-0.13444	-0.11926	-0.17662	-0.20228	-0.197	-0.20529	-0.067599	-0.1777	-0.1182	-0.089627	-0.025009	0.042801	0.14118	0.087034	0.10728	0.18488	0.18137	0.19471	0.12203	0.077707	0.17011	0.27789	0.22451	0.22926	0.20657	0.16819	0.24962	0.13042	0.10902
-0.24925	-0.1515	-0.065041	-0.067589	-0.035069	-0.05403	0.015847	0.045397	0.077034	0.23971	0.26793	0.32793	0.2604	0.29539	0.31243	0.35586	0.34574	0.31879	0.30518	0.23416	0.24444	0.046922	-0.018485	0.038165	0.02213	-0.1051	-0.15594	-0.12625	-0.1436	-0.054129	-0.12058	-0.088605	-0.052614	-0.066762	-0.11659	-0.16032	-0.084304	-0.0055716	0.020515	-0.033189	0.036084	0.062904	0.12118	0.072504	0.065388	0.064499	0.11219	0.13956	0.068281	-0.037155
0.11989	0.063902	0.15596	-0.027	-0.050638	-0.12138	-0.18175	-0.25418	-0.25876	-0.13794	-0.17961	-0.11491	-0.10325	-0.14533	-0.060965	0.041224	0.065215	0.078235	0.20513	0.29653	0.30177	0.28481	0.23594	0.21252	0.22548	0.2643	0.11056	0.056845	0.028886	-0.023447	-0.082571	-0.046321	-0.034261	-0.013618	0.051041	-0.027322	-0.041019	-0.032302	-0.017096	0.047712	0.040468	0.12275	0.041902	-0.054719	-0.13287	-0.20705	-0.21609	-0.2285	-0.193	-0.14549
-0.13757	-0.20068	-0.063105	-0.0234	0.078644	0.073161	0.015038	0.035292	0.03956	0.076458	0.027788	-0.095462	-0.099357	-0.082287	-0.21963	-0.18452	-0.22146	-0.17473	-0.17969	-0.11302	-0.14344	-0.1969	-0.10149	-0.034011	0.019039	0.053489	0.10971	0.030712	0.13152	0.11191	0.12862	0.046097	0.055669	0.13836	0.10719	0.056017	0.10346	0.1384	0.15009	0.23463	0.18452	0.2588	0.20139	0.21972	0.12953	0.15343	0.078011	0.12786	0.16628	0.097042
-0.19568	-0.2231	-0.22896	-0.18581	-0.14148	-0.13909	-0.12741	-0.1582	-0.055869	0.05848	0.16459	-0.0043016	-0.0047436	0.048589	0.12718	0.028556	0.074222	0.21075	0.10337	0.17374	0.16735	0.010941	-0.019255	0.0899	0.016598	0.076486	0.0063289	0.1571	0.11159	0.13289	0.20892	0.19707	0.17957	0.12143	0.087843	0.11881	0.19144	0.19912	0.18411	0.14889	0.13443	0.10867	0.12514	0.093324	0.063796	0.13683	0.068243	-0.031356	-0.060916	-0.078088
-0.12529	-0.19661	-0.23347	-0.26269	-0.14964	-0.083364	-0.033069	-0.12385	-0.029392	-0.032931	-0.061882	-0.072719	0.034376	0.056134	0.066751	0.024846	-0.022899	-0.14587	-0.14605	-0.12829	-0.013778	0.065888	0.058216	0.036337	-0.013954	0.014933	0.05534	0.16057	0.10534	0.13974	0.14633	0.12514	0.055678	0.075345	0.083665	0.1002	0.1209	0.11306	0.1299	-0.066513	0.088223	0.04518	-0.00087955	0.015086	0.0033777	-0.041645	-0.027755	-0.012516	0.033201	0.0093246
0.096658	0.12212	0.0019441	-0.01906	-0.035635	-0.072953	-0.044091	-0.11645	-0.068073	-0.058682	-0.036776	-0.032319	-0.04091	-0.015852	0.083853	0.08474	0.11818	0.097795	0.023381	0.090311	0.042042	0.12706	0.082181	0.093036	0.050363	0.068284	0.062434	-0.032896	-0.028667	-0.014575	0.025417	-0.031198	-0.043863	-0.061077	0.0021616	-0.12236	-0.14141	-0.18996	-0.22577	-0.11715	-0.21379	-0.15327	-0.16818	-0.15178	-0.074284	-0.028895	-0.091364	0.030696	0.00077339	0.088445
-0.040118	-0.083842	0.027364	0.0012378	-0.086426	-0.23186	-0.22794	-0.20608	-0.21493	-0.22541	-0.20229	-0.12822	-0.045476	0.015612	0.11001	0.12234	0.092535	0.090276	0.11516	0.14875	0.12836	-0.031404	-0.0056896	-0.065555	-0.14711	-0.20213	-0.22254	-0.14059	-0.12532	-0.089921	-0.087113	0.022038	0.089607	0.21324	0.17202	0.13491	0.24731	0.12262	0.073504	0.00082524	0.16213	0.10424	-0.015608	-0.0664	-0.10515	-0.048151	-0.026695	0.048859	0.037059	0.045093
0.10633	0.023603	-0.029551	-0.09439	-0.11749	-0.11366	-0.088876	-0.2	-0.16569	-0.14781	-0.16032	-0.054596	-0.052695	0.068751	0.16784	0.087452	0.085628	0.11852	0.20823	0.12401	0.12107	0.042121	0.08067	0.021025	-0.038195	-0.035375	-0.17264	-0.1972	-0.18976	-0.16289	-0.20653	-0.1126	-0.082871	-0.024384	0.079127	0.10872	0.0060912	0.038394	0.074944	0.15108	0.24061	0.20115	0.10367	0.092701	0.094222	-0.011936	-0.07998	-0.24594	-0.051987	0.031175
0.10239	0.077455	0.082761	0.10363	0.079995	-0.01315	-0.044751	-0.021119	0.025836	-0.065782	-0.075354	-0.13847	-0.0020479	-0.0013175	-0.020507	-0.01986	0.09892	0.10998	0.066072	0.0064628	-0.070863	-0.15622	-0.11159	0.025184	-0.027838	-0.054062	-0.063608	-0.083465	-0.17361	-0.073121	-0.11966	-0.099919	-0.044135	0.060195	0.092057	0.10319	0.060849	0.084718	0.097984	0.05955	0.071551	0.056364	0.074951	0.059578	-0.0075704	-0.063125	-0.11133	-0.18347	-0.094988	-0.083482
0.0076287	-0.024794	0.05237	0.11038	0.07245	0.11806	0.055097	0.081711	0.10406	-0.040549	-0.060714	-0.065008	-0.090605	-0.14178	-0.17171	-0.096368	-0.082293	-0.14117	-0.073519	-0.11452	-0.171	-0.088519	-0.18236	-0.065317	-0.029851	0.11306	0.048854	0.11816	0.14465	0.13951	0.13316	0.096409	0.16283	0.16507	0.23154	0.23537	0.14962	0.11688	0.12581	0.071034	0.0031915	0.023611	-0.1165	-0.058364	-0.084499	-0.19317	-0.21822	-0.10681	-0.041059	-0.064278
0.099946	0.23028	0.26336	0.26541	0.25122	0.33149	0.2562	0.19747	0.17908	0.17549	0.16414	0.092798	0.062522	-0.0075179	-0.010292	0.11091	0.089882	-0.071813	-0.088997	-0.12768	-0.1384	-0.13156	-0.069784	-0.10555	-0.073778	-0.10956	-0.15213	-0.15938	-0.15562	-0.019847	-0.032378	-0.031918	0.029557	-0.06536	-0.065184	0.05756	0.023929	0.038187	0.094854	0.10901	0.03743	0.014673	-0.0034504	0.039618	-0.00052836	-0.057096	-0.045054	-0.086275	-0.19906	-0.21062
0.45362	0.52471	0.43299	0.30968	0.15294	0.14421	0.0069473	-0.03941	-0.028964	-0.11399	-0.22021	-0.35859	-0.36037	-0.3733	-0.28236	-0.19723	-0.27891	-0.35152	-0.308	-0.21359	-0.24928	-0.23111	-0.12501	0.0067361	-0.11424	-0.099144	-0.16243	-0.11263	-0.086483	-0.020427	0.10913	0.030276	0.054489	0.065749	0.061306	0.10165	0.15404	-0.0068214	0.051761	0.094223	0.12143	0.10623	-0.03399	-0.10303	-0.16192	-0.16061	-0.22805	-0.16792	-0.11824	-0.017639
0.024964	-0.032421	-0.041187	-0.065774	-0.065656	-0.0028468	-0.046324	0.027101	0.085649	0.064252	-0.027061	-0.04768	-0.12815	-0.12291	-0.16816	-0.21384	-0.18998	-0.16973	-0.14783	-0.29211	-0.27826	-0.19786	-0.28468	-0.32869	-0.22997	-0.15273	-0.12973	-0.031225	-0.038168	-0.19237	-0.099507	-0.0027193	0.015436	-0.014218	0.093219	0.11812	0.16258	0.16233	0.15846	0.17584	0.24571	0.27354	0.18846	0.2044	0.23127	0.28731	0.32686	0.2051	0.20832	0.24467
-0.00064253	0.0063903	-0.10421	-0.091114	-0.17341	-0.22597	-0.13594	-0.14645	0.0067237	-0.051187	0.031976	0.0759	-0.0069594	-0.018875	0.050037	0.044555	0.089971	0.10551	0.14286	0.040275	-0.012988	0.077831	0.057833	-0.048558	0.18286	0.080118	0.043954	0.12157	0.048623	-0.045914	-0.063144	-0.036673	-0.039916	-0.15698	-0.050586	-0.10566	-0.32748	-0.13836	-0.26163	-0.2235	-0.19618	-0.12865	-0.10405	-0.08722	-0.027203	-0.0039447	-0.082577	0.13443	0.15556	0.1674
-0.29105	-0.29955	-0.34232	-0.34685	-0.34878	-0.33211	-0.25746	-0.1351	-0.1661	-0.18949	-0.2083	-0.10483	-0.13465	-0.15633	-0.078476	-0.038184	-0.058252	0.03064	-0.0067002	-0.070894	0.06596	0.06957	0.099278	0.1323	0.18328	0.1599	0.26861	0.25452	0.22864	0.17777	0.29925	0.3049	0.30441	0.40801	0.32439	0.37004	0.39431	0.38452	0.29906	0.23541	0.24417	0.18448	0.2008	0.036466	0.015235	-0.085572	-0.031766	0.019976	-0.048845	-0.028705
-0.13917	-0.23671	-0.32463	-0.31644	-0.23363	-0.25476	-0.2121	-0.089155	-0.037058	0.017679	0.1663	0.19944	0.23062	0.2677	0.33792	0.20407	0.068364	0.18631	0.1332	0.1622	0.15635	0.076243	-0.0034577	0.019326	0.05681	-0.052155	-0.13474	-0.066201	-0.089249	-0.22522	-0.31122	-0.27909	-0.29007	-0.28229	-0.38138	-0.45587	-0.35349	-0.30216	-0.22855	-0.20146	-0.012617	0.064342	0.1139	0.13515	0.17951	0.21778	0.28464	0.31952	0.37102	0.37119
0.035443	0.057473	-0.027584	-0.05395	-0.16658	-0.1223	-0.18911	-0.2513	-0.14773	-0.12215	-0.1366	-0.1134	-0.18107	-0.14701	-0.18066	-0.15698	-0.14896	-0.16169	-0.031318	0.032606	-0.028525	-0.15379	-0.041663	-0.10701	-0.074125	0.012562	0.0096815	0.059681	0.1778	0.18424	0.079316	0.075029	0.19274	0.24694	0.22984	0.22281	0.21231	0.24831	0.26232	0.14957	0.1064	0.17043	0.13218	0.15741	0.12296	0.042926	-0.014698	-0.035583	-0.058091	-0.12241
0.056013	0.050906	0.0193	-0.026004	-0.13806	-0.1098	-0.072662	-0.099981	-0.074512	0.02275	0.072432	0.098068	0.12739	0.17579	0.13352	-0.013394	0.19924	0.26002	0.043368	0.03181	0.02206	-0.041683	-0.16805	-0.23581	-0.17563	-0.29967	-0.14323	-0.11861	-0.088224	-0.045855	0.01375	0.11321	0.2181	0.29945	0.26829	0.33909	0.2528	0.25959	0.29834	0.2354	0.093261	-0.02369	-0.057525	-0.17892	-0.29063	-0.33237	-0.24926	-0.26305	-0.27934	-0.21371
-0.0020842	-0.15367	-0.23278	-0.28225	-0.22152	-0.30832	-0.40697	-0.24	-0.22667	-0.20084	-0.13991	-0.057849	-0.025861	0.027171	0.15528	0.14148	0.11713	0.12811	0.089145	0.047726	0.021223	-0.12433	-0.081313	-0.078594	-0.14058	-0.16219	-0.13842	-0.10629	-0.083297	-0.067712	-0.12829	-0.017115	0.031852	0.0027833	-0.12935	-0.17194	-0.060855	-0.038297	-0.1468	-0.25801	-0.10327	-0.023338	0.015587	0.12019	0.16999	0.18985	0.28745	0.31662	0.30953	0.32078
-0.087619	-0.17709	-0.16549	-0.15277	-0.075241	-0.12875	-0.05135	-0.074549	-0.054991	-0.024309	0.022486	-0.014144	-0.13683	-0.1272	-0.19708	-0.20799	-0.19505	-0.0888	-0.11061	-0.0054701	-0.04382	-0.044084	0.056853	0.048209	0.16603	0.070409	0.14171	0.12948	0.23218	0.20109	0.20811	0.1002	0.15473	0.16914	0.12013	0.13639	0.1042	0.15618	0.21827	0.20137	0.21376	0.23671	0.13336	0.10313	0.032144	0.0090066	-0.026908	-0.052457	0.10295	0.043888
-0.036627	-0.070861	-0.015407	0.034521	-0.036646	-0.13695	-0.029939	-0.084536	-0.068554	-0.080829	-0.089311	0.02208	0.074919	0.0062904	0.036448	0.087927	0.14866	0.17835	0.11898	0.029963	-0.017733	-0.037526	-0.060782	-0.15289	-0.086912	-0.017229	-0.11881	-0.06719	-0.073604	-0.11119	-0.10143	-0.075732	0.071119	0.053123	-0.024855	-0.012898	-0.028771	-0.02215	-0.018923	-0.0028682	-0.014716	0.026643	0.15183	0.22877	0.080069	0.089699	0.21311	0.13303	0.10236	0.070934
0.23241	0.15955	0.15764	0.19503	0.11977	0.090671	0.11743	0.014326	-0.055487	-0.068404	-0.070926	0.0117	0.056191	0.13569	0.26793	0.26192	0.30926	0.28359	0.22366	0.22605	0.28606	0.29311	0.22257	0.14681	0.10966	0.054563	-0.053912	-0.087636	-0.12662	-0.096246	-0.16747	-0.21426	-0.25755	-0.31026	-0.21084	-0.16923	-0.15878	-0.1154	-0.0684	-0.087508	-0.036049	0.0036026	-0.072136	-0.097781	-0.065615	-0.082943	-0.15075	-0.22369	-0.27266	-0.34805
0.041699	0.16334	0.15759	0.19619	0.20026	0.20762	0.25857	0.13418	0.067323	0.01167	-0.064025	-0.090987	-0.20865	-0.10973	-0.16927	-0.15789	-0.18945	-0.047463	-0.051415	-0.043692	-0.061976	0.067461	0.17892	0.17238	0.16459	0.077464	0.032243	-0.01479	-0.046929	-0.06907	-0.082201	-0.08771	0.055459	0.057066	0.053747	0.067378	0.1281	0.17137	0.24088	0.23674	0.23217	0.17645	0.16635	0.091631	-0.031891	-0.044805	-0.069702	-0.1103	-0.31302	-0.26668
-0.10965	-0.16747	-0.21588	-0.17666	-0.22322	-0.21726	-0.086808	-0.087737	-0.17435	-0.17835	-0.11704	-0.090464	-0.18495	-0.16504	-0.17612	-0.1882	-0.05422	0.025904	-0.03486	-0.022647	0.10662	-0.018757	-0.038583	-0.0037144	0.061345	0.15621	0.24768	0.21768	0.22496	0.23134	0.21528	0.33161	0.33579	0.46118	0.4312	0.31984	0.37727	0.3269	0.20168	0.1703	0.11291	0.081117	0.11901	0.076693	-0.027732	-0.12158	-0.11322	-0.018756	-0.10736	-0.18016
-0.10377	-0.074374	-0.10695	-0.065896	-0.034627	0.013083	0.19327	0.23902	0.25501	0.29569	0.31494	0.30985	0.25046	0.15632	0.11036	0.19842	0.10923	-0.023157	-0.11433	-0.12883	-0.14996	-0.15688	-0.040484	-0.10636	-0.11714	-0.07374	0.0045496	0.043092	0.14818	0.14336	0.17208	0.20169	0.072318	0.029464	0.046778	0.01725	0.05947	0.072568	-0.017326	-0.14407	-0.076198	-0.15674	0.0032966	-0.012307	-0.014193	-0.075308	-0.031401	-0.075288	-0.020275	-0.053821
-0.18182	-0.17395	-0.15394	-0.14514	-0.044793	-0.064942	-0.066466	-0.053721	-0.15095	-0.10579	-0.073724	-0.11435	-0.094941	-0.067055	-0.023281	-0.019924	-0.080038	-0.010622	-0.02709	-0.045601	0.117	0.18027	0.28483	0.2917	0.31809	0.341	0.30308	0.35756	0.33032	0.39353	0.37666	0.34802	0.35993	0.18037	0.10274	0.069616	0.023318	0.035619	-0.0066783	0.019532	-0.036006	-0.10946	0.03417	-0.011868	-0.044031	-0.010836	0.041347	-0.038105	-0.09125	-0.10609
-0.07424	-0.035698	0.0027172	0.063526	0.14196	0.21957	0.17282	0.1006	0.016061	-0.047938	-0.045677	0.052224	0.033693	-0.022909	-0.043587	-0.036777	-0.1083	-0.0061524	0.04799	0.1071	0.19855	0.35142	0.36791	0.29989	0.26863	0.25966	0.27184	0.15781	0.094222	-0.009476	-0.065189	0.034241	-0.15162	-0.29507	-0.13924	-0.18968	-0.14039	-0.10094	-0.14515	-0.082661	0.10215	-0.0072971	0.015435	-0.11858	0.10182	0.14814	-0.033343	-0.07007	-0.080815	-0.10414
0.1177	0.14454	0.13251	0.15228	0.21948	0.20011	0.14719	-0.010917	-0.055753	-0.027247	-0.17587	-0.16096	-0.24817	-0.16542	-0.092019	-0.16162	-0.0069237	-0.046823	-0.10326	-0.096414	-0.0079329	-0.023425	-0.029866	0.04719	-0.027621	0.027381	0.012346	0.031241	-0.0066564	0.016443	0.14711	0.22445	0.23083	0.14735	0.23371	0.13286	0.16893	0.14518	0.039328	0.070963	0.10694	-0.027965	-0.017249	-0.082674	-0.059318	0.010473	-0.09798	-0.034437	-0.081374	-0.11707
-0.23135	-0.17487	-0.15384	-0.037949	0.034389	0.060606	0.11907	0.0065991	0.084951	-0.017622	0.022957	0.017408	0.1154	0.1075	0.055027	0.059412	-0.040087	-0.12952	-0.060593	-0.030985	-0.064079	-0.042425	0.0054575	0.049166	-0.031137	0.081128	0.074228	0.017396	0.16427	0.1894	0.14124	0.19427	0.19361	0.26435	0.29475	0.29797	0.25706	0.19417	0.13495	0.18084	0.13858	0.077546	0.11339	0.037573	0.081769	0.077469	-0.015107	-0.0524	-0.17398	-0.20814
0.072916	0.019625	0.091328	0.18951	0.097115	-0.053027	-0.099176	-0.0074907	-0.097776	-0.075992	-0.16897	-0.22295	-0.2241	-0.20773	-0.3213	-0.30754	-0.20433	-0.10791	-0.17592	-0.17297	-0.065048	-0.020441	-0.0039401	0.0062159	0.12971	0.17232	0.27415	0.17103	0.16806	0.23103	0.33968	0.3082	0.3138	0.30514	0.31602	0.29061	0.16671	0.13908	0.064197	0.21565	0.14798	0.017174	-0.035695	-0.053645	-0.19495	-0.28963	-0.21663	-0.21424	-0.09685	-0.11141
-0.072311	-0.0019658	-0.0038379	0.015155	0.10506	0.19537	0.14432	0.11591	0.1582	0.12273	0.1152	0.075555	0.065809	0.06834	0.12394	0.022716	-0.045073	-0.098122	-0.080697	-0.056668	-0.038743	-0.12928	-0.115	-0.12524	-0.12802	-0.1805	-0.099505	-0.052705	0.020709	0.016967	0.079047	0.031732	0.05825	0.044988	0.098023	0.13466	0.1035	0.081564	-0.011388	-0.024905	-0.034918	0.074227	-0.011437	0.046257	0.0095954	0.022831	0.020283	0.0043161	-0.0099432	-0.0069004
0.28757	0.31716	0.29831	0.25455	0.21848	0.2271	0.20188	0.1806	0.059683	0.029923	0.026977	-0.029328	-0.12095	-0.066174	-0.021205	-0.0071399	-0.0085861	0.021522	-0.076392	-0.078832	-0.11539	0.015418	0.046024	0.017528	0.066482	0.015978	0.064381	0.084636	-0.07061	-0.07612	-0.032159	-0.066104	-0.060082	-0.10638	-0.15631	-0.042802	-0.067376	-0.059411	-0.16982	-0.16233	-0.095192	-0.10675	-0.1567	-0.082007	-0.10764	-0.18315	-0.13334	-0.18649	-0.25299	-0.22785
0.1869	0.1551	0.059772	0.13265	0.10532	-0.04984	-0.0075	0.00058137	0.04883	-0.045947	-0.052946	0.01279	-0.0085766	0.00797	0.14678	0.23283	0.19059	0.34577	0.22301	0.20029	0.24543	0.23425	0.24395	0.16951	0.19529	0.14092	-0.093783	-0.11806	-0.17708	-0.24143	-0.19785	-0.27138	-0.24467	-0.39454	-0.30866	-0.3245	-0.28427	-0.30151	-0.18817	-0.20578	-0.11656	-0.1452	-0.26946	-0.20691	-0.14946	-0.097927	-0.14385	0.0015256	-0.03388	0.0060981
-0.044108	-0.079885	-0.10206	-0.055564	-0.1169	-0.10476	-0.21081	-0.15578	-0.22292	0.028259	-0.03761	-0.13323	-0.17469	-0.11125	-0.042925	-0.0098038	0.0079943	0.091262	0.080625	0.19544	0.21434	0.098034	0.13183	0.15015	0.21577	0.12906	0.10087	0.063753	-0.009776	0.046617	0.021875	-0.057764	-0.059641	-0.077302	-0.083563	-0.091185	-0.078829	0.056976	0.017743	-0.045227	-0.021914	0.016243	0.016581	0.075345	0.047418	0.065648	0.064263	0.060805	0.077209	0.022538
-0.039566	-0.055334	-0.09648	-0.065659	-0.094228	-0.013287	-0.012222	0.067468	0.057202	0.053763	0.020528	-0.012675	0.041569	0.10595	0.15262	0.14294	0.11244	0.072863	0.061719	-0.049234	-0.061485	-0.033781	-0.038947	-0.031764	-0.10985	-0.015183	-0.045191	-0.096563	-0.16587	-0.031877	-0.019065	-0.09724	-0.030149	-0.057141	-0.012589	0.021112	0.065137	0.0047477	-0.022611	-0.021505	0.011639	-0.031663	0.048245	0.049839	0.0075733	0.080672	0.10142	-0.017579	-0.0047553	0.0050663
-0.06062	-0.19729	-0.17437	-0.066546	-0.14059	-0.2437	-0.31591	-0.21842	-0.17527	-0.19647	-0.3006	-0.206	-0.094587	-0.11973	-0.16808	-0.11861	-0.040903	-0.092878	0.046704	0.07978	0.13192	0.25896	0.33411	0.30807	0.2725	0.31494	0.38078	0.37288	0.31828	0.30917	0.32778	0.21207	0.17533	0.10526	0.063452	0.056525	0.088165	0.080667	-0.014479	0.059569	0.019101	0.0085938	-0.067242	-0.039988	-0.050651	-0.072468	-0.07907	-0.13639	-0.094741	-0.078749
-0.32175	-0.27935	-0.18563	-0.23646	-0.14003	-0.084722	0.002372	0.032621	0.050834	0.053557	0.058003	0.078337	0.10459	0.13548	0.085306	0.11705	0.12995	0.11729	0.11159	0.14117	0.075395	0.13032	0.11234	0.043285	-0.050829	-0.037114	-0.019339	0.028156	0.036177	0.072305	0.060857	0.066895	0.012345	-0.002526	0.072672	0.12377	0.050459	0.21145	0.18524	0.04837	0.081856	0.11135	0.14345	0.19367	0.17417	0.14855	0.13547	0.13206	0.13447	-0.0093538
0.060283	0.19519	0.22698	0.35546	0.37522	0.42438	0.28896	0.24976	0.29574	0.315	0.24357	0.20661	0.1675	0.097649	0.20175	0.115	0.087019	0.17238	0.12927	0.029582	0.023918	-0.019588	-0.11993	-0.081007	-0.12083	-0.2561	-0.37575	-0.35372	-0.40297	-0.46341	-0.31589	-0.2034	-0.21926	-0.19148	-0.13163	-0.21292	-0.16521	-0.030177	0.066437	0.12807	0.14722	0.14344	0.10673	0.11714	0.10687	0.12984	0.09613	0.07029	-0.0099748	-0.075267
-0.26936	-0.21325	-0.27949	-0.32207	-0.26941	-0.16162	-0.26472	-0.25867	-0.26441	-0.33519	-0.33037	-0.34084	-0.23447	-0.21001	-0.13194	-0.1145	-0.066939	0.0035964	0.035061	0.037943	0.064602	0.074762	0.10804	0.10348	-0.024059	0.089857	0.070224	0.012125	0.030336	0.022128	0.10109	0.19072	0.19472	0.24888	0.27805	0.37975	0.49228	0.45695	0.38197	0.52668	0.38427	0.33888	0.37617	0.30139	0.19895	0.25549	0.31911	0.14443	0.012936	-0.061971
0.013063	0.010808	0.01541	0.1025	0.1373	0.060724	-0.068926	-0.017398	-0.040042	-0.044807	-0.083551	0.017943	0.065211	0.068679	0.051585	0.026214	0.023948	0.086391	0.071679	-0.045492	0.043482	0.023187	0.027235	-0.019117	-0.08297	-0.15487	0.024659	-0.050142	-0.17429	-0.091326	-0.1217	-0.015215	-0.11341	-0.14591	-0.06934	-0.036586	0.038344	0.15624	0.10959	0.049234	0.18979	0.19367	0.18775	0.14714	0.17143	0.22536	0.084912	-0.0094726	0.0066984	-0.096067
-0.082201	-0.11444	-0.24433	-0.30137	-0.32913	-0.45454	-0.52695	-0.40929	-0.36474	-0.2799	-0.22919	-0.24557	-0.099932	-0.037347	-0.022772	-0.007579	0.033225	0.052644	0.16044	0.19197	0.1542	0.21261	0.18194	0.21058	0.13631	0.16486	0.2294	0.13993	0.18319	0.13533	0.11219	0.011836	0.046465	-0.048306	0.053175	0.055024	0.077306	0.062343	0.039367	0.080848	0.11895	0.12726	0.15527	0.013894	0.051664	0.15388	0.10737	0.026998	0.04242	0.063367
0.040072	0.0038226	-0.0042511	0.002474	0.0033618	-0.030944	-0.05643	0.0066697	-0.011244	0.10642	-0.0049263	0.13522	0.17722	0.16012	-0.030604	0.0060046	0.010181	-0.074095	-0.079079	-0.077546	-0.12389	-0.16662	-0.10047	-0.068825	-0.13821	-0.16617	-0.057478	-0.059009	-0.081292	-0.020381	0.015861	-0.01513	0.07512	0.098613	0.029937	-0.033263	-0.053029	-0.014609	-0.015832	0.026872	0.099221	-0.026249	-0.0036947	-0.052014	-0.061455	-0.02203	-0.043549	-0.042721	0.027035	0.0093056
-0.139	-0.1302	-0.14472	-0.14661	-0.24701	-0.24057	-0.14375	-0.099632	-0.12936	-0.02624	0.11574	0.078389	0.030759	0.017062	0.04974	0.044896	0.18501	0.12476	0.10889	0.12092	0.15968	0.077841	0.033756	-0.019238	0.039272	0.052239	0.090002	0.049268	0.012923	0.18515	0.17325	0.17348	0.12079	0.22377	0.2445	0.26649	0.21059	0.18832	0.12047	0.095026	0.064159	-0.044241	-0.025739	-0.048478	-0.067962	-0.080448	-0.1095	-0.083236	-0.10978	-0.096733
-0.25545	-0.35519	-0.50311	-0.43054	-0.37596	-0.33232	-0.32889	-0.2777	-0.31936	-0.26303	-0.16065	-0.088992	0.017837	0.10601	0.2425	0.07623	0.021671	-0.013468	-0.075965	-0.054752	-0.034487	-0.043496	-0.047382	-0.12415	-0.16129	-0.17663	-0.1224	-0.084708	-0.098658	-0.044509	0.0093255	0.045876	0.058388	0.076245	0.13925	0.21147	0.21296	0.26346	0.26224	0.44854	0.35044	0.35078	0.29289	0.23815	0.28643	0.37833	0.27233	0.22822	0.24351	0.2368
0.14973	0.18001	0.26756	0.15873	0.08158	0.089831	0.20873	0.27034	0.32132	0.40475	0.23001	0.15828	0.12392	0.074767	-0.044511	-0.10067	-0.039523	-0.029182	-0.13958	-0.17383	-0.20639	-0.25699	-0.12823	-0.14448	-0.10029	-0.060293	0.0040949	0.0050747	-0.040325	-0.051525	-0.11053	-0.082768	-0.1927	-0.19879	-0.20031	-0.25789	-0.21212	-0.32968	-0.43491	-0.36833	-0.2896	-0.29587	-0.23002	-0.18366	-0.082774	-0.075049	0.018704	-0.00322	0.062927	0.10263
-0.073805	-0.073652	-0.12719	-0.1844	-0.16391	-0.21821	-0.16675	-0.15199	0.0024035	0.1388	0.056154	0.087093	0.021914	0.02435	0.044557	0.033754	0.043997	0.04795	0.019681	-0.0016153	-0.075693	-0.044704	0.045527	-0.00027265	0.067535	0.06091	0.15765	0.17877	0.17433	0.11936	0.07735	0.056339	0.056406	0.068297	-0.063795	-0.043435	-0.090272	-0.042849	-0.098024	-0.046294	0.019667	0.023702	0.034294	0.052748	0.11226	0.045061	0.12132	0.097402	0.082121	0.042593
0.055733	-0.033381	-0.057312	-0.0071961	-0.12601	-0.13202	-0.0096882	-0.079626	-0.053002	0.0097252	-0.05262	0.058987	0.15612	0.22497	0.22484	0.21785	0.20115	0.14933	0.083468	0.083536	0.046242	-0.058905	0.005329	0.019181	-0.0016807	0.026366	-0.075111	-0.10034	-0.037222	0.032871	-0.076268	-0.071707	-0.0084394	0.047382	0.065033	0.061527	-0.052421	-0.050524	-0.020874	-0.041355	-0.013009	-0.0072703	0.14317	0.0084873	-0.064733	-0.2206	-0.22004	-0.15865	-0.15551	-0.10368
-0.33377	-0.41338	-0.32771	-0.28113	-0.24942	-0.35717	-0.10135	-0.02708	-0.0091481	-0.022005	0.062929	0.084556	0.10311	0.19387	0.19327	0.23167	0.3793	0.30284	0.25368	0.3414	0.20116	0.13754	0.0029979	0.12661	0.0070828	0.05118	0.16546	0.13932	0.010412	0.1371	0.039494	0.092074	0.24943	0.29423	0.3266	0.27797	0.378	0.27361	0.17849	0.20587	0.21292	0.097848	0.13404	0.04964	-0.043224	-0.056937	-0.10892	-0.13323	-0.14911	-0.20303
-0.21779	-0.25652	-0.3082	-0.34037	-0.3336	-0.16899	-0.18168	-0.2746	-0.20904	-0.18348	-0.12839	-0.040596	-0.087396	-0.08236	-0.094454	-0.096913	-0.1009	-0.093553	-0.10047	-0.155	-0.27763	-0.19223	-0.28378	-0.28688	-0.23129	-0.24264	-0.3015	-0.19528	-0.15455	-0.15812	-0.05238	-0.059711	0.10944	0.28073	0.35207	0.41209	0.36872	0.40633	0.54662	0.50081	0.37014	0.33873	0.33156	0.35996	0.2328	0.14812	0.18887	0.16761	0.1741	0.20726
-0.15224	-0.2	-0.12579	-0.10665	-0.092808	-0.047142	0.048838	-0.0046549	0.016107	-0.0072204	-0.031747	-0.089084	-0.17286	-0.12883	-0.12077	-0.03833	-0.10333	-0.10798	-0.031663	0.051563	0.030631	0.04824	0.069384	0.06493	0.069777	0.10175	0.080809	0.099405	0.10311	0.1561	0.060152	0.072735	0.062758	0.1014	0.087729	0.16261	0.14759	0.20328	0.21783	0.22827	0.12218	0.17271	0.14136	0.20435	0.21501	0.12847	0.0091009	0.051154	0.13593	0.037
0.29244	0.28811	0.18194	0.188	0.25109	0.1886	0.26634	0.18123	0.080083	-0.01394	-0.1051	-0.037369	-0.057787	0.060686	0.052244	-0.0040902	-0.066684	-0.084743	-0.078126	-0.011172	-0.13816	-0.14711	-0.14978	-0.1174	-0.26694	-0.35276	-0.32065	-0.32335	-0.31866	-0.29181	-0.30857	-0.27038	-0.14817	-0.23388	-0.20535	-0.1122	0.10432	0.1302	0.13938	0.032241	0.027631	-0.05634	0.0014766	0.032057	-0.015139	0.036123	0.034353	-0.052961	-0.14479	-0.098021
0.18134	0.15474	0.19974	0.25781	0.18815	0.21541	0.23688	0.20527	0.18067	0.16365	0.16715	0.13001	0.15323	0.20115	0.0479	0.037007	0.045942	-0.037615	-0.064775	-0.11191	-0.12199	-0.098939	-0.16704	-0.15753	-0.18699	-0.18233	-0.15744	-0.11143	-0.11046	0.0042881	-0.04213	-0.045308	0.0067251	-0.049854	-0.06118	-0.054981	-0.099966	-0.066511	-0.12371	-0.24708	-0.22946	-0.18591	-0.23508	-0.15204	-0.27066	-0.21167	-0.12748	-0.11177	-0.086807	-0.054186
0.0097329	0.08719	0.11847	0.043089	0.028114	0.044645	-0.098467	-0.087555	-0.13327	-0.010109	0.033335	0.046238	0.053914	0.048667	0.066028	0.19473	0.1755	0.20097	0.30819	0.32334	0.33679	0.25518	0.30864	0.34418	0.27867	0.16158	0.13781	0.17152	0.24934	0.1812	0.12986	0.014548	0.041615	-0.052284	-0.13325	-0.21657	-0.2844	-0.19735	-0.19504	-0.21246	-0.22017	-0.19043	-0.088561	0.024617	-0.086364	-0.19395	-0.11838	-0.15407	-0.16298	-0.14715
0.027383	-0.065794	-0.13902	-0.13322	-0.20825	-0.19532	-0.19606	-0.16649	-0.064401	-0.06593	-0.094931	-0.1647	-0.10724	-0.091811	-0.10918	-0.24389	-0.1945	-0.14558	-0.1363	-0.10343	-0.10017	-0.0069075	0.0077703	0.033044	0.02033	0.0035958	0.11239	0.076307	0.09086	0.13837	0.014571	0.081731	0.056853	0.069722	0.05949	0.0064347	0.044862	0.17543	0.089253	0.17288	0.1235	0.022643	0.028813	0.057427	0.0051855	-0.026915	-0.062078	0.090365	0.080827	0.081157
-0.040028	-0.029014	0.0046817	-0.086495	-0.12487	0.0034845	0.0062958	-0.017893	-0.096559	-0.12484	-0.060295	-0.07939	-0.1044	-0.12136	-0.1326	-0.0078322	0.0087311	-0.085002	-0.079315	0.040128	0.068147	0.0068471	-0.070537	0.0028921	0.079548	0.088845	0.078215	-0.0015376	0.019284	0.16797	0.18506	0.014376	-0.055469	-0.0054756	-0.0013457	-0.092627	-0.082339	-0.072367	-0.10231	-0.018696	-0.017072	-0.056005	-0.051446	-0.015048	0.098399	0.1435	0.20498	0.26954	0.16185	0.13771
-0.32245	-0.37507	-0.29384	-0.2594	-0.29203	-0.28483	-0.25385	-0.12054	-0.051287	-0.05765	-0.049092	0.00038793	0.10421	0.045519	0.023728	0.016374	0.10685	-0.031346	-0.066483	-0.044623	-0.064249	-0.0062141	-0.056247	-0.12564	-0.04867	0.021846	0.031342	0.01051	-0.0455	0.012556	0.030255	0.063162	0.10299	0.11151	0.11786	0.017688	0.097098	0.20504	0.27264	0.21059	0.23403	0.26289	0.22554	0.23897	0.2251	0.24601	0.27793	0.30302	0.24794	0.10994
-0.13277	-0.11272	-0.046691	0.023307	-0.01334	0.075216	0.14732	0.071255	0.097596	0.13463	0.13251	0.33986	0.33975	0.25252	0.25115	0.26101	0.060353	0.021241	-0.013539	-0.011121	-0.01431	0.02489	0.013042	-0.18742	-0.18576	-0.13351	-0.11109	-0.22564	-0.18329	-0.24248	-0.14396	-0.15554	-0.19968	-0.14446	-0.082442	-0.0044142	0.11516	0.12766	0.13365	0.22291	0.23296	0.19659	0.14809	0.13174	0.10437	0.0092704	-0.034575	-0.024488	-0.094326	-0.20525
-0.12739	-0.11202	-0.14275	-0.14665	-0.094555	-0.062127	-0.10473	-0.13835	-0.050747	-0.11353	-0.055336	-0.16493	0.043316	-0.0082272	-0.07151	0.032369	-0.050525	-0.12428	-0.12688	-0.17524	-0.16357	-0.18944	-0.19052	-0.17306	-0.24514	-0.083465	-0.09657	-0.12506	-0.085243	-0.07558	0.037756	-0.016884	-0.068461	0.018821	0.10685	0.16076	0.13553	0.17083	0.19054	0.21601	0.26303	0.3285	0.27223	0.38635	0.41155	0.32304	0.11432	0.17729	0.23449	0.073524
-0.11764	-0.034586	-0.12306	-0.1074	-0.040036	-0.054954	-0.026535	0.005575	0.10972	0.1388	0.12707	0.19292	0.2511	0.1055	0.11352	0.1464	0.16187	0.20611	0.074507	0.031886	-0.008271	-0.011343	0.0084296	0.059936	0.12703	0.26334	0.21838	0.21538	0.057696	0.14118	0.19419	0.26015	0.21304	0.31793	0.27805	0.18047	0.11139	0.091087	0.09926	0.1075	0.052227	0.053764	0.0080875	-0.11019	-0.15893	-0.36235	-0.31459	-0.33408	-0.39778	-0.3719
0.22175	0.17066	0.29011	0.23716	0.16848	0.12077	0.16427	0.0061207	0.076292	0.10854	0.068547	0.0092021	-0.038608	-0.022275	-0.13555	-0.14034	-0.257	-0.22906	-0.29091	-0.36017	-0.31881	-0.31079	-0.27879	-0.29705	-0.34111	-0.3543	-0.28547	-0.14202	-0.10266	-0.11538	-0.051841	0.075894	0.0055865	0.0028892	-0.00011532	0.0035981	0.10007	0.069226	0.026682	-0.048356	-0.026374	0.048079	-0.025569	-0.026067	0.0091352	0.015912	0.014237	0.10398	0.093419	0.086866
-0.0081267	0.0058088	0.035486	-0.0044521	0.0078049	0.079602	0.033499	0.063158	0.10287	-0.037824	0.10905	0.0051192	0.032776	-0.027561	-0.049031	-0.091287	-0.049624	-0.027643	-0.032444	-0.10403	-0.20494	-0.15537	-0.18042	-0.1788	-0.20959	-0.27907	-0.27971	-0.15765	-0.23124	-0.26419	-0.1775	-0.069344	-0.09984	-0.079338	-0.07737	-0.035986	-0.036083	0.081351	0.047667	-0.022088	0.03981	0.02239	0.019752	0.023829	0.07771	0.12126	0.20582	0.23865	0.30342	0.19413
0.18118	0.2601	0.22332	0.26329	0.19579	0.29714	0.20714	0.30179	0.2524	0.33529	0.19762	0.17845	0.10248	0.094081	-0.017857	-0.081584	-0.10173	-0.21362	-0.1485	-0.21117	-0.18101	-0.15708	-0.16907	-0.22784	-0.26569	-0.25631	-0.12667	-0.063853	-0.063843	-0.17482	-0.31754	-0.34565	-0.22644	-0.23989	-0.14726	-0.14786	-0.10331	-0.11941	-0.094318	-0.089443	-0.091105	0.054766	0.26004	0.088327	0.050724	0.071057	0.12224	0.032037	0.033312	0.036239
0.11453	0.11044	0.10201	0.12704	0.065416	0.058881	0.036547	0.17099	0.098501	-0.025239	-0.040485	-0.069617	-0.12341	-0.047944	-0.0059856	0.0019055	-0.050815	-0.017224	-0.032162	-0.070566	0.10271	0.10305	0.06664	0.095035	0.1254	-0.01542	-0.01375	-0.047111	-0.034125	-0.051851	-0.22738	-0.19213	-0.2046	-0.20736	-0.058101	-0.14594	-0.13468	-0.14966	-0.085907	0.013533	0.14369	0.12789	0.21571	0.081024	0.004666	0.083396	0.001335	0.045652	0.0020309	0.0060599
-0.097029	-0.15345	-0.22095	-0.13846	-0.065194	-0.08105	-0.034586	-0.12094	0.021147	0.12889	0.15919	0.13979	0.22116	0.27063	0.2974	0.2303	0.15917	0.13356	0.20894	0.19936	0.083398	-0.0603	0.0479	0.057905	-0.03883	-0.056979	-0.086694	-0.0070267	-0.034002	-0.049723	-0.055049	-0.0021038	0.02394	0.11238	0.086417	0.034897	0.049913	0.080389	0.10741	0.05368	0.12469	0.081848	-0.0081583	-0.082294	-0.11833	-0.078719	-0.065644	-0.13723	-0.035936	-0.1097
-0.20716	-0.20219	-0.13524	-0.089426	-0.0555	-0.040264	0.14848	0.1246	0.11772	0.13826	0.21674	0.29428	0.26121	0.33075	0.26293	0.25182	0.30943	0.32756	0.33412	0.35683	0.38298	0.41997	0.31648	0.088924	0.04154	-0.16667	-0.19699	-0.15177	-0.24509	-0.31711	-0.35181	-0.31742	-0.37365	-0.33096	-0.18207	-0.0086488	0.045162	0.096343	0.14924	0.1419	0.081528	0.060255	0.074805	0.026356	0.026391	-0.075494	-0.20482	-0.14449	-0.062687	-0.046082
-0.08431	0.083769	0.23187	0.30353	0.32316	0.36708	0.45867	0.46158	0.38446	0.38013	0.35038	0.30311	0.15789	0.082513	0.029402	-0.029371	-0.11207	-0.11428	-0.047692	-0.043824	-0.10991	-0.011778	0.030054	0.059603	0.089162	0.1725	0.12883	0.11456	0.11829	0.15564	0.025289	0.032081	-0.082558	-0.17394	-0.2044	-0.20258	-0.22951	-0.2753	-0.37706	-0.33768	-0.37122	-0.31208	-0.18589	-0.14711	-0.098388	-0.019181	0.0093746	-0.02907	-0.043313	-0.11592
-0.10649	-0.066218	-0.0022449	0.054646	0.00081331	-0.04944	0.026787	0.064663	0.046474	0.13409	0.14683	0.071522	0.11314	0.21292	0.15919	0.24664	0.25713	0.23427	0.16716	0.16026	0.11279	0.072765	0.12366	0.072053	0.067098	0.017127	-0.074684	-0.10353	-0.13632	-0.10781	-0.10595	-0.07016	-0.08725	-0.070276	-0.045967	-0.10728	-0.11271	0.0039282	0.023174	0.088115	0.086361	0.17429	0.077462	0.083882	0.080269	0.054507	0.053011	0.09402	-0.0079039	-0.16642
0.02926	0.14257	0.18231	0.14034	0.037313	0.067122	0.0085437	0.042354	0.1176	0.079309	0.019487	8.477e-05	-0.0046254	-0.13639	-0.17154	-0.14654	-0.0096552	0.012777	0.055672	-0.042344	0.011733	-0.03382	0.019558	0.05708	0.050304	0.03379	-0.011367	0.033988	-0.020327	-0.016597	-0.080471	-0.076293	-0.08956	-0.01876	-0.035515	-0.10709	0.031308	0.0082322	0.045538	-0.070086	-0.028377	0.062765	0.018383	0.023718	0.076858	0.037757	0.07479	0.036781	-0.11801	-0.040993
-0.024827	0.045198	-0.016222	-0.02179	-0.06374	-0.081561	-0.09618	-0.1251	-0.085676	-0.16686	-0.15158	-0.058925	-0.11969	-0.058129	-0.075877	-0.086314	-0.12353	-0.10387	-0.095325	-0.044624	-0.079728	-0.053061	-0.057657	-0.15866	-0.11034	-0.23178	-0.19605	-0.14491	-0.18298	-0.12576	-0.12011	-0.11247	-0.11405	-0.040047	0.044627	0.14474	0.12704	0.13851	0.062134	0.12606	0.14073	0.15135	0.20858	0.11722	0.081677	0.088533	-0.0076794	0.085493	0.043704	0.16474
0.30501	0.20075	0.2567	0.22146	0.20827	0.16753	0.1326	0.028209	-0.063321	-0.16687	-0.30208	-0.17725	-0.33849	-0.30468	-0.41651	-0.41095	-0.45464	-0.38079	-0.38832	-0.24091	-0.22532	-0.13717	-0.078514	-0.14377	-0.13276	-0.13601	-0.13009	-0.14904	-0.13083	-0.086489	-0.092806	-0.12981	-0.00054414	0.052678	0.055509	0.13462	0.22045	0.24086	0.17634	0.1025	0.21625	0.1477	0.20381	0.20816	0.1803	0.14161	0.051147	-0.046482	-0.064676	0.053963
0.042844	-0.10582	-0.028841	-0.073185	-0.036228	-0.093488	-0.019728	0.057638	0.054265	0.093168	0.098378	0.0082905	-0.082291	0.09314	-0.021173	0.004248	0.046823	0.059513	0.027912	-0.058262	-0.051999	-0.090092	-0.0073618	0.098981	0.099343	0.062052	-0.01808	-0.032661	-0.084632	-0.064839	-0.0018287	0.0098378	0.0057603	-0.041046	-0.13898	-0.06928	-0.056405	-0.10393	-0.011909	-0.096147	-0.14656	-0.16382	-0.14665	-0.10061	-0.11715	-0.082372	-0.018049	-0.060798	0.055478	0.023243
-0.1881	-0.076597	-0.07324	-0.072468	-0.070824	-0.10459	-0.041852	-0.029994	-0.0017487	-0.11471	-0.11423	-0.023714	0.012935	-0.092786	-0.1337	-0.064105	-0.025906	-0.025013	-0.050968	0.035769	0.062948	0.094178	0.2073	0.24625	0.27747	0.30767	0.34968	0.25095	0.21833	0.15409	0.15231	0.019188	0.023335	0.076736	-0.22789	-0.30303	-0.28702	-0.28643	-0.2168	-0.22144	-0.15618	-0.10907	-0.070673	-0.0049884	-0.067655	0.011057	0.1707	0.20181	0.16236	0.15965
-0.53646	-0.52882	-0.47641	-0.4395	-0.37779	-0.33223	-0.14497	-0.10389	-0.034449	0.047658	0.14211	0.11528	0.11312	0.11874	0.1883	0.10656	0.064546	-0.029608	-0.039905	0.10856	0.073248	-0.020463	-0.045036	0.07556	0.10918	0.11213	0.12665	0.23641	0.33137	0.37976	0.28449	0.24454	0.32515	0.33715	0.24986	0.32518	0.38187	0.35266	0.23872	0.20767	0.16418	0.16725	0.18669	0.10297	0.11854	0.020156	0.11915	0.053429	-0.042332	-0.068409
-0.04873	-0.060188	-0.080817	-0.154	-0.1127	-0.035141	0.0067954	0.099799	0.18065	0.057624	0.026083	0.090156	0.077434	0.056109	0.1753	0.21156	0.17107	0.16357	0.003381	-0.11701	-0.063528	-0.021629	-0.028888	-0.085286	0.03116	0.011675	-0.074456	-0.17893	-0.19842	-0.17083	-0.026348	-0.033796	-8.0932e-05	0.0066143	-0.095384	-0.035234	-0.058327	-0.02889	-0.034885	-0.076754	0.020123	-0.053687	-0.037382	0.045772	-0.045172	-0.06453	0.0094965	0.017717	0.035277	-0.02264
0.11996	0.23343	0.2363	0.22668	0.15388	0.17867	0.23087	0.15064	0.12604	0.20278	0.083962	0.077854	0.12665	0.047166	-0.00055865	0.049268	0.044373	0.070772	0.038373	0.014573	0.014578	-0.092975	-0.026929	-0.12711	-0.090236	-0.061247	-0.050236	-0.12024	-0.12658	-0.25537	-0.19454	-0.11969	-0.15605	-0.16399	-0.15179	-0.18157	-0.18419	-0.13212	-0.081283	-0.049245	-0.020941	0.12672	0.14838	0.10987	0.01075	0.061083	0.042379	-0.01478	-0.011468	-0.061732
-0.089404	-0.106	-0.08342	-0.066428	-0.078053	-0.046999	0.070849	0.1686	0.27321	0.23437	0.12062	0.18725	0.30153	0.28986	0.16089	0.14516	0.21167	0.2487	0.20074	0.082102	0.10879	0.060337	0.022435	-0.053669	-0.17424	-0.16478	0.041699	0.037197	-0.0029095	-0.074069	-0.10557	-0.15328	-0.15093	-0.065621	0.026133	-0.12965	-0.088911	-0.070534	-0.034932	-0.14974	-0.12873	-0.096215	-0.13764	-0.095669	-0.080967	-0.053144	0.0051232	0.057254	-0.023508	0.0099021
-0.17495	-0.13883	-0.10501	-0.12372	-0.17405	-0.10943	-0.064492	0.040487	-0.16432	-0.14146	-0.072315	0.030344	0.0411	0.022236	-0.017095	0.11015	0.17523	0.22362	0.10036	0.11102	0.24901	0.18082	0.097667	-0.0011496	-0.038309	0.010761	0.096049	0.057153	0.021727	-0.056372	0.027106	-0.062527	-0.046046	-0.062642	-0.040895	-0.019083	0.0023813	0.034728	0.01821	0.034181	-0.015158	-0.066089	0.091361	0.11317	0.10418	0.074149	0.16868	0.14223	0.088805	0.014256
0.25507	0.1797	0.18444	0.22289	0.28772	0.21622	0.17527	0.22696	0.13981	0.11943	0.060032	-0.017658	0.049979	0.1609	0.14581	0.11583	0.17259	0.12681	0.2258	0.09059	0.050022	0.066871	0.08248	-0.030536	-0.13017	-0.21059	-0.17351	-0.18865	-0.14866	-0.26964	-0.26971	-0.19608	-0.13995	-0.10434	-0.19767	-0.10864	-0.1407	-0.067309	-0.1815	-0.24078	-0.31873	-0.21062	-0.16539	-0.15274	-0.21003	-0.1286	0.0025141	-0.063431	-0.089233	-0.050546
0.053785	0.090279	-0.060643	-0.050544	0.013864	0.037386	0.02411	0.042048	0.10137	0.14995	0.1943	0.19238	0.19173	0.17122	0.17427	0.12848	0.1005	-0.06651	-0.014084	-0.10295	-0.11038	-0.071526	-0.097027	-0.14953	-0.13487	-0.049817	0.083936	0.10937	-0.084364	0.096656	0.16852	0.19003	0.14932	0.080845	0.081914	0.041317	0.0032343	-0.1559	-0.18101	-0.18332	-0.11373	-0.2431	-0.31841	-0.34029	-0.2231	-0.2788	-0.23563	-0.15734	-0.1023	0.012844
0.053084	-0.006466	-0.04441	-0.0037659	-0.071896	-0.20954	-0.10731	-0.052861	-0.08592	-0.014865	0.031715	-0.046328	-0.090786	0.025817	-0.0035157	-0.010275	0.087943	0.29001	0.23002	0.17694	0.22	0.19038	0.12074	0.11879	0.14628	0.081221	0.16711	0.12466	0.096307	0.069894	0.094001	0.048464	-0.023673	-0.073435	-0.048679	-0.05821	-0.049095	-0.17695	-0.24331	-0.13249	-0.16084	-0.23382	-0.22698	-0.15858	-0.17276	-0.14965	-0.13778	-0.11898	-0.046952	0.073228
0.077602	0.0034614	-0.026246	0.066911	0.030425	-0.032411	0.084942	0.1546	0.14687	0.14352	0.14746	0.17414	0.095858	0.079195	0.13871	0.097913	0.10195	0.11905	0.14706	0.090636	-0.0084291	-0.089972	-0.060666	-0.0035326	-0.053361	0.0046815	-0.069105	0.010655	0.099326	0.034166	0.13908	0.20278	0.23013	0.30455	0.17332	0.069723	0.12934	0.089733	-0.085555	-0.18132	-0.13112	-0.15289	-0.27791	-0.31605	-0.34097	-0.38993	-0.36168	-0.26171	-0.20089	-0.098607
-0.062316	-0.10941	-0.054851	-0.19585	-0.12818	-0.09793	-0.12275	-0.10715	-0.13538	-0.10578	-0.024939	-0.029355	-0.068674	-0.01884	0.0037434	0.0093158	-0.042037	-0.078207	-0.062297	0.10239	0.029267	0.00095948	0.019708	-0.020803	-0.065771	-0.040826	-0.044546	-0.08703	-0.091204	-0.12698	-0.11271	-0.17991	-0.041731	-0.040583	-0.11991	-0.026894	-0.0082854	-0.022133	0.012948	0.050261	0.16656	0.2048	0.29806	0.1926	0.091746	0.2089	0.17286	0.15795	0.25244	0.22276
0.016669	-0.081331	-0.13361	0.043707	0.047361	0.051307	0.073143	0.10735	-0.063542	-0.017868	0.058567	0.14558	0.14718	0.20216	0.28757	0.20663	0.11146	0.037245	0.074747	0.11118	0.21528	0.16518	0.098226	0.021425	-0.046178	-0.058988	-0.13158	-0.2398	-0.088711	-0.067361	-0.29537	-0.27488	-0.24333	-0.18899	-0.2078	-0.13866	-0.19767	-0.21574	-0.10112	-0.089919	-0.10054	-0.048704	-0.037878	0.036135	-0.0035117	0.14717	-0.042234	0.023917	0.13409	0.16024
0.12326	0.070845	0.066226	0.027162	0.0102	-0.081524	-0.092711	-0.1109	-0.090526	-0.11406	-0.13198	-0.069561	-0.088889	-0.048709	-0.044333	-0.032462	-0.030307	0.048911	-0.052508	-0.20566	-0.11949	-0.10106	-0.086432	-0.07352	-0.107	-0.18808	-0.12283	-0.083299	-0.062335	-0.11922	-0.036903	-0.029483	-0.021386	0.027365	0.020431	-0.014153	0.040392	-0.059875	-0.055101	0.068847	-0.027821	0.031887	0.048248	0.065635	0.040299	-0.024137	0.016145	-0.028645	0.15268	0.1563
-0.16621	-0.10684	-1.711e-05	0.18259	0.22177	0.31102	0.28445	0.26317	0.30595	0.41498	0.37194	0.25694	0.17536	0.075178	-0.10838	-0.19779	-0.19722	-0.30403	-0.37188	-0.33201	-0.32955	-0.37158	-0.38744	-0.2124	-0.14848	-0.15501	-0.11935	-0.091202	-0.062321	0.086055	-0.01197	-0.028786	-0.12456	0.029225	0.0082181	-0.0023428	-0.075466	-0.0073933	0.038957	0.086353	-0.024552	-0.088776	0.089581	0.11078	0.21427	0.21442	0.17984	0.23315	0.2489	0.22122
-0.042298	0.018957	-0.029513	-0.13413	-0.10138	-0.12101	-0.061894	-0.12025	-0.10765	-0.099451	-0.083265	0.014872	-0.0044296	-0.046697	0.028199	0.15929	0.10089	0.038317	0.062654	0.13191	0.096321	0.035444	0.0035912	0.034704	0.08049	-0.040132	-0.12439	-0.080981	-0.15331	-0.18213	-0.19345	-0.20933	-0.22813	-0.23618	-0.19229	-0.23055	-0.35363	-0.28819	-0.19204	-0.12864	-0.14457	-0.030259	-0.04971	0.046201	0.1702	0.18883	0.24371	0.27591	0.32283	0.36628
0.13203	0.12155	-0.00074053	0.061787	0.012027	0.043085	-0.018414	-0.055025	-0.0064016	0.018295	-0.041821	0.036025	0.064827	0.057211	0.088335	-0.064366	-0.014563	0.0028484	0.0048786	0.023795	0.034816	-0.030483	-0.0015887	0.039941	-0.095677	-0.12065	-0.11648	-0.021931	-0.042167	-0.052099	-0.04735	-0.069111	-0.1325	-0.1097	-0.25161	-0.18214	-0.1355	-0.17398	-0.2801	-0.23667	-0.3133	-0.28793	-0.31088	-0.3064	-0.28535	-0.20909	-0.085972	-0.0027745	-0.0065743	0.23708
0.049208	0.11931	0.053783	-0.016755	0.11246	0.081978	0.1765	0.28027	0.17658	0.21706	0.26743	0.24031	0.14303	0.014068	-0.0098808	0.026795	-0.0013181	0.043167	0.11418	0.02624	0.044216	-0.0081337	-0.025411	-0.0087336	0.086653	0.11931	0.020696	-0.031524	-0.048678	-0.025288	-0.12391	-0.04911	-0.071336	-0.058037	-0.015952	-0.087322	-0.15316	-0.10878	-0.083327	-0.070411	-0.045208	-0.080384	-0.071405	-0.14985	-0.1765	-0.13771	-0.21521	-0.17983	-0.12941	-0.052167
0.063577	0.00023687	-0.014571	-0.0013365	-0.057379	-0.038538	0.03284	0.098152	0.051002	0.1229	0.16365	0.10425	0.083613	0.18148	0.12481	0.12967	0.10571	0.043879	-0.029531	0.028323	0.0027685	-0.053223	-0.10263	0.048812	-0.053917	-0.11167	-0.082463	-0.051216	-0.028379	0.069233	0.042377	-0.030641	-0.016435	-0.099698	-0.036391	0.024556	0.036179	-0.037314	-0.11768	-0.067758	-0.077719	-0.052124	0.0039024	0.006064	0.061219	0.096784	0.057912	-0.076247	-0.058866	0.01675
0.052496	0.048478	0.056763	-0.034111	0.050587	-0.030083	-0.06876	-0.01371	0.036721	0.095921	0.14574	0.068152	0.072803	0.15696	0.17577	0.14081	0.063363	0.12228	0.13578	0.098751	-0.040649	-0.080157	-0.09652	-0.085542	-0.17098	-0.20269	-0.17355	-0.2292	-0.17412	-0.12465	-0.082003	-0.053075	-0.0080065	-0.065805	0.03893	0.04537	0.16946	0.12715	0.10782	0.15938	0.08362	0.047871	0.072163	0.023881	-0.028974	-0.099836	-0.0092434	-0.081448	-0.16705	-0.085897
-0.20915	-0.29542	-0.26664	-0.2987	-0.2713	-0.20664	-0.19827	-0.092895	-0.0052905	-0.024879	0.0040016	0.14369	0.1672	0.20415	0.18114	0.13339	0.14142	0.076288	0.076625	0.036837	-0.014757	0.0035472	0.057959	0.02344	0.057454	-0.085149	-0.013673	-0.058541	-0.052838	0.093283	0.12296	0.028327	0.060427	0.053528	0.010573	-0.093897	-0.11271	0.042426	-0.073622	0.073609	0.012327	-0.13544	-0.10877	-0.052984	0.044199	0.089589	0.097576	0.12431	0.20926	0.147
0.1243	0.18008	0.22878	0.17398	0.0598	0.062444	0.21822	0.18543	0.25073	0.16014	0.10878	0.13132	0.0026932	0.069889	0.11458	0.17347	0.1368	0.039964	0.056934	0.071634	-0.025134	-0.079166	0.04361	0.11055	0.060735	-0.10927	-0.14794	-0.16131	-0.16761	-0.022712	-0.14853	-0.15631	-0.040534	-0.066449	-0.10405	-0.1679	-0.097985	-0.177	-0.2461	-0.2067	-0.25146	-0.29785	-0.23441	-0.18679	-0.15948	-0.14504	-0.16679	-0.15684	-0.060332	0.013146
0.20732	0.099589	0.13073	0.03907	-0.014117	-0.0083583	0.00075396	-0.032153	-0.051826	-0.1017	-0.049722	-0.0080707	-0.15046	-0.081339	0.025026	-0.052846	-0.035678	-0.083608	-0.11097	-0.12897	-0.046417	-0.10341	-0.11396	-0.066366	0.01041	-0.094665	-0.10122	-0.092975	-0.055623	0.031284	-0.023946	0.020607	0.075412	0.078183	0.12034	0.057547	0.089772	0.12938	0.1238	0.19432	0.096106	0.062791	-0.045091	-0.11699	-0.029741	-0.12746	-0.16968	-0.19161	-0.18163	-0.13191
-0.034058	0.0091814	-0.083309	0.05922	-0.004455	-0.045122	-0.074815	0.065699	0.020989	0.13015	-0.0090822	0.0021244	0.0013035	-0.019722	0.049904	-0.0084924	0.060292	0.048017	-0.028231	-0.078827	-0.091165	-0.11092	-0.15241	-0.0982	-0.034764	-0.044224	-0.080938	-0.011801	-0.034194	-0.0067575	-0.022807	0.050038	0.056126	0.018022	0.023907	0.044363	0.029626	0.17263	0.17688	0.18025	0.24845	0.22841	0.26146	0.18946	0.20376	0.25613	0.1897	0.11351	-0.012252	-0.077863
-0.0058373	0.0040265	-0.028565	0.09347	0.084977	0.12388	0.17356	0.068985	0.083544	0.11005	0.13231	0.026912	-0.0057879	-0.056631	-0.0024682	0.037248	-0.043744	-0.052489	0.12269	0.16106	0.11672	0.087629	-0.00028968	0.024459	0.12044	0.1343	0.085367	0.072404	0.070359	0.070509	-0.061416	-0.082351	-0.013618	0.097021	0.075909	0.042474	0.060854	-0.0021084	-0.013765	-0.063796	0.036452	-0.054633	-0.034815	-0.15732	-0.1147	-0.22666	-0.19258	-0.11327	-0.092024	-0.14341
0.089055	0.024484	0.10019	0.059116	0.1101	0.13193	0.10454	-0.051862	-0.043764	-0.03704	-0.090549	0.10257	0.074122	0.075489	0.029981	0.065125	0.0092338	-0.0071436	-0.1269	0.020235	0.081649	0.055943	0.02463	-0.11291	0.038724	0.11215	0.08547	0.050299	0.0069266	0.12865	0.098382	0.038817	0.017844	0.14883	0.11032	0.078313	-0.032809	-0.040767	-0.068245	0.012863	-0.077523	-0.096522	-0.052509	-0.087167	-0.069217	-0.14063	-0.11097	-0.12208	-0.12671	-0.15275
0.17551	0.15008	0.12781	0.17272	0.23385	0.11667	0.23023	0.17648	0.18589	0.060526	0.11906	0.0030628	-0.075466	-0.063398	-0.1402	-0.14659	-0.25852	-0.25997	-0.39001	-0.3264	-0.27509	-0.14337	-0.15711	-0.098492	-0.13958	-0.11944	-0.13966	-0.088771	0.00092286	0.018573	0.11178	0.063606	0.14487	0.037136	0.11597	0.063437	-0.026795	-0.033886	-0.059019	-0.16068	-0.13875	-0.17717	-0.19678	-0.18203	-0.15203	-0.16665	-0.13855	-0.06351	0.11845	0.14827
-0.082399	-0.030717	-0.07084	0.037059	-0.0022702	-0.079801	-0.063441	-0.049049	-0.020053	-0.076882	-0.15552	-0.19118	-0.0467	-0.086155	-0.18669	-0.15365	-0.030984	-0.024087	0.0052939	0.025685	0.00067123	0.12153	0.11499	0.13725	-0.048987	-0.023431	0.071211	0.048983	0.016572	-0.089194	-0.009657	-0.03575	0.021413	0.061092	0.1485	0.18375	0.30213	0.33655	0.39494	0.32717	0.36623	0.41595	0.28726	0.21155	0.21427	-0.0026944	-0.11396	-0.050285	-0.17074	-0.15581
0.042662	0.1024	0.11071	0.12729	0.10019	0.085714	0.19066	0.22937	0.23081	0.16153	0.22828	0.25479	0.20381	0.13453	0.067024	0.13748	-0.00098981	-0.058724	-0.17247	-0.1841	-0.20671	-0.17737	-0.23423	-0.19771	-0.18082	-0.15029	-0.098237	-0.13334	-0.093668	-0.011717	-0.0060168	-0.024801	0.039044	0.017373	0.023437	-0.069212	0.023241	0.017354	-0.089691	-0.063575	-0.1055	-0.13277	-0.095632	-0.15001	-0.19667	-0.18702	-0.1156	-0.0091668	-0.077662	-0.10788
-0.058554	-0.106	-0.11814	-0.10684	-0.13854	-0.097994	-0.0074849	0.09479	0.12302	0.14303	0.11603	0.087783	-0.0097155	0.053772	0.15103	0.093086	0.084217	0.015559	-0.035064	-0.078792	-0.052065	-0.10786	-0.048131	0.047349	0.055047	-0.034036	-0.054221	0.011036	-0.041784	-0.086618	-0.02514	0.056018	0.0089319	0.0054487	0.0053481	0.05068	0.026912	0.1337	0.12781	0.052038	0.10183	0.14477	0.19058	0.058632	0.026683	-0.038961	-0.042008	-0.072529	-0.0010704	-0.11874
0.18784	0.20063	0.27645	0.21524	0.20515	0.25792	0.18338	0.20248	0.21361	0.25	0.18141	0.1732	0.09782	0.010658	-0.059577	-0.11426	-0.028922	-0.040373	0.086515	0.15302	0.11476	0.0986	0.18113	0.20113	0.1155	0.12142	0.20867	0.1876	0.11285	0.1513	-0.010747	-0.078135	-0.097756	-0.20171	-0.24827	-0.24643	-0.31529	-0.33726	-0.40369	-0.34689	-0.26354	-0.42647	-0.39481	-0.26382	-0.20988	-0.17467	-0.14705	-0.16882	-0.077737	-0.040149
-0.02627	-0.036639	-0.05599	0.09846	0.022742	-0.049394	0.058585	-0.0036861	-0.11024	-0.089088	-0.094228	-0.013862	-0.05026	-0.086494	-0.064058	-0.071245	-0.13807	-0.16512	-0.2067	-0.20263	-0.22262	-0.18279	-0.13396	-0.1247	-0.027486	0.0039686	-0.053235	-0.064392	-0.067058	-0.0208	-0.026855	0.052878	0.12614	0.055184	0.013271	-0.034714	-0.075457	0.033589	-0.057615	-0.014589	0.060708	-0.020329	-0.0111	0.0027105	-0.0018126	0.03702	0.043242	0.20375	0.13986	0.14185
-0.036386	0.021856	-0.038655	0.021524	0.00096767	0.1155	0.070359	0.18445	0.19083	0.062776	-0.036675	-0.1189	-0.1067	-0.16139	-0.086272	-0.26595	-0.1816	-0.29514	-0.34418	-0.28693	-0.16546	-0.073559	-0.054194	0.019602	0.02476	0.041816	0.041767	0.13849	0.25274	0.19697	0.16995	0.12802	0.086365	0.2356	0.11501	0.21843	0.20043	0.14019	0.11485	0.13654	-0.0017314	0.098	0.074363	0.070183	0.034589	0.056333	0.08537	-0.017661	-0.084275	-0.012859
0.050725	0.0023404	-0.032364	0.04437	0.076144	0.1387	0.10103	0.054073	0.068268	0.085292	0.13189	0.12841	0.1543	0.24515	0.23837	0.17156	0.14098	0.1925	0.19235	0.14057	0.046149	0.081734	-0.10523	-0.10259	-0.083044	-0.04725	-0.099154	-0.27437	-0.27351	-0.24809	-0.25292	-0.1855	-0.15889	-0.10319	-0.0514	-0.037931	-0.076212	-0.10569	-0.11652	-0.076263	-0.04172	-0.058697	-0.038053	-0.081081	-0.13259	-0.066934	-0.083933	-0.12298	-0.062707	-0.067984
-0.14297	-0.25621	-0.22021	-0.11732	-0.021837	-0.041658	0.099016	0.14312	0.17472	0.17672	0.16152	0.04969	0.057975	0.20051	0.11798	0.11183	-0.010959	-0.048723	-0.035179	-0.0074069	0.017908	-0.094305	-0.038727	0.026251	0.001808	-0.096938	-0.1835	-0.10428	0.026459	-0.074937	-0.041022	-0.13158	-0.13093	-0.066071	-0.01092	-0.037507	0.10574	0.068175	0.097022	0.030341	-0.025541	0.028007	0.0052232	0.0051476	0.093703	0.11458	0.074652	0.066874	0.057013	0.083938
-0.16316	-0.1536	-0.03096	-0.052884	-0.064062	0.0066316	0.065555	0.017555	0.10132	-0.0095056	0.022398	0.067541	0.065249	-0.008285	-0.04547	-0.057249	-0.053629	-0.061544	-0.023282	-0.0033478	-0.043653	-0.034367	-0.020296	-0.1148	-0.094201	-0.013273	-0.061907	-0.048707	0.016711	0.0075542	-0.014258	-0.038674	-0.026366	0.033465	0.03675	0.21383	0.18325	0.2044	0.30209	0.25887	0.18615	0.21361	0.18055	0.16584	0.17878	0.12763	0.069861	0.032469	0.018865	-0.13189
-0.11817	-0.18591	-0.23266	-0.11787	-0.23064	-0.19713	-0.16937	0.0069457	0.0031891	-0.049504	0.02322	0.036073	0.027586	0.14112	0.14967	-0.020204	0.066179	0.057993	-0.086099	-0.14275	-0.096698	-0.13608	-0.19258	-0.20196	-0.19462	-0.25232	-0.17635	-0.045031	-0.012543	0.074405	0.10617	0.14721	0.27522	0.34984	0.3893	0.51943	0.50016	0.51897	0.4551	0.32189	0.32739	0.29076	0.27573	0.23926	0.073291	-0.035425	-0.11282	-0.17029	-0.2177	-0.22034
0.060897	-0.093084	0.088477	0.059022	0.0055288	-0.010712	-0.085452	-0.22019	-0.14141	-0.14179	-0.25641	-0.19145	-0.086999	-0.11379	-0.27351	-0.21089	-0.22979	-0.25937	-0.26536	-0.1988	-0.099186	-0.13129	-0.060314	-0.086214	-0.032192	0.061868	-0.0071679	0.03607	0.094182	0.15553	0.12384	0.13932	0.03087	0.037861	0.033869	-0.057128	-0.13296	-0.039633	0.029437	0.046103	0.06894	0.15213	0.12603	0.19937	0.19406	0.1056	0.13014	0.16627	0.26505	0.1563
0.20774	0.14253	0.2189	0.20422	0.23193	0.18646	0.1487	0.22821	0.16324	0.043894	0.020094	0.04893	0.041095	0.05474	0.021014	-0.018888	-0.18469	-0.15178	-0.051781	-0.067991	-0.11534	-0.16739	-0.26453	-0.25394	-0.32633	-0.21555	-0.27262	-0.1919	-0.092952	-0.17162	-0.18825	-0.12645	-0.082327	-0.04301	-0.071401	-0.082522	-0.10691	-0.15774	-0.083109	-0.13102	-0.0034153	0.031264	-0.027644	0.0069935	-0.026871	0.038845	0.12019	0.10027	0.18277	0.14264
-0.26651	-0.24458	-0.20334	-0.23237	-0.17004	-0.16672	-0.090661	-0.028335	-0.021076	0.04876	0.14611	0.077903	0.11643	0.16471	0.27546	0.35712	0.27595	0.30545	0.27193	0.28604	0.2156	0.22786	0.20898	0.24195	0.23918	0.25182	0.2071	0.15399	0.17344	0.23894	0.22552	0.15799	0.20942	0.14228	0.16012	0.12142	0.076184	-0.047557	-0.0090566	-0.094213	-0.13166	-0.13115	-0.12483	-0.15215	-0.25277	-0.17734	-0.24969	-0.22396	-0.17127	-0.2042
0.085465	0.18208	0.11348	0.1622	0.1146	0.18863	0.18096	0.27819	0.24343	0.25194	0.25918	0.25033	0.17304	0.03096	0.025608	0.019188	0.038998	0.0002146	-0.016947	-0.14228	-0.053869	0.015378	-0.028221	0.10554	0.10728	0.15662	0.12569	0.077793	0.028143	0.014184	0.0093761	0.0094553	-0.022161	-0.026763	-0.15889	-0.18514	-0.10024	-0.19577	-0.078247	0.0040052	0.061554	-0.049558	-0.036286	-0.10627	-0.17213	-0.1848	-0.2219	-0.24763	-0.27502	-0.16605
-0.078864	-0.096906	-0.11847	-0.17279	-0.12444	-0.093945	0.065128	0.087658	-0.025481	-0.12983	-0.085305	-0.044861	-0.12558	-0.14455	-0.081991	-0.098431	-0.02451	-0.11382	-0.15841	-0.032226	0.026223	0.070506	0.034775	-0.069219	0.072897	-0.012347	0.0097218	-0.053542	-0.080826	0.054958	0.058697	-0.050987	0.084003	0.065118	0.010096	0.047424	0.061377	0.11465	0.050659	0.12601	0.0447	-0.035089	0.0097818	0.17879	0.1104	0.18153	0.15862	0.18451	0.18012	0.14007
-0.35433	-0.36239	-0.27238	-0.22178	-0.26332	-0.21912	-0.22876	-0.18615	-0.16608	-0.081047	0.03147	0.077097	0.15925	0.1646	0.073326	0.17299	0.10911	0.13409	0.2571	0.30366	0.26133	0.30932	0.20303	0.15875	0.21448	0.14913	0.099267	0.035325	0.072018	0.069679	0.034748	-0.071954	-0.087171	-0.12762	-0.024197	0.061835	0.021042	0.055891	0.14051	0.15122	0.19401	0.13908	0.080135	0.11929	0.11575	0.035727	0.027248	-0.0033653	-0.038271	-0.040529
-0.05197	-0.12354	-0.16765	-0.18051	-0.17859	-0.12353	-0.18712	-0.17022	-0.12321	-0.073217	-0.15382	-0.064794	0.065622	0.18554	0.12802	0.20105	0.23088	0.25485	0.35689	0.30098	0.30421	0.293	0.20052	0.098739	0.13807	-0.015817	-0.081106	-0.15741	-0.15164	-0.16892	-0.21297	-0.1798	-0.25708	-0.22819	-0.13394	0.017913	-0.062267	-0.073502	0.0094745	0.095451	0.078204	0.057172	0.049205	-0.015851	0.058982	0.047127	0.0018385	-0.050771	0.022226	0.090087
0.17237	0.21165	0.36985	0.30504	0.24987	0.25328	0.1723	0.17401	0.19693	0.13463	0.01628	-0.028588	-0.035674	-0.11961	-0.20366	-0.20889	-0.12262	-0.14075	-0.16667	-0.22598	-0.17659	-0.18408	-0.055723	-0.046771	-0.010906	-0.047814	-0.17403	-0.10381	-0.18607	-0.19987	-0.22209	-0.30956	-0.27685	-0.37496	-0.37835	-0.39519	-0.40068	-0.32774	-0.22129	-0.29668	-0.22562	-0.14848	-0.075664	-0.0027607	0.1141	0.17339	0.28982	0.29592	0.28749	0.17802
-0.059164	-0.081141	-0.094306	-0.086476	-0.045759	0.054964	0.050358	0.027487	0.11591	0.096232	0.17033	0.20844	0.10378	0.092973	0.14586	0.06333	-0.054082	-0.081484	0.079302	0.14711	0.11611	0.10552	0.17471	0.035073	0.063329	0.077395	0.057388	0.079003	0.10285	0.012992	0.0083216	-0.11714	-0.13205	-0.13957	-0.047014	-0.11109	-0.0082149	-0.057023	-0.026164	0.017385	0.030008	0.019679	-0.059601	0.084541	0.039038	-0.01803	0.023896	-0.049931	-0.068753	-0.052627
-0.28833	-0.38661	-0.26088	-0.22684	-0.12024	-0.1526	-0.1415	-0.11058	0.056329	0.030137	-0.016035	-0.023685	0.036134	0.16489	0.10435	0.059801	-0.076365	-0.023883	0.075997	0.015286	-0.043942	-0.10966	-0.072354	0.0085208	-0.010991	-0.065213	-0.020094	0.050028	0.078387	-0.07673	-0.13732	-0.053568	-0.1037	-0.061503	-0.038222	-0.035486	0.08634	0.14079	0.069903	0.05119	0.091856	0.26147	0.21334	0.23661	0.26549	0.27842	0.34495	0.31321	0.21994	0.16337
0.022842	0.19473	0.16342	0.29967	0.30771	0.27525	0.22309	0.18547	0.26465	0.28341	0.2784	0.31765	0.23844	0.16348	0.11841	0.094038	0.1591	0.099754	0.090549	0.010618	-0.024338	-0.21435	-0.17648	-0.13681	-0.093964	-0.13311	-0.091898	-0.17432	-0.058864	-0.074763	0.019561	0.11763	0.16461	0.2184	0.14748	0.06446	0.10395	0.13008	0.051051	-0.028267	-0.014907	0.011375	0.0028038	-0.029985	-0.07439	-0.20336	-0.2248	-0.25756	-0.27244	-0.26643
0.20411	0.25327	0.34216	0.34807	0.36533	0.29614	0.36728	0.27461	0.23514	0.29156	0.094075	0.096296	0.13848	0.15151	0.10111	0.11418	0.074654	0.138	0.080842	0.11388	0.040542	0.063534	-0.063248	-0.17014	-0.13469	-0.23393	-0.20635	-0.28196	-0.27616	-0.27173	-0.34968	-0.39139	-0.35107	-0.23612	-0.18545	-0.22795	-0.19658	-0.26102	-0.24051	-0.11502	-0.26701	-0.30777	-0.23613	-0.098467	-0.13277	-0.17471	-0.079065	0.024372	0.041848	0.013928
0.14336	0.073622	-0.023444	-0.026386	-0.016633	-0.077196	-0.22507	-0.25834	-0.34612	-0.20918	-0.19299	-0.20643	-0.095926	-0.033219	0.031438	0.056376	0.070276	0.090107	0.12	0.12623	0.20364	0.07807	0.0028226	0.027549	-0.094858	-0.039587	-0.075744	-0.17091	-0.0086244	-0.094485	-0.13101	-0.19555	-0.15835	-0.097187	-0.18752	-0.18224	-0.12462	-0.21233	-0.12265	-0.02339	-0.062467	-0.029156	0.13216	0.1054	0.073456	0.11361	0.096544	0.21421	0.2009	0.26518
0.048238	0.017881	-0.0035473	-0.020887	-0.09196	-0.006082	0.019272	0.11966	0.040084	0.03071	-0.011274	0.017021	-0.0020458	-0.0041927	0.015175	0.075083	0.12697	0.13059	0.058802	0.11818	0.061436	-0.017402	0.017062	-0.018407	-0.013128	-0.051217	-0.13025	-0.1823	-0.21221	-0.16203	-0.15063	-0.3585	-0.32548	-0.20072	-0.14599	-0.14485	-0.058425	-0.041466	-0.096509	-0.023879	-0.012235	-0.028289	0.059755	0.079058	0.23778	0.24997	0.22207	0.15206	0.083885	0.1738
0.12712	0.17887	0.18302	0.19976	0.12322	0.07965	0.15094	0.038958	-0.0045083	0.026544	0.014236	-0.023067	-0.02508	-0.11696	-0.031555	-0.012743	0.089573	-0.031473	0.014498	0.089284	-2.7023e-05	-0.037705	-0.051887	-0.064542	-0.1098	-0.087629	-0.28337	-0.23352	-0.26458	-0.27221	-0.32349	-0.28403	-0.31359	-0.26678	-0.17406	-0.21719	-0.081166	-0.056156	0.051135	0.042221	0.091535	0.2296	0.24498	0.1041	0.038842	0.025423	0.12875	0.14539	0.094465	0.099646
0.15236	0.18567	0.15125	0.27281	0.3014	0.32737	0.42053	0.2971	0.30716	0.31915	0.28097	0.18604	0.068784	0.11302	0.15385	-0.039807	-0.039626	-0.13302	-0.31263	-0.20069	-0.24568	-0.31632	-0.24533	-0.14285	-0.1249	-0.12918	-0.094665	-0.029396	0.016114	-0.04821	0.076255	0.05565	0.03308	0.12434	0.06659	-0.0063649	0.015498	0.0053632	-0.035744	-0.086912	-0.080642	0.043015	0.071394	-0.049264	-0.020285	-0.034286	-0.016555	-0.15602	-0.19938	-0.18517
-0.085947	-0.096965	-0.11705	-0.12553	-0.16711	-0.21447	-0.14062	-0.17697	-0.13946	-0.015006	0.01458	-0.067165	-0.18095	0.039118	-0.077886	0.080357	0.073222	0.034361	-0.0069	-0.1022	-0.095412	-0.19393	-0.21666	-0.12023	-0.072099	-0.23584	-0.13262	-0.22769	-0.11288	-0.042147	-0.0022054	0.07721	0.01578	0.20236	0.20973	0.18938	0.13067	0.15121	0.047299	0.14292	0.16429	0.073406	0.073411	0.0498	0.16928	0.073868	0.13738	0.092323	0.12204	0.20534
0.011246	0.034293	0.091518	0.14759	0.23721	0.22253	0.12022	0.024331	-0.021763	-0.024182	0.0050903	-0.089477	-0.10067	-0.14395	-0.087926	-0.08567	-0.18811	-0.16317	-0.1003	-0.015393	-0.0085515	-0.052763	-0.14231	-0.1106	-0.070222	-0.095095	-0.10377	-0.019435	-0.0034051	-0.0011265	-0.0071436	-0.050656	0.025146	0.096751	0.068134	-0.056364	-0.057723	-0.022647	-0.03215	-0.11142	-0.077533	-0.020005	0.00027921	0.057338	0.054386	0.10531	0.10202	0.24189	0.19414	0.16827
0.14046	0.08633	0.076884	0.014946	0.19712	0.12021	0.13643	0.23684	0.24386	0.23634	0.19461	0.044915	0.0082102	-0.059227	-0.099682	-0.020679	-0.15498	-0.089867	-0.17101	-0.25475	-0.28538	-0.28888	-0.249	-0.20681	-0.27654	-0.11824	-0.14878	-0.1444	-0.18146	-0.10258	-0.0083693	-5.1078e-05	0.15207	0.080236	0.037455	0.089777	0.15156	0.13129	0.13756	0.016184	0.067201	-0.013587	-0.021578	-0.046102	-0.027523	0.044425	0.011814	-0.032173	-0.034248	-0.032175
0.079606	0.014582	0.16417	0.20278	0.1317	0.050553	0.042992	0.0194	-0.039948	-0.034186	0.069277	0.00052813	-0.0099721	-0.018924	-0.14851	-0.10444	-0.10281	-0.039266	-0.12582	-0.032891	-0.0037985	-0.071637	-0.046979	-0.062136	0.039711	0.082927	0.13514	0.06551	-0.0043695	-0.0061277	-0.069969	-0.15919	-0.081102	-0.085996	-0.15459	-0.1082	-0.21415	-0.18896	-0.13612	-0.17582	-0.10349	-0.061859	-0.057488	-0.04915	-0.012056	0.095754	0.13751	0.028609	0.1388	0.028601
0.011855	0.11624	0.21103	0.18417	0.18972	0.17439	0.23859	0.12449	0.15407	0.095098	0.083851	0.08869	0.099428	0.045258	-0.0014357	0.015859	-0.046335	-0.0147	-0.1231	-0.08395	0.026241	-0.021427	0.010367	0.013461	-0.0098607	-0.021776	-0.025738	-0.087514	-0.068488	-0.034483	-0.029072	-0.042896	-0.06852	-0.059673	0.0014325	-0.044771	-0.056243	-0.075033	-0.0020869	0.068178	0.12056	0.019077	-0.0099903	0.017	-0.078802	-0.11346	-0.13888	-0.08728	-0.0766	-0.13569
0.016252	0.00098737	-0.014242	-0.013976	0.00095126	0.11451	0.11276	0.042932	0.12317	0.19815	0.29966	0.32891	0.2639	0.2636	0.4235	0.35665	0.18513	0.010483	-0.025181	-0.13192	-0.13413	-0.083464	-0.25729	-0.18716	-0.11713	-0.18823	-0.29102	-0.22361	-0.12518	-0.29358	-0.19214	-0.14298	-0.10777	-0.25802	-0.19452	-0.21273	-0.22616	-0.25851	-0.081322	-0.077237	-0.091759	0.075887	-0.013559	-0.00088021	0.018606	0.14863	0.10158	0.15125	0.12328	0.079755
-0.05355	-0.016704	0.097858	0.026312	0.017428	0.073854	0.035425	0.044566	0.080629	0.036662	0.046716	-0.05299	-0.055962	-0.17373	-0.16613	-0.086764	0.014453	-0.12749	-0.088973	-0.034859	0.069457	0.073913	0.045231	0.066604	0.070324	0.13174	0.046118	-2.2082e-05	0.0184	-0.011981	-0.18823	-0.11493	-0.19281	-0.22436	-0.14048	-0.091396	-0.13831	-0.23618	-0.20746	-0.17143	-0.17904	-0.095131	0.045091	0.013815	0.08293	0.12668	0.16911	0.14323	0.2162	0.24105
-0.021889	-0.020327	-0.10712	-0.072548	-0.048849	0.0040453	-0.0099504	0.0084437	-0.058068	-0.032915	-0.0099649	0.067979	-0.026614	-0.0019447	0.032756	0.031924	0.02467	-0.025082	0.040811	0.0075906	0.097613	0.10315	0.086923	0.017583	0.063297	0.037225	0.05003	0.032886	0.034328	0.095403	0.11828	0.1208	0.061905	0.054594	-0.017053	-0.071493	-0.14884	-0.088359	-0.098707	-0.17529	-0.1876	-0.19991	-0.20228	-0.13775	-0.09883	-0.049099	0.021796	0.0095527	0.061627	0.055524
0.13734	0.19337	0.13631	0.12675	0.20179	0.19359	0.12154	0.14556	0.15051	0.15288	0.14359	0.27135	0.11878	0.042827	0.10556	0.093324	-0.049944	-0.048162	-0.04639	-0.066256	-0.10181	-0.11794	-0.2337	-0.29173	-0.2251	-0.2424	-0.21525	-0.20527	-0.13147	-0.14795	-0.088295	-0.071963	-0.060351	-0.088105	0.030063	0.0028121	-0.00093267	-0.041856	-0.079845	0.03193	0.05404	0.047629	0.076873	0.039443	0.0091506	-0.027551	0.013347	-0.020795	0.011875	-0.012443
0.060767	-0.030995	-0.0072679	0.0032903	0.03881	0.014271	0.050746	-0.099606	-0.14935	0.062309	-0.0093214	0.0049053	-0.046875	-0.012485	-0.0091963	-0.083325	-0.12421	-0.12606	-0.073272	0.038915	0.044368	0.094442	0.066986	0.091639	0.16437	0.10993	0.22111	0.32019	0.25307	0.23938	0.28038	0.22669	0.17711	0.16004	0.069327	0.037954	0.0091398	0.039591	-0.059007	-0.13889	-0.045649	-0.10001	-0.20151	-0.18794	-0.13317	-0.20748	-0.089303	-0.10871	-0.1569	-0.10511
0.03657	0.050775	0.051446	0.046216	0.068625	0.13889	0.074772	0.015996	-0.012166	-0.062188	-0.021799	-0.13733	-0.091129	-0.12736	-0.013113	-0.13369	-0.18228	-0.19654	-0.068005	-0.16162	-0.19176	-0.23855	-0.19144	-0.081854	-0.06028	-0.066968	-0.14073	-0.0093837	0.060148	0.041614	0.045323	0.037615	0.082642	0.16126	0.062114	-0.030341	-0.0076897	0.021592	0.021714	-0.0093725	-0.062064	-0.02392	0.0041461	0.0052933	0.054776	0.088776	0.1571	0.18389	0.18434	0.07278
0.0045774	0.018924	0.050635	0.014821	-0.026953	0.074246	0.027873	0.06671	-0.01901	-0.11583	-0.2368	-0.14101	-0.11794	-0.12682	-0.2166	-0.081829	0.082621	0.0091921	0.066175	0.025999	0.096439	0.1576	0.11784	0.093118	0.13805	0.070826	0.12238	0.054218	0.008632	-0.02182	-0.045673	0.0083492	-0.066309	-0.12835	-0.11289	-0.10503	-0.080042	-0.092139	-0.14388	-0.2505	-0.31464	-0.13388	-0.10158	-0.11352	0.031727	0.032094	0.11722	0.10559	0.13889	0.10634
-0.083875	-0.15085	-0.0931	0.0037364	0.022661	0.093118	0.071535	0.038447	0.056878	0.11504	0.14809	0.073414	0.070014	0.13019	0.10819	0.024739	-0.054163	-0.090711	-0.13929	-0.17699	-0.23264	-0.39493	-0.33201	-0.281	-0.19087	-0.33556	-0.40122	-0.32347	-0.26069	-0.17418	-0.15403	-0.04807	-0.060487	0.033135	0.027939	0.030738	-0.0024868	0.099135	0.19645	0.18835	0.14768	0.11327	0.14143	0.15104	0.25494	0.33709	0.28582	0.28831	0.31421	0.21936
0.1179	0.046299	0.028558	0.034922	0.044182	0.0022026	-0.052767	-0.18109	-0.2352	-0.27039	-0.16887	-0.16937	-0.089378	-0.032848	0.028902	0.0067392	0.038143	0.18488	0.16071	0.18285	0.25886	0.21843	0.10639	0.086351	0.048954	-0.032116	-0.048706	-0.072736	-0.023132	-0.091117	-0.029262	-0.065962	-0.052613	0.0040809	-0.012025	0.087793	0.052677	0.097426	-0.0069282	0.032588	-0.061681	-0.069021	-0.077849	-0.069298	-0.12435	-0.10621	-0.10027	-0.14891	-0.074119	-0.046474
-0.14997	-0.045573	-0.012787	-0.017106	0.044716	0.033024	-0.046101	0.046298	-0.0034447	0.14512	0.051363	0.10519	0.12847	0.15197	0.26877	0.25832	0.17226	0.22114	0.23936	0.17645	0.14579	0.061228	0.099665	0.087368	0.01978	-0.031569	-0.15031	-0.16166	-0.18857	-0.043931	-0.038138	0.12292	0.11092	0.22702	0.23448	0.23064	0.12152	0.1593	0.14449	0.10991	-0.002309	-0.064615	-0.060629	-0.12374	-0.18189	-0.1914	-0.18726	-0.24143	-0.1466	-0.2715
0.011201	0.029275	-0.010988	-0.047967	-0.033332	-0.007079	0.049674	0.060488	-0.1014	0.031889	0.06109	0.0024048	-0.013415	0.0051052	0.038021	0.13778	0.062398	0.12498	0.099573	-0.011815	-0.05466	-0.13265	-0.18209	-0.13471	-0.13189	-0.25487	-0.18351	-0.31835	-0.33514	-0.34229	-0.35199	-0.26107	-0.20888	-0.16434	-0.11469	-0.018325	0.050963	0.12485	0.044733	0.15248	0.16987	0.14428	0.22137	0.20892	0.11782	0.20126	0.061031	0.13562	0.11776	0.099076
0.088018	-0.073323	-0.11258	-0.23894	-0.27428	-0.11479	-0.17984	-0.12913	-0.24083	-0.25526	-0.26357	-0.19762	-0.11855	-0.04004	-0.030132	0.081637	0.078864	0.029213	0.081113	0.0040584	0.030329	0.013449	0.033456	0.012142	-0.1557	-0.17667	-0.13749	-0.042407	0.0052078	-0.094726	-0.11164	-0.077414	-0.0047494	0.00011041	0.011979	0.089012	0.11506	0.11257	0.21009	0.16469	0.25915	0.25188	0.11701	0.16703	0.14489	0.18185	0.097237	-0.011985	0.15384	0.17514
-0.24452	-0.2449	-0.20409	-0.17622	-0.18969	-0.16398	-0.014689	0.04849	-0.017304	0.15542	0.17204	0.29184	0.21137	0.27745	0.35164	0.31798	0.27773	0.27087	0.26679	0.15872	0.2005	0.17649	0.11919	0.032196	0.11244	0.06222	-0.00093169	0.0253	-0.016914	-0.052617	-0.011614	0.074737	0.15382	0.18125	0.17499	0.16342	0.09815	-0.071313	-0.11121	-0.1928	-0.15901	-0.2245	-0.25873	-0.18282	-0.38511	-0.23608	-0.28532	-0.23525	-0.10594	-0.049299
0.10541	0.12763	0.30584	0.25531	0.17076	0.31739	0.14359	0.023838	0.056447	0.088374	0.067791	0.037246	0.064695	0.055903	0.040877	-0.05176	-0.010063	-0.058908	-0.096684	-0.17933	-0.20159	-0.27797	-0.22981	-0.36554	-0.39911	-0.45746	-0.45369	-0.51852	-0.49195	-0.55204	-0.45426	-0.35028	-0.35695	-0.33783	-0.29275	-0.22137	-0.21	-0.1281	0.028255	0.11635	0.1384	0.16429	0.18541	0.26056	0.24679	0.34211	0.37416	0.4203	0.37623	0.16727
-0.0013532	0.0094326	0.035954	0.053693	0.14791	0.1527	0.27187	0.31402	0.32131	0.216	0.30591	0.2841	0.36229	0.32165	0.34958	0.37574	0.32943	0.20735	0.21961	0.051351	-0.037662	0.00011881	-0.048811	-0.081314	-0.1638	-0.16622	-0.22201	-0.23173	-0.27086	-0.24656	-0.25235	-0.17713	-0.16305	-0.19655	-0.16385	-0.21016	-0.10409	-0.12491	-0.18268	-0.18165	-0.25622	-0.24355	-0.20347	-0.27889	-0.15508	-0.1461	-0.12461	-0.068183	-0.089211	-0.082951
0.074807	0.17761	0.29857	0.29632	0.21811	0.18445	0.22475	0.26087	0.29361	0.35187	0.28403	0.31807	0.29369	0.16763	0.11726	0.10279	0.099777	0.072441	-0.039143	-0.096222	-0.14866	-0.22089	-0.23728	-0.30089	-0.21092	-0.26814	-0.1833	-0.20263	-0.20888	-0.14166	-0.082487	0.090073	0.097512	0.023959	0.045967	-0.011554	-0.11219	-0.10058	-0.080394	0.024066	0.04036	0.00312	-0.15308	-0.073947	-0.084843	-0.05439	-0.069789	-0.077068	-0.049168	-0.064685
0.14746	0.21164	0.25786	0.3219	0.20122	0.18596	0.23917	0.20336	0.21436	0.11999	-0.030644	-0.12815	-0.18499	-0.15293	-0.17926	-0.27149	-0.26818	-0.34245	-0.34314	-0.36988	-0.26902	-0.21807	-0.17422	-0.21344	-0.1479	-0.13484	-0.080314	-0.10895	-0.028325	0.16813	0.13233	0.1379	0.13617	0.24137	0.14976	0.22673	0.1711	0.18422	0.19626	0.16525	0.19111	0.0057546	0.10016	-0.067984	-0.055063	-0.093064	-0.038714	-0.019796	-0.048282	-0.17051
0.37655	0.3552	0.31393	0.28656	0.16475	0.15209	0.14489	0.06983	7.1717e-05	-0.095993	-0.12229	-0.23837	-0.24765	-0.24003	-0.13989	-0.058837	-0.07402	-0.059091	-0.083294	0.05093	0.083321	0.088075	0.083638	0.12677	0.13229	0.16838	0.074781	0.10257	0.049215	0.083899	0.11284	-0.0082503	-0.049196	0.013288	-0.058157	-0.043165	-0.073848	-0.096629	-0.076621	-0.14922	-0.12184	-0.097857	-0.15532	-0.16658	-0.13848	-0.22505	-0.24945	-0.21747	-0.19818	-0.26454
0.089004	0.1369	0.1168	-0.020048	-0.016971	-0.0069531	-0.067653	-0.1675	-0.18529	-0.30513	-0.34558	-0.27956	-0.27051	-0.15552	-0.20585	-0.23357	-0.21499	-0.098316	-0.059416	-0.13908	-0.0021094	-0.010204	-0.015017	0.027482	0.028503	0.010046	0.17117	0.19631	0.22545	0.24278	0.34541	0.2563	0.12841	0.20113	0.21696	0.17805	0.10877	0.06146	0.0083894	-0.0064501	-0.049967	-0.14856	-0.089865	0.073979	0.077513	0.027825	0.010572	0.025116	-0.04282	-0.06542
-0.026653	-0.037545	-0.072831	0.037119	0.14865	0.14667	0.097942	0.069163	0.0017411	0.010799	-0.0081277	-0.022466	0.028258	0.078526	0.048575	-0.10987	-0.12864	-0.079233	-0.11353	-0.067327	0.020033	0.010947	-0.096154	-0.07857	-0.077865	-0.10348	-0.12351	-0.0021543	0.013201	-0.10492	-0.12745	-0.085619	-0.10748	-0.07055	0.043902	0.021665	0.10957	0.20434	0.13847	0.083983	0.1161	0.11392	0.18258	0.11061	0.14223	0.19421	0.079373	0.063917	-0.10058	-0.11642
-0.11542	-0.055895	-0.11729	-0.066116	0.0085129	-0.028635	0.032044	0.0048755	-0.05249	-0.067304	0.018466	-0.013704	-0.032036	0.01421	-0.03678	-0.03513	-0.071205	0.00037171	-0.029097	-0.0074562	0.043899	0.01903	-0.023808	0.063245	0.044992	-0.036612	0.11728	-0.0085232	0.021294	0.071523	0.080739	0.11413	0.17929	0.2523	0.22423	0.16874	0.23999	0.32425	0.21876	0.31119	0.16189	0.1004	0.079674	0.0080922	-0.025733	-0.033614	-0.087714	-0.082146	-0.18733	-0.15692
-0.09702	-0.015008	-0.034169	-0.099147	0.073682	0.08178	0.16841	0.27887	0.20782	0.35933	0.33985	0.3363	0.24452	0.3356	0.31283	0.33199	0.2459	0.29178	0.192	0.12683	0.18932	0.16402	0.15514	0.21405	0.24263	0.20122	0.18053	0.1174	0.048849	0.078114	-0.015857	-0.02466	-0.024694	0.026228	-0.1291	-0.22399	-0.23838	-0.20611	-0.26392	-0.29641	-0.246	-0.39294	-0.30899	-0.33165	-0.35013	-0.40814	-0.26712	-0.14817	-0.26819	-0.25917
-0.14667	-0.19792	-0.24569	-0.23383	-0.23326	-0.37134	-0.43483	-0.44712	-0.45459	-0.48951	-0.42694	-0.4078	-0.30405	-0.36105	-0.3431	-0.29065	-0.23203	-0.12886	-0.067791	-0.014866	-0.031401	0.075199	0.075247	0.080559	0.11224	0.22511	0.26265	0.35127	0.33231	0.2076	0.19183	0.25605	0.30462	0.21914	0.19588	0.22048	0.18661	0.11025	0.12618	0.093261	0.11046	0.14804	0.26282	0.16848	0.11288	0.21492	0.27139	0.25316	0.22053	0.20316
0.16982	0.2521	0.31864	0.26358	0.25046	0.30064	0.32565	0.22623	0.19104	0.21089	0.1989	0.074278	-0.037894	-0.06316	-0.11479	-0.1378	-0.15411	-0.17876	-0.10443	0.06721	0.067523	0.04604	-0.0020327	0.10002	0.18272	0.050939	-0.018768	-0.019922	-0.016251	-0.067685	-0.19351	-0.30575	-0.33035	-0.31553	-0.28457	-0.34368	-0.30319	-0.21985	-0.12624	-0.16275	-0.050255	-0.039897	0.057056	-0.014028	0.016417	0.0017368	-0.10902	0.019303	-0.020648	0.022786
-0.12545	-0.13851	-0.2024	-0.20284	-0.098378	-0.13546	-0.10893	0.020439	-0.0046259	-0.039863	-0.043742	-0.017374	0.0049146	0.132	0.18621	0.24554	0.16627	0.22966	0.17946	0.15189	0.15188	0.21204	0.32292	0.27183	0.19842	0.099611	0.18507	0.21635	0.01344	0.033037	0.10348	0.12433	-0.012734	-0.035437	-0.18156	-0.17932	-0.084775	-0.13685	-0.16906	-0.2161	-0.078119	-0.10448	-0.1628	-0.18399	-0.10953	0.0118	0.12701	-0.0005666	0.022753	0.019545
0.215	0.2014	0.23429	0.19973	0.19474	0.18943	0.10731	0.072947	0.051028	0.10782	0.13474	0.11448	0.12159	0.10792	0.019338	0.014335	0.040707	0.028361	0.085602	0.082141	0.027583	0.015057	-0.03276	-0.11259	-0.19849	-0.25508	-0.23079	-0.30248	-0.30128	-0.28443	-0.36024	-0.40533	-0.27803	-0.26875	-0.22033	-0.26943	-0.16934	-0.11469	-0.1849	-0.098872	-0.17325	-0.22091	-0.15914	-0.11015	-0.16659	-0.070226	-0.0465	0.0040392	0.036572	0.14599
0.15408	0.097479	0.13866	0.12065	0.17988	0.2179	0.15152	0.12155	0.18967	0.20323	0.11973	0.01008	0.016641	0.047637	0.10965	0.054873	-0.099626	-0.19658	-0.076264	-0.14414	-0.19571	-0.24495	-0.20972	-0.14733	-0.054312	-0.030447	-0.089946	0.013641	0.091012	0.11146	0.12355	0.123	-0.043522	-0.010511	-0.09021	-0.12496	-0.10716	-0.037895	-0.013592	-0.059193	-0.094497	0.015559	0.0045811	0.047834	0.13825	0.1178	0.046888	-0.0049896	-0.033583	-0.091604
-0.04323	-0.025143	-0.060566	-0.083675	-0.083046	-0.02329	0.018291	0.074358	0.10709	0.042353	0.09141	0.14826	0.22502	0.16138	0.13276	0.12695	0.06102	-0.042353	-0.10734	-0.15937	-0.121	-0.11281	-0.13535	-0.21198	-0.1425	-0.13756	-0.13845	-0.25323	-0.12051	-0.10481	-0.034115	0.038052	-0.029815	-0.025551	-0.00081562	0.010811	-0.10478	-0.098149	-0.1506	-0.032647	-0.025089	-0.104	-0.093731	-0.040588	-0.056961	-0.098494	-0.0059023	0.0086035	0.065196	0.098147
0.05306	0.14538	0.10798	0.054205	-0.050435	-0.041605	-0.22867	-0.16397	-0.23742	-0.27416	-0.30452	-0.27454	-0.2965	-0.32858	-0.10718	-0.017469	-0.0070808	0.020814	0.1136	0.1271	0.13101	0.18442	0.177	0.18252	0.17702	0.11139	0.12841	0.1086	0.1364	0.14192	0.089313	0.20836	0.10623	0.096249	0.050982	-0.0099084	-0.086165	-0.080429	-0.16959	-0.11102	-0.030915	-0.062482	-0.10043	-0.090625	-0.06385	-0.17047	-0.059128	0.049975	0.033378	0.013511
-0.25769	-0.23666	-0.21516	-0.28147	-0.10603	-0.13705	-0.095616	-0.058698	0.16163	0.14374	0.15253	0.19664	0.17192	0.25923	0.22275	0.19508	0.20153	0.20812	0.27975	0.15998	0.14465	0.21945	0.24078	0.28483	0.14355	0.12698	0.14955	0.11489	0.035984	0.02369	0.014022	-0.05454	-0.018618	-0.047733	-0.065376	-0.11328	-0.058304	0.022581	-0.025635	-0.086503	-0.11314	-0.16188	-0.20019	-0.1801	-0.20997	-0.20939	-0.14014	-0.052316	0.0028458	-0.10815
-0.016457	0.0049751	-0.058488	-0.046764	0.046939	0.062731	0.056723	0.13809	0.0628	0.26126	0.28195	0.29132	0.23852	0.15243	0.047586	0.032023	-0.033332	-0.047439	-0.092643	-0.1265	-0.10353	-0.30616	-0.24818	-0.19324	-0.223	-0.22663	-0.21028	-0.16404	-0.1793	-0.18884	-0.12639	-0.11891	-0.10179	-0.13654	-0.13177	-0.13107	-0.063652	-0.017115	0.091585	0.094245	0.1609	0.088517	0.13674	0.023822	0.072532	0.10364	0.13595	0.1394	0.1377	0.12395
0.23104	0.22094	0.26504	0.21679	0.11602	0.042615	0.075224	0.0025714	0.0033386	-0.087924	-0.10401	-0.043154	0.0075484	-0.051775	-0.091802	-0.055747	0.021935	-0.0036059	-0.060792	-0.15957	-0.19602	-0.16321	-0.23045	-0.29158	-0.23894	-0.15356	-0.15784	-0.10884	-0.10644	-0.064196	-0.027895	-0.028057	-0.035058	-0.02568	0.029933	0.045814	0.084514	0.0013903	0.045223	-0.020919	-0.040031	-0.076106	0.00013099	0.014988	0.10662	0.088693	0.082338	-0.019166	-0.02322	-0.079971
-0.0064814	0.046191	0.023126	0.012321	-0.013685	-0.049937	-0.046868	-0.09713	-0.023528	-0.039998	-0.034994	0.018568	0.061362	-0.021444	0.0030144	-0.049992	-0.087814	-0.0064594	0.016287	0.14301	0.073258	0.089943	0.060083	-0.060173	0.037397	0.013324	-0.022825	-0.029885	0.022608	-0.038003	-0.15248	-0.22823	-0.2367	-0.16038	-0.10646	-0.13478	-0.047482	-0.00055778	0.08782	0.062523	0.090632	0.06428	0.10764	0.1834	0.084534	-0.017076	0.11536	0.088233	-0.0010815	-0.025217
-0.041838	0.0039258	-0.038945	-0.057032	0.0060319	0.0082569	-0.0043064	0.036907	0.13832	0.12764	0.11222	0.13201	0.050463	0.020451	0.11263	0.13006	0.13136	0.18165	0.13289	0.023469	0.042958	0.11878	0.14298	0.21162	0.24311	0.24458	0.22711	0.18124	0.15816	0.075957	0.15705	0.19963	0.062202	0.015964	0.067247	0.047976	-0.029705	0.027523	-0.070375	-0.12144	-0.10391	-0.093885	-0.17604	-0.18867	-0.15573	-0.21182	-0.30201	-0.28002	-0.2326	-0.25633
0.11786	0.10779	0.12301	0.092054	0.10822	0.050769	-0.025962	-0.089537	-0.1998	-0.18049	-0.13875	-0.22818	-0.12803	-0.27484	-0.22772	-0.17498	-0.26008	-0.1864	-0.11287	-0.055086	0.013828	-0.037017	-0.011737	-0.036384	-0.097406	-0.1487	-0.20866	-0.26017	-0.23074	-0.27415	-0.24124	-0.2393	-0.21097	-0.19474	-0.20417	-0.13149	0.013581	0.090308	-0.0058489	-0.0035036	-0.010416	0.04169	0.05489	0.18505	0.10822	0.14624	0.25013	0.18128	0.26398	0.2674
-0.28244	-0.32847	-0.2966	-0.29797	-0.3184	-0.29861	-0.23032	-0.13702	-0.10989	0.085904	0.13094	0.14258	0.075364	0.17258	0.050028	0.12776	0.07495	0.13155	0.17835	0.16453	0.20503	0.15092	0.23885	0.19917	0.12073	0.1745	0.18269	0.14084	0.14525	0.1313	0.077137	0.1175	0.02369	0.012379	0.086744	0.09414	0.041084	-0.036121	-0.086745	-0.066634	-0.020446	-0.036362	-0.027083	0.027108	0.061326	0.032441	-0.10587	-0.090365	0.048632	0.033376
0.034162	-0.0022115	0.041101	0.099248	0.13463	0.085194	0.07824	0.1348	0.063456	0.051295	0.094116	0.1046	0.10898	-0.018007	0.033917	0.032511	0.036372	0.13541	0.16503	0.12902	0.18494	0.25266	0.1979	0.16578	0.13948	0.18127	0.19941	0.10982	0.069141	0.10438	0.080608	-0.0039807	0.0040967	-0.060483	-0.11365	-0.0822	-0.083725	-0.06389	-0.14017	-0.065906	-0.13971	-0.22221	-0.30757	-0.28011	-0.29918	-0.2622	-0.24283	-0.20264	-0.17768	-0.16152
-0.024849	-0.074556	-0.12332	-0.16159	-0.18797	-0.21183	-0.20811	-0.27684	-0.29579	-0.23016	-0.13529	-0.18464	-0.14362	-0.13491	-0.098798	-0.057162	0.00069411	0.024188	0.17808	0.30772	0.26467	0.24523	0.31572	0.33697	0.17696	0.13704	0.09231	0.036096	-0.03073	-0.067755	-0.20048	-0.15649	-0.20983	-0.2327	-0.29926	-0.2841	-0.15211	-0.13824	-0.17908	-0.097045	-0.035853	-0.09973	-0.064888	-0.034405	0.017512	0.12953	0.1866	0.173	0.17399	0.26145
-0.023483	0.032073	0.056191	-0.022061	0.010111	0.030214	0.036067	0.037996	-0.04759	-0.13408	-0.076752	-0.10698	-0.027664	-0.073556	-0.11874	-0.071628	-0.078687	-0.20444	-0.11117	-0.023575	0.081432	0.0028702	0.072247	0.21967	0.13729	0.10961	0.14123	0.1977	0.20697	0.3141	0.29858	0.21256	0.23428	0.20984	0.15051	0.058801	0.03056	0.024457	-0.10859	-0.21184	-0.14028	-0.29712	-0.29921	-0.25374	-0.29543	-0.14259	-0.21378	-0.13698	-0.10058	-0.11333
0.016363	-0.021801	0.068722	0.12361	0.12673	-0.059415	0.00078693	-0.02066	0.011076	-0.067729	-0.012245	-0.014898	-0.037696	-0.13829	-0.15718	-0.13124	-0.15492	-0.055153	-0.064372	0.063315	0.02371	0.1431	0.1435	0.1693	0.26401	0.3242	0.26317	0.19455	0.16195	0.14531	0.095436	0.017287	-0.044488	-0.079352	-0.16781	-0.22028	-0.13699	-0.19563	-0.22001	-0.1339	-0.033716	-0.094101	-0.085961	-0.091568	-0.076709	-0.06767	-0.013163	0.014141	0.015766	0.062943
0.070091	0.053518	0.09175	0.14339	0.12278	0.094252	0.080642	0.073831	0.10667	0.034506	0.068234	0.04766	0.10067	0.13391	0.069798	0.014711	-0.1507	-0.13946	-0.23493	-0.20442	-0.21984	-0.2999	-0.24213	-0.24756	-0.19072	-0.21434	-0.22647	-0.042458	0.026549	0.060284	0.10329	0.0071607	0.025127	0.030855	0.05197	0.098863	0.0024801	-0.015274	0.050266	-0.016039	0.049085	0.10488	0.17414	0.13294	0.14661	0.16406	0.070847	0.031618	-0.038387	0.0022049
-0.17832	-0.1586	-0.20057	-0.17574	-0.19104	-0.13134	-0.080984	-0.074253	0.014161	0.0064173	0.16704	0.013669	0.086347	0.15243	0.15692	0.13687	0.10004	0.057061	0.070629	-0.018227	-0.05615	-0.043085	-0.13759	-0.051817	-0.047422	-0.16488	-0.09887	-0.077482	-0.089955	-0.17547	-0.068467	0.024874	0.043233	0.064561	0.041568	0.026545	0.13535	0.083084	-0.053465	-0.06755	0.0042968	0.07702	0.015581	0.039555	0.026275	0.019428	0.037728	0.099874	-0.014974	0.10857
0.18276	0.16977	0.13906	0.09276	0.14533	0.10802	0.15067	0.10319	0.1441	0.064464	0.072111	0.17058	0.071718	0.015433	0.11354	0.080632	0.02006	-0.026931	-0.13408	-0.080187	-0.10397	-0.062765	0.0012084	-0.081967	-0.0058115	0.06536	0.028087	-0.13965	-0.11248	-0.12345	-0.075021	-0.14419	-0.16998	-0.18826	-0.14569	-0.11962	-0.17649	-0.24412	-0.18295	-0.075336	-0.13612	-0.094807	-0.073374	-0.10446	-0.16498	-0.095573	-0.16015	-0.097701	-0.10202	-0.077146
0.23594	0.17182	0.16231	-0.02524	0.077822	0.082074	0.14677	-0.0065186	-0.011037	-0.023536	0.032622	-0.032666	-0.13265	0.0021852	-0.0088688	-0.062882	-0.089796	-0.14406	-0.1619	-0.17291	-0.11235	-0.19588	-0.24273	-0.19685	-0.19008	-0.31884	-0.38757	-0.27034	-0.27598	-0.28687	-0.13965	-0.1751	-0.25942	-0.15717	-0.11394	-0.096881	-0.025537	0.071635	0.051062	0.10994	0.075419	0.096746	-0.0053225	0.063402	0.074942	0.084732	0.02024	0.060385	0.07969	0.11852
0.044377	-0.013219	-0.085295	0.0037951	-0.045242	0.013388	0.069144	0.15121	0.16572	0.21894	0.3527	0.35281	0.31963	0.32874	0.33668	0.32101	0.30726	0.31657	0.22923	0.18804	0.089718	0.02242	-0.055541	-0.052919	0.056717	0.1032	0.012518	-0.04169	0.001941	-0.025657	-0.050373	-0.083564	-0.066808	-0.0866	-0.19312	-0.18039	-0.23231	-0.252	-0.21052	-0.14917	-0.22286	-0.20539	-0.18743	-0.24261	-0.21863	-0.21548	-0.13805	-0.14719	-0.14648	-0.1497
0.12875	0.27063	0.23633	0.25679	0.29177	0.27095	0.26343	0.16657	0.082444	-0.05413	-0.054609	0.026935	0.0059605	0.0028184	0.16156	0.10245	0.15503	-0.026165	0.057571	0.071623	-0.024474	0.011285	-0.049456	-0.1044	-0.096841	-0.16264	-0.2663	-0.23076	-0.24622	-0.12009	-0.17101	-0.027932	0.12605	0.054519	0.045682	0.080515	0.13147	0.061806	0.029734	0.064539	0.12694	0.11075	0.041366	-0.16729	-0.18536	-0.18708	-0.15876	-0.12651	-0.25881	-0.19903
0.092824	0.10223	0.069412	-0.027662	-0.031896	-0.019868	-0.04014	-0.10238	-0.017193	0.008072	0.0051495	-0.069507	-0.070255	-0.084384	-0.012055	-0.035773	0.0081012	-0.078079	-0.028376	-0.14917	-0.11753	-0.14309	-0.24217	-0.2668	-0.23649	-0.22313	-0.19566	-0.1678	-0.22723	-0.14208	-0.19896	-0.11181	-0.1512	-0.0796	-0.025379	0.032264	0.063533	0.022635	-0.063147	-0.022807	-0.043247	-0.090551	0.067683	0.049955	0.054405	0.083871	0.09469	0.22177	0.1904	0.11814
-0.10799	-0.11418	-0.049323	0.007037	0.053362	0.13686	0.052278	0.090143	0.015492	0.12851	0.13895	0.13529	0.039434	0.0019764	0.0024317	-0.025434	-0.021583	0.019615	0.074658	0.019182	-0.091675	-0.13004	-0.10042	-0.0071377	-0.023201	0.019854	-0.10349	0.043382	0.010059	-0.078733	-0.10299	0.054958	0.061256	-0.10888	-0.11098	-0.15973	-0.13958	-0.23882	-0.2808	-0.23717	-0.16568	-0.099692	-0.090762	-0.053591	0.034785	0.1923	0.27485	0.1975	0.26777	0.38079
-0.079861	-0.047314	0.015294	-0.014582	0.20281	0.20781	0.30854	0.26485	0.3308	0.39647	0.28629	0.2512	0.2114	0.27965	0.21	0.21279	0.079493	0.0023811	0.074548	-0.011847	-0.17826	-0.3166	-0.21116	-0.28321	-0.20915	-0.3291	-0.25758	-0.22727	-0.25443	-0.19078	-0.20971	-0.1906	-0.18275	-0.081581	0.041783	-0.029892	-0.042349	0.014849	-0.024307	-0.048754	-0.090896	-0.065463	0.071802	0.11913	0.17029	0.086216	0.11403	0.15322	0.057344	0.029576
-0.020282	0.037697	0.033557	0.10667	0.09448	0.19691	0.21912	0.14185	0.087588	0.18002	0.1481	0.095024	0.084992	0.14795	0.17795	0.19396	0.12418	0.16754	0.20746	0.222	0.15619	0.079965	0.12738	0.12298	0.021224	-0.10261	-0.086486	-0.18403	-0.057154	-0.099115	-0.22681	-0.24894	-0.28737	-0.1897	-0.27484	-0.26263	-0.17092	-0.016398	-0.039009	-0.011356	-0.11259	-0.047857	0.054619	0.058107	0.038011	0.08685	0.017936	0.069361	0.031289	-0.067909
0.034807	0.056457	-0.015809	-0.021586	0.011024	0.068885	0.024268	-0.10613	0.082819	0.017925	0.10124	0.10244	0.12805	0.08889	0.15465	0.15187	0.11267	0.1256	0.087176	0.18014	0.043291	0.059073	-0.069174	-0.053687	0.0057457	0.04182	-0.10253	-0.038173	-0.11509	-0.11562	-0.18084	-0.20927	-0.19229	-0.12456	-0.10252	-0.14772	-0.10624	-0.018774	-0.028993	0.030504	0.13378	0.054458	0.16146	0.11662	0.25088	0.13142	0.040679	-0.012596	-0.10696	-0.074347
0.20791	0.23318	0.16401	0.13881	0.123	0.18	0.1665	0.01843	0.065328	-0.025263	-0.083239	-0.043123	-0.036598	-0.11304	-0.13106	-0.047348	0.032533	0.043064	0.019276	0.066884	0.034809	0.11105	0.083638	0.13593	0.16118	0.20577	0.16684	0.14222	0.070767	0.012822	-0.00797	0.0030619	-0.065721	-0.11739	-0.061997	-0.26802	-0.30197	-0.25635	-0.28542	-0.45794	-0.42394	-0.31592	-0.3377	-0.25459	-0.19997	-0.21303	-0.1015	-0.12749	-0.051038	0.0099462
0.027787	0.050179	0.060848	-0.036389	-0.089768	-0.071964	-0.0082298	0.027118	0.019377	-0.055759	-0.020378	0.055201	0.017605	-0.059541	-0.10145	-0.098246	-0.12723	-0.10577	-0.18673	-0.20206	-0.1538	-0.11558	-0.15576	-0.17579	-0.091633	-0.11332	-0.04887	-0.0418	-0.047858	0.037913	0.080293	0.051621	0.040613	0.0105	0.065613	0.11995	0.10418	0.17092	0.13511	0.11516	0.16347	0.016402	0.067516	0.13545	0.094819	0.021062	0.00838	-0.010883	-2.9291e-05	-0.051377
-0.050003	0.02148	-0.066256	-0.10181	-0.090717	-0.041919	0.022065	-0.045032	0.020542	0.027376	0.047501	0.078062	0.016492	0.036596	0.16348	0.17063	0.26218	0.2219	0.23173	0.23134	0.21769	0.16833	0.072106	0.087801	0.23809	0.071763	-0.11163	-0.053475	-0.065714	-0.11936	-0.10821	-0.12475	-0.18463	-0.20011	-0.10808	-0.12194	-0.13268	-0.085267	-0.075422	-0.16725	-0.13943	-0.088308	-0.014211	0.032734	-0.025641	0.022096	0.016141	-0.028666	-0.083944	0.014778
-0.11683	-0.027207	-0.06322	-0.071107	-0.10337	-0.10465	-0.054658	-0.12468	-0.028425	-0.072116	-0.14801	-0.027352	0.014667	-0.039093	-0.0046673	0.075664	0.024111	-0.06777	-0.065066	0.023561	-0.18517	-0.19404	-0.1534	-0.17509	-0.16844	-0.039762	0.037913	0.039657	0.1473	0.32565	0.34527	0.44077	0.52897	0.5793	0.38391	0.17501	0.10029	-0.03346	-0.03742	-0.002362	-0.056391	-0.086203	-0.1633	-0.23773	-0.24085	-0.24986	-0.0334	0.044943	0.094674	0.14411
-0.087444	-0.041095	-0.065585	0.10096	0.080662	0.12971	0.12502	0.089548	0.11679	0.051121	-0.028478	-0.10374	-0.14006	-0.061637	-0.033545	-0.13095	-0.12828	-0.25441	-0.24453	-0.20418	-0.11403	-0.1658	-0.025103	0.12177	0.14348	0.15422	0.16087	0.047382	0.075694	0.11459	0.072485	0.08247	-0.025461	0.019927	-0.01832	-0.088574	-0.16213	-0.12698	-0.076088	-0.0075177	-0.022665	-0.073577	0.11153	0.057989	0.1087	0.14551	0.16223	0.2157	0.19755	0.04949
-0.034258	-0.064137	-0.10318	-0.13417	-0.10566	-0.3078	-0.33653	-0.32043	-0.32198	-0.18477	-0.23416	-0.20292	-0.13733	-0.11008	-0.035704	-0.038931	0.00023027	0.10382	0.13265	0.028035	0.02546	0.0011818	0.079119	-0.013518	0.012543	0.038742	0.12343	0.17078	0.10425	0.13835	0.12289	0.081346	0.11242	0.044043	-0.020937	0.094298	-0.047357	-0.063477	-0.18585	-0.16125	-0.14993	-0.15811	-0.046729	0.098539	0.16559	0.19406	0.17071	0.15236	0.19653	0.17733
0.17722	0.15462	0.26457	0.15767	0.1726	0.11244	0.10997	0.08125	-0.057596	-0.12071	-0.17817	-0.18943	-0.17438	-0.15511	-0.22899	-0.12853	-0.13862	-0.16113	-0.078348	-0.068713	0.043302	0.10854	0.17804	0.12804	0.20687	0.2682	0.24423	0.10395	0.16201	0.20657	0.087736	0.12716	0.19167	0.11336	0.081306	0.090509	0.065804	0.0098057	0.0048639	0.093879	0.077662	0.14971	0.034592	-0.095066	-0.23036	-0.16624	-0.13654	-0.23497	-0.24521	-0.28274
-0.081787	-0.014685	0.085472	0.093861	0.1427	0.21895	0.15336	0.084149	0.039932	-0.019957	-0.072769	-0.047771	-0.031413	-0.050829	-0.02952	-0.040232	0.0072027	-0.0089279	0.10116	0.20634	0.29684	0.3499	0.34926	0.30473	0.33075	0.39202	0.42503	0.38586	0.45789	0.41864	0.391	0.40899	0.36501	0.31442	0.30826	0.27677	0.18105	0.1035	-0.0053904	-0.018184	-0.119	-0.10928	-0.20987	-0.25091	-0.26741	-0.34806	-0.42769	-0.41492	-0.49458	-0.46996
-0.058314	0.0090316	0.0014282	-0.067737	-0.10957	-0.074361	-0.067766	-0.045991	-0.097807	-0.051438	0.0075412	0.025826	0.06662	0.073572	0.19421	0.2006	0.19899	0.19265	0.17385	0.047482	0.029954	0.027899	-0.029031	-0.086848	-0.057471	-0.091296	-0.13773	-0.18433	-0.10857	-0.13476	-0.072624	-0.10783	-0.016992	-0.082056	-0.15582	-0.14491	-0.07984	-0.038374	-0.099601	-0.086768	-0.056559	0.02526	-0.011439	0.0074764	0.049514	0.11772	0.10633	0.1862	0.061227	0.077741
0.059293	0.11221	-0.013188	-0.041722	-0.12366	-0.21485	-0.19649	-0.1695	-0.10615	0.011453	0.002699	0.052953	0.083526	0.037227	0.038667	0.064058	0.17476	0.19943	0.16558	0.060858	0.028451	0.083958	0.031578	-0.13846	-0.10089	0.0054878	-0.097325	-0.081203	-0.18332	-0.19776	-0.19837	-0.057189	-0.14971	-0.16441	-0.089622	-0.016141	-0.067296	-0.11986	-0.1168	-0.092589	0.032422	0.0078847	0.016059	-0.054509	-0.053277	-0.0066719	0.023209	-0.028319	-0.019044	0.080474
-0.16206	-0.067084	-0.026232	0.025244	0.064009	0.078747	-0.11052	-0.08945	0.11937	0.18725	0.16962	0.21554	0.40954	0.21411	0.13125	0.070988	0.062625	-0.010707	0.057334	-0.044289	-0.18315	-0.18922	-0.20313	-0.27946	-0.46657	-0.38688	-0.27307	-0.30223	-0.30332	-0.35912	-0.33187	-0.21674	-0.059028	-0.063339	-0.11136	0.017071	0.098273	0.036304	0.15582	0.20865	0.19594	0.30298	0.24945	0.24857	0.18495	0.25237	0.22093	0.16144	0.1074	0.043094
0.25349	0.29051	0.37122	0.3233	0.24002	0.28069	0.2803	0.22843	0.26153	0.2077	0.13881	0.20767	0.17952	0.094127	-0.031837	-0.0048045	0.12453	0.087798	0.14239	0.10282	0.10975	0.16736	0.12709	0.11765	0.12586	0.12829	-0.031872	-0.076645	-0.1214	-0.20626	-0.24345	-0.23056	-0.29152	-0.35096	-0.34493	-0.40016	-0.37553	-0.38139	-0.23436	-0.13761	-0.13767	-0.13503	-0.1516	-0.12614	-0.1548	-0.13222	-0.16697	-0.076272	-0.13269	-0.14758
-0.1435	-0.079786	-0.098171	-0.18587	-0.32362	-0.21876	-0.22103	-0.12526	-0.03086	0.0018341	0.11925	0.13023	0.068079	-0.04461	-0.084993	0.10954	0.19703	0.24692	0.11991	0.10268	0.11346	0.11177	0.084553	0.014726	0.039128	0.25059	0.31161	0.22995	0.20581	0.10935	0.32849	0.3111	0.22366	0.19456	0.22163	0.2676	0.22527	0.12904	0.016895	0.01551	-0.042042	-0.12513	-0.25506	-0.30328	-0.26572	-0.14181	-0.23627	-0.26904	-0.20697	-0.097427
-0.15342	-0.27735	-0.35104	-0.21669	-0.21247	-0.19041	-0.29045	-0.23501	-0.2894	-0.18587	-0.20189	-0.22741	-0.15848	0.076379	0.11269	0.069176	0.14077	0.034228	0.032661	0.095888	0.18288	0.091258	0.16647	0.089035	0.14693	0.086504	0.066337	0.026592	-0.038958	0.052196	0.11963	0.083794	0.018207	0.13815	0.1416	0.16985	0.25458	0.17133	0.27377	0.19648	0.34234	0.18074	0.14536	0.16312	0.16946	0.11691	0.033624	0.0079798	-0.059975	-0.090853
0.084064	0.053801	0.076537	0.12359	0.12083	0.076674	0.035776	0.16289	0.088643	0.023419	-0.10834	-0.093989	-0.03546	-0.033747	-0.019817	-0.069662	0.0070475	0.0075961	0.066148	-0.005341	0.045208	0.1021	0.085313	0.092823	0.071768	-0.032104	-0.020935	0.00044995	-0.02933	-0.17352	-0.14283	-0.12413	-0.1169	-0.20117	-0.27075	-0.23178	-0.26362	-0.23825	-0.25813	-0.26255	-0.13566	-0.073269	-0.11137	-0.093086	-0.063296	0.016961	0.16366	0.12611	0.19004	0.20957
0.12494	0.20813	0.1096	0.095487	0.077945	0.13314	0.20587	0.14427	0.066417	0.089955	0.12008	0.13124	0.009838	-0.015723	0.0026617	-0.060269	-0.096311	-0.063949	-0.087932	-0.067759	-0.090446	-0.16374	-0.24994	-0.2876	-0.24267	-0.28054	-0.23186	-0.15583	-0.16138	-0.18522	-0.29356	-0.31978	-0.22813	-0.27583	-0.21624	-0.22852	-0.15668	-0.1209	-0.14892	-0.16797	-0.15285	-0.16911	-0.050233	0.015544	0.030077	0.051927	0.11615	0.24664	0.23477	0.24482
0.15894	0.10498	0.11184	0.14264	0.18331	0.29883	0.32426	0.27333	0.24315	0.1852	0.15007	0.23843	0.078561	-0.023498	-0.041884	-0.087965	-0.006503	-0.065869	-0.084229	0.03684	-0.067427	-0.092702	-0.093351	-0.024747	-0.0166	0.059619	0.14774	0.14826	0.088632	0.19893	0.19267	0.1892	0.2218	0.22019	0.06438	0.0067612	-0.13741	-0.084129	-0.24955	-0.25767	-0.2301	-0.2802	-0.29232	-0.41146	-0.42595	-0.36413	-0.15927	-0.20589	-0.07535	-0.074651
-0.054449	-0.047765	-0.016682	-0.0057172	-0.019027	0.063014	0.028391	-0.012704	-0.036234	0.010503	-0.015268	-0.0015478	-0.054475	0.038588	0.093016	0.10416	0.21365	0.12396	0.20535	0.36732	0.29969	0.32214	0.36988	0.33588	0.26186	0.18449	0.23831	0.16318	0.15079	0.0726	-0.011458	-0.12879	-0.19248	-0.23707	-0.25341	-0.19628	-0.21357	-0.10321	-0.21021	-0.092543	-0.069794	-0.03877	-0.18011	0.033825	0.08846	0.032065	-0.029203	0.04468	-0.0071462	-0.064457
0.31154	0.31571	0.251	0.21411	0.26406	0.39474	0.33897	0.26244	0.26168	0.2225	0.018954	0.02927	-0.098883	-0.1337	-0.12591	-0.13023	-0.22419	-0.26079	-0.17114	-0.10877	-0.20384	-0.13028	-0.09911	-0.047896	0.038743	-0.064903	-0.012967	-0.05436	0.066379	0.039427	-0.032085	-0.019875	-0.12302	-0.13075	-0.03143	-0.14199	-0.049502	-0.033456	-0.057504	-0.085626	-0.14782	-0.28051	-0.27714	-0.13159	-0.071418	-0.14778	-0.28192	-0.18569	-0.15206	-0.10732
0.15659	0.033898	0.065729	0.059802	0.20189	0.15257	0.16867	0.21734	0.28988	0.31978	0.29332	0.24	0.30812	0.40332	0.26596	0.23834	0.24974	0.20918	0.27975	0.12421	0.095108	0.19724	0.14013	0.1065	-0.047181	-0.091366	-0.1249	-0.17499	-0.14394	-0.30588	-0.42639	-0.43585	-0.36612	-0.48104	-0.44736	-0.44056	-0.45074	-0.25542	-0.29056	-0.28672	-0.19403	-0.1674	-0.079108	-0.018436	-0.12001	-0.09591	0.013279	-0.0038141	0.039346	0.056354
0.037809	0.12798	0.29449	0.1273	0.13052	0.051249	0.06984	0.12605	0.034725	-0.13859	0.0091394	0.10617	0.11419	0.086356	0.06918	0.051534	0.14854	0.030259	-0.0041968	-0.027582	-0.0341	-0.009009	-0.17684	-0.2745	-0.20543	-0.27038	-0.35801	-0.35094	-0.32498	-0.14653	-0.27838	-0.1368	-0.090637	-0.07585	0.045839	0.10973	0.16152	0.14372	0.13997	0.10415	-0.0058577	0.012392	0.1434	0.048352	-0.011011	0.059511	0.029918	-0.059135	-0.10246	-0.065409
0.11855	0.27151	0.31044	0.242	0.067245	0.086756	0.1051	0.016508	-0.09665	-0.06232	-0.051611	-0.031366	-0.077835	-0.1267	-0.10294	-0.065192	0.015055	-0.020071	-0.0689	-0.0016391	0.085199	0.056069	0.050364	0.12874	0.08448	0.052092	0.077745	0.11938	0.083386	0.034274	0.1072	0.068721	0.0021792	-0.093077	-0.056218	-0.15203	-0.13559	-0.11886	-0.12722	-0.039582	-0.14061	-0.060319	-0.11883	-0.13353	-0.067586	-0.10128	-0.084653	-0.053447	-0.11312	-0.084453
0.096463	0.13602	0.12982	0.040257	0.081454	0.0128	0.10332	0.032565	0.13874	0.098199	0.01553	0.047064	0.043345	0.041741	-0.036098	-0.0014379	0.06125	0.066889	0.066579	0.15687	0.20377	0.20994	0.2161	0.24706	0.29854	0.21562	0.28937	0.26999	0.16661	0.10606	0.093507	0.014218	-0.046381	-0.14759	-0.12153	-0.10714	-0.11395	-0.053211	-0.15028	-0.057955	0.024035	-0.063093	-0.03268	-0.080182	-0.25646	-0.28805	-0.23976	-0.26879	-0.32658	-0.33932
-0.1625	-0.0039852	-0.022613	0.12279	0.20157	0.23526	0.21397	0.17939	0.30204	0.38195	0.43082	0.43141	0.53849	0.58674	0.55663	0.4452	0.36738	0.27388	0.39426	0.39438	0.26319	0.16605	0.079674	0.13435	0.17576	0.05347	0.016164	0.015453	-0.08732	-0.037324	-0.049314	-0.085558	-0.087537	-0.052816	-0.14209	-0.27794	-0.30061	-0.25376	-0.33075	-0.27399	-0.16325	-0.19896	-0.32828	-0.26978	-0.30365	-0.32138	-0.17616	-0.24462	-0.30616	-0.32397
0.054461	0.066111	0.070097	0.035804	-0.014657	0.0043289	0.055958	-0.062471	-0.068534	-0.15807	-0.10145	-0.15268	-0.068194	0.010258	-0.044334	-0.042816	-0.040404	0.0095857	0.071829	0.14029	0.030252	-0.037202	-0.0093823	-0.026744	0.044804	-0.015694	0.046267	-0.045967	-0.05756	-0.13361	-0.1343	-0.13448	-0.14736	-0.17014	-0.16169	-0.195	-0.33155	-0.35542	-0.45057	-0.34635	-0.25034	-0.27281	-0.24116	-0.087185	0.029914	0.090179	0.1776	0.25457	0.2304	0.3365
0.29796	0.22011	0.16945	0.20025	0.1178	0.10184	0.095782	-0.010783	-0.022449	-0.090678	-0.042487	-0.12533	-0.076148	-0.14132	-0.15083	-0.27718	-0.28387	-0.25455	-0.30615	-0.25151	-0.24245	-0.25175	-0.16024	-0.113	-0.034352	0.0071217	0.028799	0.082538	0.033101	-0.068136	-0.0074472	-0.042659	0.0029565	-0.12515	-0.19877	-0.14629	-0.25067	-0.31283	-0.34098	-0.35172	-0.22738	-0.11564	-0.11358	-0.098604	-0.021698	0.079494	0.082363	0.042873	0.10423	0.21861
-0.093056	-0.22227	-0.21823	-0.28281	-0.20324	-0.2425	-0.22161	-0.11272	-0.13796	-0.16534	-0.0050444	0.0025901	0.059584	0.069317	0.069045	0.084798	0.11216	0.14898	0.027062	-0.013204	-0.062351	-0.14191	-0.27645	-0.32037	-0.20134	-0.18818	-0.20983	-0.18271	-0.088137	-0.094248	-0.0084361	-0.041956	-0.052234	0.026205	0.0052431	0.066474	0.051015	0.11516	0.061152	0.069646	0.020647	0.04407	0.10322	0.20985	0.2238	0.16606	0.29609	0.25189	0.29928	0.24614
-0.11051	-0.11358	-0.10747	-0.080058	-0.068036	-0.12077	-0.11011	-0.088486	-0.064265	-0.027693	-0.023888	0.102	0.11659	0.15125	0.13591	0.17478	0.21456	0.25087	0.092771	0.18361	0.029418	0.032576	0.07039	0.013064	0.043187	0.059605	0.049354	-0.040329	-0.079222	0.0043018	0.041646	-0.0032764	-0.051294	-0.08861	-0.11781	-0.0014779	-0.086695	-0.084015	-0.080381	-0.061304	-0.12367	-0.080934	-0.096132	-0.082989	0.0055381	0.006619	0.043222	-0.018872	0.05521	0.042535
-0.04275	0.0089959	-0.048669	-0.032212	0.0081238	-0.062732	-0.1223	-0.1571	-0.10943	-0.12917	-0.26772	-0.18525	-0.18289	-0.2199	-0.094369	-0.047501	-0.26215	-0.14437	-0.10611	-0.064577	-0.15615	-0.0078638	-0.070595	-0.12263	-0.064642	-0.1075	-0.16172	-0.18284	-0.077648	-0.12415	-0.17478	-0.086137	-0.051915	-0.0083386	0.11661	0.17571	0.23813	0.23244	0.29464	0.33664	0.30432	0.3069	0.3273	0.22962	0.25725	0.26914	0.25102	0.17327	0.10698	0.059656
0.13079	0.11384	0.097424	0.16258	0.19148	0.1828	0.11662	0.17598	0.19957	0.22603	0.34876	0.43976	0.32987	0.29289	0.3633	0.31265	0.31884	0.21871	0.14612	-0.0032546	0.046598	-0.021854	-0.029584	-0.14954	-0.078633	-0.13229	-0.020733	-0.002063	-0.15502	-0.067492	-0.045556	-0.085667	-0.06208	-0.17044	-0.082471	-0.0444	-0.17834	-0.20582	-0.33162	-0.20772	-0.17529	-0.17352	-0.12792	-0.043465	-0.22961	-0.2545	-0.27578	-0.28619	-0.24337	-0.16839
0.047976	0.086941	0.19926	0.083407	0.071656	-0.01784	-0.050999	-0.098419	-0.10085	-0.077106	-0.036878	-0.077209	-0.13406	-0.17837	-0.20131	-0.094994	-0.091191	-0.077505	-0.074792	-0.056286	0.024232	0.026689	-0.034764	-0.11902	-0.19033	-0.19876	-0.16774	-0.076628	-0.13504	-0.10042	-0.077291	-0.048589	-0.038334	-0.00067092	0.043394	0.1344	0.1827	0.13229	0.19049	0.19372	0.14285	0.094488	0.18641	0.12835	0.16994	0.20247	0.17179	0.048531	0.031701	0.053519
-0.026512	-0.0025056	-0.023953	-0.055444	-0.072293	-0.20052	-0.097997	-0.027059	-0.087178	-0.13005	-0.058385	-0.096033	-0.1372	-0.18257	-0.10618	-0.028208	-0.000978	0.0093978	-0.04093	-0.20743	-0.19469	-0.16091	-0.070638	-0.044964	-0.024018	-0.057963	-0.14946	-0.057182	0.012328	0.12336	0.14404	0.23283	0.2854	0.2599	0.16278	0.20959	0.25123	0.21065	0.24364	0.14082	0.141	-0.086296	-0.15405	-0.038475	-0.076544	0.026988	0.013033	-0.030129	-0.045216	0.0072387
-0.18491	-0.17145	-0.099832	-0.086477	-0.054434	-0.082265	-0.017906	0.086208	0.15356	0.10685	0.13112	0.078129	0.031517	-0.075508	-0.0022684	0.043096	0.025455	0.045454	0.10828	0.039126	0.18218	0.12767	0.08088	0.0084959	0.071665	0.066979	0.038177	-0.057767	-0.015705	0.0094507	-0.11169	0.055604	0.0095052	0.059423	0.062892	0.16408	0.14755	0.15229	0.19982	0.19804	0.084167	0.15038	0.11398	0.038617	0.067607	0.003821	0.043872	-0.032133	0.041327	-0.047953
0.13933	0.16523	0.10045	0.12569	0.20663	0.17113	0.30677	0.31296	0.34374	0.27271	0.35727	0.28223	0.16537	0.21988	0.13357	0.10198	0.051652	0.072575	-0.022965	-0.1395	-0.25832	-0.19652	-0.2725	-0.19017	-0.15297	-0.1944	-0.078723	-0.050372	-0.10644	-0.24089	-0.084163	-0.080668	-0.054933	-0.14538	-0.0351	-0.15254	-0.069163	-0.20752	-0.26358	-0.17005	-0.13629	-0.12669	-0.11728	-0.049181	0.001931	-0.055012	-0.078601	-0.055257	-0.040525	0.089823
0.074448	0.021535	0.066001	0.096956	0.1529	0.10753	0.040507	0.036154	0.099437	0.046621	0.019552	-0.13151	-0.14735	-0.23188	-0.24248	-0.24928	-0.33819	-0.27608	-0.1806	-0.19964	-0.22171	-0.1606	-0.16238	-0.20777	-0.15777	-0.065659	-0.09883	-0.031971	0.011538	-0.1136	-0.15126	-0.098582	0.02573	-0.076212	-0.046561	0.046369	-0.022756	-0.2318	-0.14312	-0.12483	-0.054486	0.044403	0.012281	0.057621	0.03695	0.1547	0.12579	0.25518	0.3484	0.4067
0.061018	-0.081956	-0.072319	-0.14984	-0.17712	-0.12586	-0.12602	-0.16069	-0.25601	-0.19962	-0.19563	-0.19221	-0.18655	-0.081879	-0.014151	0.074559	-0.018668	-0.012127	0.10951	0.088851	0.090805	0.031307	0.029548	0.023102	-0.021289	0.050611	-0.0071758	-0.026633	0.081556	0.0093691	-0.19469	-0.20843	-0.19655	-0.19522	-0.20017	-0.092803	-0.10596	-0.077945	-0.061357	-0.086614	-0.085704	-0.021565	0.077271	0.13	0.14738	0.18777	0.16569	0.12572	0.2309	0.14518
-0.089053	-0.21355	-0.12929	-0.1422	-0.045139	-0.13267	-0.062183	-0.085694	0.036002	0.13118	0.11314	0.085921	0.15829	0.23253	0.31922	0.13692	0.090932	0.073941	0.085085	-0.14414	-0.2152	-0.23983	-0.34843	-0.35531	-0.42929	-0.3524	-0.33329	-0.20935	-0.094071	-0.064976	-0.013503	0.19304	0.19906	0.16855	0.32065	0.33886	0.34352	0.23495	0.177	0.10892	0.16789	0.14312	0.11461	0.073413	0.088932	0.10304	-0.007913	-0.061051	0.023378	0.058938
0.20916	0.1307	0.10416	0.024096	-0.1307	-0.037453	-0.016323	-0.14552	-0.19006	-0.28914	-0.37366	-0.35377	-0.22261	-0.16836	-0.066038	0.013355	0.086972	0.043336	0.010816	0.049895	0.039922	0.15317	0.1058	0.025554	-0.010153	-0.054166	-0.10714	-0.073733	-0.023361	-0.039397	0.098146	0.14983	0.1804	0.26889	0.32231	0.27323	0.26056	0.28688	0.24509	0.21123	0.1025	0.093895	0.027407	-0.052429	-0.13104	-0.28492	-0.25334	-0.26966	-0.22359	-0.12729
-0.0023882	0.028989	0.059002	0.061831	0.082883	0.12459	0.035296	0.046265	0.089352	0.18375	0.27172	0.20813	0.15931	0.2262	0.15294	0.09162	0.14388	0.11698	0.1224	0.22061	0.20609	0.10327	0.039467	0.059392	0.025786	-0.035328	-0.018956	-0.035343	-0.10874	-0.15915	-0.0091813	-0.12158	-0.13164	-0.070204	-0.17462	-0.1672	-0.076093	-0.079916	-0.049944	-0.058678	0.016868	-0.10934	-0.16543	-0.077951	-0.052944	-0.12158	-0.069782	-0.058781	-0.17387	-0.13593
0.19875	0.20737	0.082544	0.10424	0.083118	0.067089	0.027501	0.017474	0.089439	0.14174	0.16538	0.062703	0.044805	0.19145	0.19364	0.18521	0.25045	0.29299	0.37581	0.31313	0.32606	0.23597	0.38897	0.43833	0.31451	0.28223	0.27592	0.19533	0.16534	-0.030287	-0.10133	-0.12115	-0.19425	-0.15905	-0.3153	-0.50515	-0.43998	-0.3478	-0.37472	-0.39172	-0.42261	-0.39197	-0.40234	-0.37173	-0.33594	-0.31676	-0.22627	-0.25993	-0.35495	-0.27624
0.0039213	-0.024831	0.0098285	-0.0024638	0.060805	0.016708	-0.041133	0.035586	-0.061229	-0.23195	-0.19322	-0.15697	-0.23592	-0.33494	-0.33544	-0.23301	-0.23774	-0.10429	-0.044532	-0.056583	-0.072305	-0.0083529	0.045595	0.019682	0.071561	0.15006	0.22779	0.14648	0.06887	0.047029	0.10027	0.058056	0.029291	0.1272	0.19112	0.21267	0.27116	0.34229	0.22146	0.26154	0.22474	0.23632	0.22814	0.16436	0.12319	0.047896	-0.08871	-0.08176	-0.14925	-0.15204
-0.093127	-0.14722	-0.15958	-0.058576	-0.13859	-0.04552	-0.084679	-0.061937	0.00022746	0.08577	0.14814	0.063508	0.23357	0.18701	0.1828	0.26855	0.2028	0.18	0.25774	0.16645	0.12005	0.19257	0.069384	0.10834	0.065881	0.13963	0.0078606	-0.13621	-0.13951	-0.13974	-0.054899	-0.020168	-0.066663	-0.045025	0.028158	0.052059	0.015732	0.022162	0.042342	0.11836	0.094517	0.099989	-0.043479	-0.024915	-0.042367	-0.13749	-0.19995	-0.25895	-0.097237	-0.11646
0.12669	0.11873	0.029045	0.018964	-0.015046	0.060953	0.08705	0.03335	0.040235	0.079612	0.087526	0.03654	0.040219	0.043681	0.1205	0.18677	0.28198	0.15258	0.18184	0.28242	0.26284	0.2309	0.15127	0.19125	0.059424	0.10439	0.016935	0.047881	-0.0021777	0.040355	-0.06732	-0.062929	-0.028927	-0.11507	-0.075633	-0.12184	-0.041845	0.0037233	-0.031297	-0.086231	-0.14394	-0.18293	-0.078944	-0.13993	-0.17432	-0.15966	-0.22483	-0.25407	-0.27885	-0.13907
-0.09486	-0.039753	-0.0037032	-0.024835	0.16429	0.19433	0.035355	0.056469	0.095894	0.12559	-0.0037502	0.062694	0.1535	0.081255	0.0034766	-0.059087	-0.032732	0.04215	0.076844	0.035883	0.17054	0.11169	0.25035	0.14074	0.098253	0.12665	0.14218	0.073817	0.13209	0.17519	0.11105	0.041846	-0.14978	-0.095146	-0.066165	-0.044629	-0.079402	-0.055902	0.0087581	-0.044027	-0.11862	-0.1641	-0.14351	-0.083338	-0.12018	-0.06819	-0.23778	-0.08311	-0.073246	-0.043409
0.092743	0.12819	0.12172	0.32112	0.30501	0.29194	0.39262	0.33336	0.21161	0.27304	0.18506	0.20485	0.12308	0.077573	0.0016209	-0.057664	-0.077792	0.050125	-0.049008	-0.092169	-0.061804	-0.048847	-0.036679	0.0095745	-0.017802	0.0025285	0.0040207	-0.025237	0.046219	0.016772	0.066924	0.077111	0.08575	0.025427	0.027464	0.055585	0.025897	0.093085	0.11091	-0.032438	-0.10975	-0.27855	-0.37079	-0.36792	-0.39486	-0.27661	-0.33743	-0.26326	-0.2868	-0.23986
0.42397	0.33159	0.32946	0.30088	0.24232	0.013638	-0.18363	-0.21193	-0.31091	-0.38632	-0.34001	-0.38606	-0.38571	-0.28269	-0.32451	-0.28229	-0.24951	-0.10935	-0.072529	0.11062	0.21648	0.31109	0.21945	0.23727	0.23168	0.15934	0.23192	0.16593	0.1556	0.19839	0.10107	-0.095061	-0.11259	-0.15193	-0.18465	-0.24208	-0.19929	-0.23244	-0.17595	-0.20993	-0.14762	-0.26802	-0.10832	-0.12729	-0.11967	-0.18738	-0.02995	-0.10299	-0.054463	-0.013714
-0.050133	0.085127	0.099437	0.083853	0.0061837	-0.0080619	-0.018653	0.060689	-0.034782	-0.0023587	-0.038409	-0.043372	-0.059593	-0.044731	0.0080045	-0.00093014	0.057998	0.016052	0.095455	0.074356	0.15423	0.12355	0.10723	0.18733	0.18145	0.099711	-0.010939	0.050485	-0.033122	0.0084117	-0.077719	-0.11496	-0.22091	-0.10212	-0.16594	-0.29034	-0.24134	-0.20408	-0.18845	-0.24944	-0.18033	-0.27624	-0.13415	-0.041832	-0.046334	-0.07157	-0.011596	0.12592	0.17136	0.11555
-0.082838	-0.10192	-0.083053	-0.011485	0.058021	0.022734	0.07059	-0.043871	-0.11928	-0.059997	0.028023	-0.059384	0.15711	0.098283	0.18175	0.20193	0.1374	0.16572	0.22777	0.21125	0.097132	0.091879	0.10541	0.16247	-0.029576	0.15202	0.10998	0.11618	0.19309	0.18633	0.13147	0.13686	0.1396	0.065418	0.050242	-0.1416	-0.1639	-0.28567	-0.34554	-0.33831	-0.31315	-0.22341	-0.1429	-0.089015	-0.042019	-0.060196	-0.088255	0.098896	0.14745	0.15164
-0.054979	-0.016078	-0.0033608	0.0035585	0.058809	0.082838	0.091188	0.13225	0.11825	0.105	0.13725	0.12717	0.017059	-0.017959	-0.03739	-0.10698	-0.10985	-0.07713	-0.12589	-0.16206	-0.14781	-0.23323	-0.28283	-0.30808	-0.24391	-0.19269	-0.205	-0.19072	-0.26622	-0.22225	-0.12836	-0.1015	-0.063061	0.085381	0.17126	0.17414	0.21044	0.30143	0.3098	0.34386	0.33089	0.32695	0.24806	0.17522	0.10449	0.14693	0.1475	0.10315	0.044938	-0.08358
0.023064	0.026424	-0.029848	0.040785	0.084919	0.06844	0.05062	-0.0074348	0.092061	0.078678	0.040569	0.0036451	0.029034	0.051959	0.11423	0.030969	0.065043	0.0071516	-0.080066	-0.099368	-0.061472	-0.16013	0.033477	0.082408	0.15991	0.0037287	-0.017047	-0.028442	-0.15337	-0.13127	-0.16977	-0.11774	-0.16493	-0.011632	-0.14426	-0.11161	-0.16754	-0.1563	-0.10989	-0.11331	-0.067834	-0.07448	0.010691	-0.019546	-0.0096088	-0.15427	-0.084496	-0.0066136	0.020022	0.06161
0.24184	0.23356	0.17433	0.15471	0.19084	0.18036	0.12002	0.037227	-0.04575	-0.087696	-0.14528	-0.12861	-0.10921	-0.10721	-0.038188	-0.082751	-0.071357	-0.033565	-0.0053246	-0.013602	0.079454	0.057178	0.026361	0.040174	-0.026467	-0.080587	-0.10208	-0.083468	-0.1163	-0.11216	-0.075351	-0.10202	-0.089854	-0.10807	-0.12447	-0.13765	-0.073983	-0.082108	-0.16119	-0.12496	-0.053704	-0.033374	-0.086151	-0.061085	-0.068689	-0.00058784	0.026149	-0.049951	-0.070291	0.038625
0.015505	-0.047836	-0.11121	-0.085086	-0.069814	-0.026771	-0.094196	-0.1557	-0.2179	-0.19482	-0.18583	-0.2156	-0.24026	-0.24665	-0.29449	-0.27089	-0.25111	-0.41718	-0.33648	-0.26545	-0.30432	-0.17396	-0.12804	-0.051371	-0.019078	0.037022	0.13402	0.29339	0.20806	0.27025	0.26339	0.31526	0.40173	0.30682	0.33743	0.29243	0.29583	0.23858	0.037636	0.056476	0.068949	0.021311	0.051998	-0.012946	-0.047235	-0.013573	-0.13353	-0.046927	0.0054749	0.10885
-0.079975	-0.089365	-0.109	-0.1245	-0.10085	-0.20541	-0.24629	-0.24313	-0.18422	-0.18075	-0.15088	-0.12076	-0.1476	-0.23168	-0.18801	-0.2816	-0.32174	-0.24808	-0.20152	-0.21973	-0.18375	-0.15102	-0.14964	-0.11051	-0.032167	-0.0025327	0.068474	0.12713	0.10174	0.2172	0.21451	0.28185	0.30178	0.25065	0.25137	0.20445	0.22673	0.1911	0.11263	0.2277	0.25737	0.14772	0.16009	0.029424	0.10238	0.12329	0.027304	0.097052	0.054617	0.12215
0.035363	0.016676	-0.12261	-0.11499	-0.04987	-0.033667	0.060227	0.021102	0.069088	0.037314	0.11794	0.0067814	-0.052836	-0.009946	0.016629	-0.09441	-0.038359	-0.040107	-0.052849	-0.18719	-0.11159	0.030022	0.024044	0.028381	-0.10664	-0.10941	-0.12776	-0.0672	-0.03191	-0.019555	0.069706	0.091232	0.09631	-0.026002	0.0098767	0.06049	0.083481	0.119	0.013868	-0.089361	-0.088703	-0.060921	-0.077449	-0.057396	-0.10408	-0.090876	-0.018186	-0.0035158	0.029549	0.05536
-0.26452	-0.26942	-0.33745	-0.20139	-0.12546	-0.063417	-0.0029991	0.014292	-0.049939	-0.04196	0.091576	0.014108	0.11532	0.19573	0.27748	0.30336	0.12469	0.26068	0.25192	0.26054	0.28002	0.30491	0.29927	0.26444	0.30604	0.23354	0.1108	0.084243	0.12228	0.038566	-0.041938	-0.15434	-0.076194	-0.16339	-0.1336	-0.099157	-0.17648	-0.13608	-0.1738	-0.26719	-0.27906	-0.34237	-0.21968	-0.168	-0.10955	0.020031	0.082097	0.012045	0.063082	0.090253
-0.11592	-0.10411	-0.086098	-0.15538	-0.13573	-0.067876	-0.034903	-0.062823	-0.042892	0.045764	0.054262	0.064656	0.072082	0.062433	0.15011	0.10443	0.17425	0.10488	-0.00079039	-0.037474	-0.12949	-0.16717	-0.10437	-0.04982	-0.047693	-0.10025	-0.061545	0.11223	0.037533	0.095535	0.064018	0.20529	0.19135	0.20471	0.11674	0.13771	0.092776	0.093843	0.059033	-0.01845	-0.0017364	-0.014154	0.0187	-0.014372	-0.035286	-0.02567	-0.011485	0.016192	0.027366	-0.077612
-0.26245	-0.22583	-0.25077	-0.22618	-0.1786	-0.18504	-0.22076	-0.24308	-0.18754	-0.19195	-0.26076	-0.18946	-0.14513	-0.20357	-0.11983	-0.15633	-0.14757	-0.11164	-0.019578	-0.031446	0.016994	0.051688	0.17849	0.1492	0.13987	0.21497	0.21032	0.32696	0.19838	0.24302	0.26	0.28583	0.30592	0.27049	0.18153	0.20474	0.12025	0.080856	0.15349	0.19172	0.21799	0.23351	0.22509	0.15466	0.18613	0.18386	0.10566	0.11821	0.15573	0.043952
0.15612	0.15567	0.2342	0.21099	0.22991	0.17637	0.23751	0.31755	0.25271	0.12449	0.14106	0.16086	0.14639	0.17512	0.21392	0.17998	0.15888	0.17264	0.064505	-0.035701	-0.0032613	-0.06678	-0.11212	-0.10557	-0.11384	-0.17148	-0.2606	-0.17021	-0.18014	-0.16033	-0.099271	-0.066029	-0.051149	0.040814	0.053108	-0.090112	-0.062398	0.00073852	0.016591	-0.094534	-0.038431	-0.046731	-0.050657	-0.18205	-0.2235	-0.23622	-0.14543	-0.1106	-0.15592	-0.23583
-0.18603	-0.21	-0.20201	-0.28541	-0.39748	-0.3317	-0.22011	-0.11533	-0.10203	0.049951	0.12748	0.15035	0.18858	0.17685	0.27358	0.34279	0.36218	0.33685	0.18628	0.10072	0.091062	0.0307	0.028989	0.055896	0.18096	0.16721	0.065936	0.039959	0.10869	0.098754	0.15553	0.17	0.087411	0.042093	0.013253	0.024066	-0.12689	-0.1625	-0.087644	0.049544	0.033004	-0.015204	-0.019888	0.014031	-0.11675	-0.095789	0.035529	-0.079088	0.001394	0.011098
0.060254	0.094935	0.17437	0.20561	0.23528	0.18479	0.12165	0.12184	0.11541	0.13075	0.17785	0.29696	0.34709	0.23184	0.088443	0.26788	0.26642	0.29356	0.33407	0.28333	0.30721	0.25066	0.15706	0.13061	0.033982	0.091013	-0.020106	-0.11276	-0.17646	-0.1508	-0.2116	-0.27039	-0.26434	-0.21648	-0.33215	-0.37785	-0.34218	-0.4446	-0.41558	-0.40446	-0.46154	-0.4937	-0.34976	-0.50861	-0.41377	-0.34515	-0.30059	-0.097405	-0.039032	0.0025036
-0.077909	-0.07856	-0.095149	-0.084119	-0.18719	-0.11215	-0.045364	-0.05182	-0.047824	-0.055748	0.017774	0.17214	0.22496	0.21357	0.23182	0.18902	0.17549	0.16011	0.1491	0.16688	0.20792	0.18339	0.12104	0.13294	0.086346	0.1364	0.13739	0.14017	0.15889	0.10994	0.14346	0.044829	0.020845	0.016756	-0.034495	-0.078633	-0.13046	-0.19011	-0.12742	-0.15551	-0.22019	-0.17154	-0.12403	-0.078065	-0.015124	-0.058317	-0.14677	-0.11893	-0.077368	-0.13549
-0.049063	-0.20443	-0.169	-0.23637	-0.26572	-0.3013	-0.28103	-0.18169	-0.10907	-0.11791	-0.16822	-0.11209	-0.056907	0.034839	-0.083421	-0.039649	0.028062	0.097421	0.12006	0.13361	0.033393	0.048875	0.035906	-0.050497	-0.049441	-0.11685	-0.1588	-0.11769	-0.10144	-0.11716	-0.11345	-0.12381	-0.096307	-0.059827	-0.017322	0.09736	0.15505	0.22994	0.29903	0.28142	0.16998	0.11112	0.058065	0.018548	0.043381	0.014283	0.053685	0.086795	0.052344	0.071849
-0.30807	-0.33034	-0.37305	-0.2811	-0.25008	-0.14558	-0.083694	0.062954	0.10243	0.10413	0.136	0.16863	0.064469	0.062576	0.077251	-0.021473	0.0099038	-0.043209	-0.030488	-0.097612	-0.11384	-0.043478	-0.03226	0.036976	0.036993	0.058255	0.1543	0.16961	0.15292	0.050695	0.061571	0.06881	0.035093	0.073592	0.12586	0.14248	0.11621	0.13468	0.10452	0.027952	0.035155	0.16348	0.13696	0.21029	0.2041	0.13048	0.10872	0.075105	0.088053	0.1164
-0.19414	-0.043944	0.009371	0.045267	0.09344	0.060933	0.085184	0.056558	0.050764	0.084828	0.088217	0.087912	0.16543	0.14808	0.10167	0.050191	0.076048	0.029806	0.010829	-0.099488	-0.11831	-0.14848	-0.12294	-0.11628	-0.093875	-0.10958	-0.080419	-0.068149	-0.049693	0.0064126	0.097211	0.077765	0.14083	0.18758	0.15764	0.16147	0.13447	0.13236	0.20286	0.17813	0.21849	0.14355	0.14543	0.19005	0.14978	0.074195	0.034334	-0.011628	-0.076357	-0.14285
0.003764	0.087111	0.1181	0.086529	0.010862	0.11074	0.037821	0.026329	0.0096423	-0.12494	-0.14273	-0.21044	-0.23004	-0.24473	-0.29796	-0.18917	-0.29397	-0.31487	-0.18887	-0.1261	-0.16304	-0.054697	0.015909	0.022829	0.036629	-0.0082603	0.055079	-0.041894	-0.070826	0.0060548	0.043296	0.099351	0.18034	0.1852	0.16433	0.2636	0.2476	0.25448	0.18913	0.24442	0.25623	0.17159	0.10158	0.034627	-0.08367	-0.031384	-0.043341	-0.073755	-0.081023	-0.026229
-0.10187	-0.035888	-0.11356	-0.15192	-0.089853	-0.088489	-0.12703	-0.099543	-0.1323	-0.13468	-0.019294	-0.13729	-0.031763	-0.093608	-0.029369	-0.028249	-0.060141	-0.00065904	0.0563	0.090456	0.1549	0.26348	0.21973	0.21628	0.12555	0.18886	0.22658	0.19939	0.094824	0.06856	0.00046581	-0.12397	-0.11493	-0.18397	-0.13037	-0.12948	-0.0059982	-0.012529	-0.10049	-0.13335	-0.031414	-0.011075	-0.0037806	0.053626	0.050537	0.06203	0.046761	0.018797	-0.027687	0.020808
-0.12841	-0.06008	-0.059244	-0.16871	-0.14067	-0.095578	-0.085522	-0.047908	-0.11883	-0.039059	0.0026114	-0.050854	-0.080878	-0.0097178	-0.01762	-0.00053218	0.019934	0.062562	0.055997	0.15367	0.1346	0.13062	0.0871	0.11967	0.040428	0.13241	0.084884	0.10724	0.11292	0.10442	0.12836	0.067806	0.068641	0.011988	0.0071072	-0.033406	0.052939	-0.047998	-0.050192	-0.053466	-0.066899	-0.11881	-0.12937	-0.18292	-0.18587	-0.046544	0.025108	0.096236	0.0043744	0.09067
-0.057634	-0.025111	0.017453	0.013731	-0.03609	-0.069897	-0.026515	-0.006552	-0.057698	0.0073096	-0.12358	-0.011902	0.007551	-0.066	0.026539	0.037307	0.094095	0.0742	0.007983	-0.001707	0.10185	0.088116	0.12986	0.13127	0.19126	0.18951	0.080047	0.11544	0.11414	0.05507	0.15665	0.16991	0.17369	0.16971	0.21405	0.10683	0.10815	0.091844	0.13319	0.060496	0.029412	0.027293	-0.042445	0.012543	-0.050652	-0.094207	-0.16651	-0.21646	-0.26776	-0.22852
-0.061673	-0.055557	0.0063922	0.1275	0.11031	0.058606	0.060747	-0.020544	-0.052355	0.054037	0.06769	-0.0088687	-0.01127	-0.0028652	-0.17408	-0.2316	-0.10593	-0.047201	0.010036	-0.0048645	-0.0035309	-0.10674	-0.13981	-0.11442	-0.083582	-0.12673	-0.16915	-0.084321	-0.073774	-0.13329	-0.14223	-0.026054	0.037485	0.0092424	-0.026936	-0.0013943	-0.0091463	0.020089	0.092049	0.019289	0.071211	0.059655	0.037428	0.085058	0.012782	0.13643	0.2114	0.18483	0.18981	0.17428
0.32921	0.24822	0.28975	0.20925	0.15216	0.051871	0.053534	0.027911	-0.096457	-0.11127	-0.23679	-0.20912	-0.23514	-0.12907	-0.13204	-0.18097	-0.16765	-0.15938	-0.22633	-0.17895	-0.02948	0.01856	-0.0013262	0.059232	0.12491	0.027306	0.0476	0.1069	0.11087	0.014086	0.10441	0.037454	-0.13524	-0.19846	-0.2446	-0.16148	-0.25731	-0.21196	-0.17446	-0.29807	-0.14937	-0.18682	-0.2416	-0.18004	-0.099495	-0.10826	-0.067547	-0.076037	0.0023633	0.046256
0.010717	0.10704	0.14406	0.11485	0.11467	0.068135	0.019996	0.016608	0.073084	0.041554	0.028802	0.080653	0.1131	-0.015107	-0.07126	-0.094089	-0.082065	-0.1212	-0.055246	-0.0474	-0.073339	-0.093848	-0.0094669	-0.025818	-0.1195	-0.039112	0.052128	0.079347	0.024189	0.12368	0.17786	0.13678	0.025512	0.0055747	-0.067029	0.022863	0.10052	0.093863	0.026618	0.021943	0.083851	0.030892	0.051128	0.052913	0.058234	0.13287	0.075012	-0.069236	-0.12539	-0.21296
-0.019871	-0.033023	-0.075861	-0.10571	-0.18903	-0.13715	-0.095523	-0.061774	-0.064374	-0.070572	-0.001735	-0.071659	-0.032677	0.0038573	0.023722	0.089214	0.11119	0.095169	-0.0018394	-0.013924	0.027447	0.067626	0.081683	0.17383	0.03883	0.050976	0.079127	0.058584	0.012769	0.018926	0.093019	0.090689	0.08196	0.074985	0.092603	0.039419	0.084299	0.00020287	0.031443	0.039867	0.030616	0.030564	-0.0092487	-0.014759	-0.090098	-0.057204	-0.0079449	-0.02344	-0.11664	0.030886
0.20364	0.2167	0.20859	0.17145	0.11302	0.04551	-0.012796	0.022162	-0.046411	-0.087515	-0.15106	-0.20081	-0.19079	-0.26795	-0.25168	-0.28902	-0.27741	-0.15052	-0.16834	-0.16726	-0.16778	-0.1326	-0.056506	0.04239	0.049697	0.06779	0.070494	0.033272	-0.0066852	-0.035207	-0.074776	-0.099207	-0.10671	-0.10391	0.010982	-0.14984	-0.071794	-0.041147	-0.30139	-0.10958	-0.033323	-0.074808	0.10075	0.14397	0.12756	0.066858	0.035647	0.012804	0.017236	0.09979
-0.18327	-0.27435	-0.28423	-0.23324	-0.070868	0.035246	0.017352	-0.023192	0.14847	0.20999	0.27591	0.2122	0.10099	0.12397	0.13936	0.0080033	-0.18397	-0.21824	-0.29071	-0.29477	-0.39185	-0.28516	-0.34826	-0.30155	-0.20002	-0.10286	-0.018955	0.014437	0.013823	0.018454	0.12633	0.057756	0.099778	0.057423	0.026008	0.11339	0.14854	0.18235	0.091369	0.072435	0.23762	0.31257	0.24714	0.23276	0.18835	0.26468	0.2275	0.22553	0.17254	0.12226
0.048781	0.031637	-0.022479	-0.099742	-0.20882	-0.22673	-0.23798	-0.22505	-0.23829	-0.27633	-0.22108	-0.070217	-0.086087	-0.1672	-0.086702	-0.11044	0.012148	0.022851	0.052847	0.01284	0.061936	0.14953	0.11849	0.048878	0.12283	0.10481	0.09382	-0.020617	-0.0072643	0.00027364	0.02259	0.13538	0.13567	0.14524	0.16622	0.10375	0.10002	0.087103	0.13435	0.12573	0.078467	-0.07286	-0.070693	-0.073407	-0.18066	-0.21005	-0.15899	-0.11211	-0.03811	-0.067187
-0.07882	-0.13545	-0.21573	-0.2385	-0.2135	-0.20518	-0.15732	-0.14397	-0.1111	-0.021228	0.034081	0.047083	0.089923	-0.027161	0.0454	0.16642	0.05527	0.059417	0.060571	0.1116	0.10649	0.036098	0.02246	0.047791	0.00293	0.18033	0.1648	0.16983	0.21642	0.28894	0.39291	0.34503	0.30777	0.28362	0.25484	0.25709	0.29237	0.17726	0.20073	0.14719	0.11946	0.057443	-0.018627	-0.033147	-0.062864	-0.061228	-0.13594	-0.2791	-0.32327	-0.18356
0.23674	0.23997	0.28095	0.33275	0.31155	0.25785	0.24887	0.19645	0.19405	0.088033	0.023387	0.0053191	-0.039475	0.0086386	-0.071355	-0.13706	-0.10476	-0.10308	-0.10319	-0.1196	-0.14892	-0.15719	-0.083091	-0.17793	-0.16144	-0.063422	-0.04944	-0.11604	-0.11366	0.0023481	-0.001009	0.012624	0.12183	0.1994	0.15348	0.20997	0.30013	0.13987	0.029209	0.053397	0.093061	-0.0052336	-0.069574	-0.086492	-0.17613	-0.27739	-0.32754	-0.33508	-0.35759	-0.24886
-0.063848	-0.10184	-0.14303	-0.19359	-0.1296	-0.12864	-0.011093	0.03773	0.17905	0.12143	0.1405	0.076088	0.091712	0.21742	0.088084	0.14031	0.15272	0.14375	0.054617	0.054751	-0.077191	-0.10691	-0.14655	-0.021366	-0.061749	-0.23639	-0.065827	-0.059019	-0.03729	-0.049333	-0.024688	-0.17402	-0.13829	-0.12848	-0.13252	-0.16024	-0.14655	-0.047351	-0.067586	-0.086925	-0.016331	-0.034487	0.084301	0.17332	0.19803	0.24534	0.19163	0.21569	0.18873	0.21864
0.15276	0.25508	0.16504	0.11676	0.19321	0.19825	0.12517	0.053305	0.022611	0.065008	-0.020408	-0.0017649	0.031642	-0.046735	0.030033	0.20595	0.10265	0.12916	0.14461	0.13344	0.091703	0.051337	0.097848	-0.028753	0.024804	0.027108	-0.016454	-0.18151	-0.13126	-0.17817	-0.16334	-0.16231	-0.085184	-0.11354	-0.11528	-0.12653	-0.13926	-0.13645	-0.12414	-0.1923	-0.15453	-0.1998	-0.25969	-0.231	-0.17248	-0.16999	-0.083352	-0.11315	-0.17144	-0.10749
0.12701	0.063498	0.15729	0.033855	0.035343	0.060251	0.01406	0.082365	0.065048	0.17526	0.21604	0.19082	0.35856	0.27104	0.2166	0.1788	0.16809	0.14179	0.083531	0.00048961	-0.082824	-0.18039	-0.14909	-0.17422	-0.32754	-0.27958	-0.22515	-0.19617	-0.28744	-0.24457	-0.21704	-0.25426	-0.24568	-0.192	-0.17593	-0.17851	-0.092904	-0.07001	-0.13698	-0.20679	-0.13233	-0.21577	-0.15093	-0.11297	-0.065859	-0.018029	-0.098994	-0.041032	-0.059968	-0.044768
-0.13792	-0.21574	-0.29417	-0.2644	-0.21927	-0.13115	-0.043386	0.0076494	-0.052917	0.083429	0.061041	0.07049	0.054787	0.19573	0.22295	0.17428	0.15226	0.17822	0.1899	0.15852	0.1687	0.087282	-0.015782	-0.081535	-0.13984	-0.13731	-0.16784	-0.24874	-0.10265	-0.1228	-0.13996	-0.019435	0.039311	-0.045696	0.083059	0.13516	0.14125	0.16277	0.19762	0.17828	0.0097411	0.019527	0.15901	0.11725	0.0065716	0.12504	0.14873	0.028167	0.090598	0.02354
0.24873	0.27033	0.40383	0.49375	0.52594	0.48258	0.49397	0.43646	0.37276	0.29552	0.21317	0.10178	0.12709	0.09161	0.056808	0.034925	0.019512	0.051683	-0.066225	-0.024711	-0.071128	-0.11233	-0.036474	0.064792	-0.057956	-0.078384	-0.045813	-0.11658	-0.041337	-0.16497	-0.051674	-0.11985	-0.12366	-0.036779	-0.11655	-0.21651	-0.18346	-0.19511	-0.21506	-0.1281	-0.20494	-0.068087	-0.097677	0.051928	-0.022903	-0.18237	-0.17506	-0.12937	-0.17542	-0.18323
-0.010761	0.012436	0.016842	-0.022274	-0.066049	-0.09614	0.0090388	-0.028675	0.065157	0.0088871	0.042251	0.056449	0.023689	-0.011512	-0.049948	-0.10556	-0.014165	-0.02766	-0.068652	0.034582	-0.0015131	-0.074973	0.030615	-0.050685	-0.01814	-0.11584	-0.13755	-0.16473	-0.11736	-0.16191	-0.11523	-0.21225	-0.19648	-0.023812	0.081997	0.16139	0.13313	0.21676	0.13984	0.14598	0.091206	0.13128	0.13178	0.17787	0.18769	0.03304	-0.089618	-0.091369	-0.079393	-0.068533
0.17596	0.13612	-0.011769	-0.090089	-0.044339	0.040476	-0.06508	0.024907	-0.017845	0.029374	0.091927	0.0534	0.064439	0.1126	0.18843	0.22397	0.12645	0.088989	0.072247	0.025062	0.0092815	0.048147	-0.050362	0.020015	0.012505	0.014277	0.0019449	0.0031144	0.033834	-0.020001	-0.10819	-0.18514	-0.26269	-0.32413	-0.21458	-0.17484	-0.22262	-0.10569	-0.085208	-0.16414	-0.12156	-0.052084	-0.083487	0.020702	0.10694	0.055867	0.037008	-0.031844	-0.1001	-0.073097
-0.04973	-0.063944	0.049099	-0.061923	-0.10172	-0.10835	-0.081763	-0.02962	0.088509	0.092408	0.10367	0.072881	0.0559	0.11344	0.17321	0.1599	0.17956	0.17201	0.2666	0.1564	0.13154	0.17203	0.18501	0.15611	0.086038	0.04328	-0.046085	-0.11646	-0.085542	-0.1402	-0.16834	-0.27226	-0.2176	-0.20943	-0.19635	-0.26422	-0.2503	-0.32128	-0.27667	-0.19996	-0.14304	-0.10395	-0.14689	-0.035768	-0.05117	-0.043049	-0.007313	0.073032	0.16128	0.18486
0.087884	0.0069968	-0.074477	-0.04918	-0.050057	-0.0024998	-0.030968	-0.11973	-0.058847	-0.13507	-0.098576	-0.16177	-0.17826	-0.16475	-0.065864	-0.054515	-0.032306	-0.018323	-0.013784	0.02244	0.069418	0.13074	0.12159	0.048145	0.17646	0.32992	0.23083	0.25403	0.28318	0.22917	0.22067	0.23077	0.27579	0.14251	0.17812	0.17628	0.022642	-0.076644	0.012949	-0.092916	-0.035513	0.023356	0.0054285	-0.13471	-0.17264	-0.12076	-0.18111	-0.16116	-0.056775	-0.084685
0.086696	-0.030147	-0.053439	-0.015723	-0.10549	-0.0095489	-0.016138	-0.1235	-0.19971	-0.10543	-0.1484	-0.17107	-0.17085	-0.19223	-0.19556	-0.27167	-0.18588	-0.31569	-0.25063	-0.21095	-0.32815	-0.24121	-0.21863	-0.16946	-0.17984	-0.078751	-0.073721	0.029727	-0.033227	0.15094	0.14578	0.097793	0.21231	0.35595	0.2941	0.23591	0.25547	0.14467	0.19764	0.13343	0.11302	-0.060243	-0.070443	0.02448	-0.084127	-0.10535	-0.0075347	-0.0068585	0.09073	0.19505
0.11249	0.20875	0.1256	0.16069	0.069083	0.043551	-0.081276	-0.079259	-0.0393	-0.14902	-0.23098	-0.17455	-0.16541	-0.164	-0.081761	-0.082824	-0.098231	-0.057751	-0.044993	-0.092477	-0.093357	0.099522	0.083987	-0.0042338	-0.098186	-0.075528	-0.12089	0.026176	0.036101	-0.061024	0.020715	0.049122	-0.079864	-0.1254	-0.048367	0.0073346	0.032068	0.023312	-0.057194	-0.072803	0.019167	0.00094684	-0.073935	-0.072779	0.062814	0.097281	0.076829	0.064643	0.071183	-0.014878
0.039999	0.16544	0.33742	0.39912	0.4025	0.33925	0.27794	0.26011	0.23025	0.15563	0.15062	0.025101	0.016699	-0.051861	-0.20563	-0.25243	-0.27808	-0.27597	-0.22835	-0.23377	-0.21605	-0.17525	-0.20715	-0.021617	0.042725	0.025484	0.071112	0.077419	0.15854	0.18622	0.18748	0.095138	0.0045297	0.025267	-0.0017387	-0.055744	-0.12565	-0.10553	-0.10248	-0.063223	-0.10927	-0.12171	-0.072597	0.042253	0.042508	0.04449	0.069179	-0.0015788	0.013093	-0.077843
0.22037	0.14613	0.13951	0.077278	0.11855	0.091198	0.24175	0.18332	0.21912	0.16136	0.31649	0.20268	0.21053	0.24021	0.18326	0.16081	0.0612	0.044104	-0.0040332	0.055462	-0.03543	-0.097284	-0.20817	-0.18421	-0.18314	-0.19574	-0.26939	-0.20316	-0.14196	-0.19457	-0.16482	-0.22087	-0.2591	-0.23703	-0.21357	-0.19797	-0.16779	-0.16775	-0.14603	-0.078278	0.01095	0.055192	-0.034441	-0.028963	0.039096	0.046819	0.050654	-0.040469	-0.054767	-0.032766
0.25421	0.23551	0.1052	0.12536	0.020651	-0.019668	0.0013147	-0.027074	-0.016097	-0.17248	-0.036968	-0.088017	-0.23157	-0.13586	-0.067579	-0.09599	-0.086291	-0.073594	-0.077634	-0.032144	-0.017264	0.054456	-0.024762	0.096742	0.17346	0.17612	0.15435	0.16396	0.126	0.065059	-0.0074624	-0.064726	0.026643	-0.05077	-0.047592	-0.1479	-0.20527	-0.2631	-0.28855	-0.24234	-0.27713	-0.26011	-0.30268	-0.18385	-0.10131	-0.058266	-0.085602	-0.045438	-0.042066	0.044963
0.30894	0.23853	0.24646	0.26891	0.21589	0.2216	0.11464	0.13172	0.0016957	-0.024112	0.12677	0.08736	-0.014357	0.049978	0.028781	-0.070999	-0.052264	0.032021	0.0097572	-0.011823	0.050575	0.033024	-0.045898	-0.067862	0.036029	0.10203	0.071928	0.08855	0.057389	-0.11797	-0.10134	-0.15217	-0.20394	-0.16243	-0.14731	-0.16283	-0.18399	-0.22974	-0.11302	-0.13402	-0.1512	-0.089484	-0.050027	-0.093937	-0.093729	-0.030915	-0.085954	-0.12987	-0.13591	-0.17783
0.26503	0.29721	0.30563	0.16654	0.12165	0.28374	0.26051	0.18304	0.18581	0.18275	0.064491	0.089533	0.13435	0.044152	0.18031	0.28587	0.29842	0.15443	0.11767	0.18941	0.21952	0.18448	0.18756	0.25306	0.060474	0.036143	-0.16761	-0.1845	-0.34808	-0.34051	-0.34954	-0.41168	-0.39374	-0.37626	-0.47134	-0.54903	-0.38472	-0.34728	-0.27088	-0.24753	-0.0651	-0.12129	-0.19515	-0.14463	-0.16243	-0.26476	-0.1907	-0.14673	-0.060382	-0.097772
-0.02414	-0.044162	-0.091291	-0.17852	-0.10113	-0.17486	-0.16986	-0.18075	-0.18235	-0.14906	-0.15698	-0.032887	-0.052731	-0.097523	-0.080956	-0.045954	-0.095764	-0.080816	0.019043	-0.040736	-0.093796	-0.048665	0.098577	0.075689	0.075758	0.13957	0.062589	0.16931	0.21124	0.18999	0.13397	0.13348	0.037991	0.038592	-0.043813	-0.10757	-0.12552	-0.19608	-0.17817	-0.1634	-0.19936	-0.14977	-0.11	-0.029109	0.012254	0.14166	0.10589	0.11081	0.19547	0.2183
-0.034448	-0.083141	-0.13695	-0.14767	-0.16656	-0.088965	-0.030251	0.026471	0.06102	0.10353	0.1209	0.13137	0.22522	0.13243	0.080221	0.10294	-0.024828	-0.13659	-0.063077	-0.052381	-0.098486	-0.14377	-0.054704	-0.032838	-0.12381	-0.069756	0.11055	0.19785	0.20777	0.29593	0.25559	0.1247	0.06492	0.018113	-0.049335	0.06437	0.058671	0.049882	-0.11417	-0.13606	-0.18164	-0.1706	-0.2529	-0.18393	-0.15896	-0.13867	-0.13762	-0.083633	-0.088481	-0.074754
-0.010909	-0.024295	-0.04068	-0.0095107	-0.016427	-0.015203	0.051761	-0.042967	-0.0033447	-0.0011244	-0.021881	-0.0038942	-0.070916	-0.055069	-0.050728	0.00031496	-0.040517	0.004855	-0.0052127	0.059215	0.074956	0.099865	0.11009	0.064897	0.12624	0.24937	0.30532	0.18922	0.19704	0.22918	0.33306	0.20392	0.21685	0.14911	0.14018	0.15722	0.065968	0.02639	-0.03722	-0.00071899	0.011821	-0.083998	-0.19231	-0.066689	-0.15357	-0.14985	-0.14702	-0.16038	-0.12412	-0.11526
-0.14428	-0.18317	-0.18703	-0.055906	-0.10938	-0.17348	-0.1293	-0.13609	-0.14843	-0.16593	-0.097871	-0.14093	-0.033373	-0.086128	-0.10608	-0.079433	-0.054711	-0.10949	-0.056266	0.024151	0.072103	0.090988	0.12198	0.32606	0.30582	0.26197	0.2999	0.30035	0.42387	0.3467	0.3035	0.2441	0.18813	0.23927	0.12208	-0.016387	-0.013806	0.06196	0.035176	-0.18432	-0.29438	-0.17905	-0.23588	-0.20674	-0.20834	-0.21434	-0.19278	-0.17687	-0.072537	-0.019983
-0.099299	-0.074957	-0.044857	0.031909	0.037431	-0.070264	-0.054727	-0.13652	-0.22947	-0.28745	-0.29203	-0.35912	-0.30608	-0.24921	-0.27203	-0.2948	-0.19081	-0.087137	-0.050175	-0.046639	-0.034617	0.0040598	0.023113	0.023416	-0.051903	-0.041586	0.11004	0.11292	0.090871	0.074328	0.12466	0.26928	0.26881	0.28206	0.25346	0.3026	0.39023	0.34437	0.35555	0.42399	0.34998	0.33852	0.35152	0.1394	0.061189	0.086893	0.15562	0.079116	-0.0015553	-0.13363
0.0824	0.12615	0.018382	0.036751	-0.028078	-0.0065855	-0.033097	-0.011518	-0.023946	-0.14144	-0.0046922	-0.069391	-0.034412	-0.018337	-0.028195	-0.022303	0.089933	0.031209	0.055221	-0.030813	-0.036039	-0.045874	0.01469	0.012301	-0.084144	-0.035693	-0.059876	-0.09609	-0.13516	-0.124	-0.11757	-0.17431	-0.18214	-0.1772	-0.35943	-0.27057	-0.24556	-0.2632	-0.23382	-0.22603	-0.17282	-0.13993	-0.16141	-0.096875	0.047459	0.076802	0.2473	0.18157	0.20314	0.31392
0.022111	0.11598	0.089337	0.10617	0.073203	0.16013	0.084657	0.042831	-0.031395	-0.12175	-0.20672	-0.13749	-0.18829	-0.14508	-0.017241	0.044619	0.10745	0.036641	0.063948	0.1442	0.077187	0.13188	0.060806	0.016224	0.047745	-0.00045741	-0.13568	-0.1354	-0.12676	-0.14018	-0.1381	-0.076415	-0.098384	-0.072942	0.041979	0.025103	-0.02435	0.031139	0.080276	0.071544	0.057997	0.053789	0.068386	0.055098	0.13493	0.18545	0.12172	0.084279	0.065899	-0.08048
0.0011074	0.039171	0.04266	0.11102	0.12637	0.1159	0.014765	0.081499	0.051693	0.042982	-0.11136	-0.1875	-0.18107	-0.15624	-0.13975	-0.2335	-0.26813	-0.24121	-0.16883	-0.28602	-0.14266	-0.062087	0.089191	0.096357	0.10063	0.11019	0.20896	0.26658	0.23447	0.31766	0.21501	0.12319	-0.0023865	-0.038661	-0.053782	-0.094887	-0.094051	-0.034096	-0.14203	-0.056171	-0.094847	-0.11208	0.057091	0.094458	0.18256	0.12607	0.15369	0.11323	0.13712	-0.0081731
0.047036	0.031999	0.053982	0.042071	-0.043181	0.032521	-0.046609	0.022286	0.037155	-0.010492	0.0045246	-0.009114	-0.066478	-0.10547	-0.025815	0.0025166	0.11576	0.077132	0.044392	0.13048	0.14943	0.20601	0.16788	0.12867	0.13553	0.055171	0.13375	0.14045	-0.0027195	-0.015138	-0.083743	-0.14914	-0.14865	-0.13485	-0.028633	-0.0058217	0.040084	0.07095	0.0096773	0.055967	0.15197	0.13965	0.086695	0.033522	0.046015	-0.046167	-0.08431	-0.1523	-0.11421	-0.13248
-0.022242	-0.1045	-0.18432	-0.18711	-0.24551	-0.22344	-0.25094	-0.23215	-0.23634	-0.21864	-0.18107	-0.20046	-0.1249	-0.097435	0.0019302	0.081192	0.031309	0.055639	0.075407	0.14258	0.11579	0.26276	0.32936	0.29637	0.24749	0.22475	0.28395	0.21761	0.28113	0.29814	0.24383	0.21591	0.2377	0.24334	0.19059	0.25097	0.16212	0.082918	0.029286	0.057318	0.049188	0.055241	0.022842	-0.034609	-0.059981	-0.1947	-0.21692	-0.24738	-0.18217	-0.21682
0.026378	-0.020015	0.0023866	0.076086	0.052116	0.013509	0.04397	0.069838	0.091398	0.10194	0.10032	0.13086	0.10025	0.085748	0.034836	-0.11628	-0.16157	-0.23114	-0.24696	-0.32242	-0.42418	-0.38672	-0.45971	-0.4357	-0.40274	-0.26809	-0.24274	-0.11805	-0.032459	-0.048246	-0.11077	-0.053207	0.018075	0.0148	-0.04253	-0.093513	-0.053595	-0.067447	-0.055812	-0.088973	-0.1262	0.0546	0.10065	0.2364	0.20886	0.15418	0.24179	0.3725	0.35417	0.3193
-0.097878	-0.152	-0.088402	-0.15502	-0.19711	-0.18915	-0.16191	-0.2131	-0.2472	-0.22451	-0.19061	-0.082532	-0.031986	0.041626	-0.037387	0.028724	0.099834	0.12348	0.11376	0.10039	0.045157	0.092456	0.12942	0.060549	0.052421	-0.07611	-0.030156	-0.024937	-0.070714	-0.12636	-0.11036	-0.0085742	-0.025423	-0.037986	-0.0043234	0.010316	-0.086794	-0.029527	0.0037907	0.031424	0.064291	0.036966	0.10626	0.039327	0.083047	0.089487	0.093982	0.043942	0.19994	0.16551
0.015682	0.0045503	0.094336	0.14537	0.1482	0.16371	0.15322	0.079627	0.13623	0.09732	0.17587	0.16748	0.17236	0.12338	0.10637	0.038063	0.10027	-0.053405	-0.081289	-0.12617	-0.20182	-0.16986	-0.1718	-0.2516	-0.19012	-0.094213	-0.014407	-0.0023813	0.052976	0.14886	0.096122	0.077246	0.066012	0.1295	0.098897	0.093051	0.13658	0.15078	0.039141	-0.029355	-0.097666	-0.0036362	-0.0046408	0.005904	-0.03347	-0.12672	-0.050501	-0.15663	-0.16366	-0.19707
-0.18853	-0.1849	-0.17564	-0.09333	-0.055647	-0.1357	-0.10904	-0.029394	-0.049499	-0.0027376	-0.081472	-0.076219	0.0076126	-0.18316	-0.095031	-0.079269	0.0040492	0.071937	0.078465	0.16994	0.16639	0.12647	0.15367	0.16206	0.20003	0.32866	0.2977	0.21522	0.18687	0.12164	0.067122	0.047606	0.01865	0.12606	0.11382	0.16329	0.23826	0.097067	0.18515	0.038631	-0.015708	-0.020378	0.076454	0.076226	0.024759	-0.06667	0.0549	-0.10599	-0.10266	-0.11196
0.27867	0.25294	0.1508	0.13687	0.096145	0.12086	0.04215	0.049746	-0.031886	-0.033012	-0.041436	-0.045935	-0.090058	-0.054813	-0.068586	-0.1126	-0.17059	-0.16363	-0.22834	-0.26396	-0.26008	-0.23222	-0.13047	-0.15488	-0.18593	-0.22195	-0.15256	-0.071176	-0.1956	-0.20733	-0.084159	-0.094291	-0.075974	-0.14214	-0.10399	-0.22282	-0.1574	-0.11541	-0.09951	-0.18061	-0.11331	-0.0057222	0.02919	0.036494	0.07828	0.089704	0.10573	0.1549	0.10542	0.16299
-0.27433	-0.19492	-0.15376	-0.18301	-0.26082	-0.25031	-0.073111	-0.052473	-0.13933	-0.20778	-0.015192	-0.098948	-0.046954	0.041421	-0.027267	0.13341	0.1054	0.15414	0.11336	0.28207	0.36811	0.37038	0.20605	0.31151	0.48931	0.38223	0.38138	0.34507	0.38576	0.27933	0.2812	0.16464	0.024951	0.03237	0.10697	0.094714	-0.024154	-0.016324	-0.050576	-0.11988	-0.14777	-0.11003	-0.091996	-0.053871	-0.080769	-0.030318	-0.11785	-0.13557	-0.15293	-0.20524
-0.0061595	0.069074	0.19642	0.19577	0.19337	0.063283	0.15134	0.088292	0.15209	0.08895	0.02833	0.073951	0.12711	0.18104	0.013047	-0.0046443	-0.022428	0.082776	0.056183	0.019244	0.021126	-0.0095402	0.049904	-0.033977	-0.086344	-0.17297	-0.085668	-0.18084	-0.17341	-0.15119	-0.16515	-0.13137	-0.10757	-0.058852	-0.14998	-0.023632	-0.021326	0.014023	-0.096911	-0.027979	-0.07742	-0.17992	-0.039839	-0.040807	-0.13401	-0.10084	-0.069676	-0.019566	-0.015038	-0.077387
0.078814	0.079736	0.040468	0.065552	0.22706	0.2343	0.35581	0.38237	0.2552	0.21426	0.33968	0.25612	0.24289	0.3136	0.3499	0.27359	0.12612	0.10209	0.068435	-0.035497	-0.075789	0.076164	-0.087542	-0.095613	-0.12796	-0.21014	-0.29534	-0.20462	-0.15886	-0.26535	-0.23201	-0.10258	-0.11571	-0.18871	-0.13214	-0.1674	-0.18982	-0.090579	-0.027897	0.098528	0.035239	0.067147	0.051347	0.081645	0.057619	0.082325	0.024936	-0.037655	-0.057986	-0.030794
0.209	0.16979	0.10484	-0.0030714	-0.030674	0.014321	-0.088613	-0.11364	-0.1051	-0.18496	-0.2733	-0.32029	-0.42522	-0.3619	-0.30457	-0.31135	-0.27689	-0.30653	-0.22749	-0.19183	-0.1733	-0.21436	-0.15384	-0.1558	-0.10891	-0.086631	-0.00089147	-0.004561	-0.048762	-0.079125	-0.068099	-0.16756	-0.039438	-0.10919	-0.18637	-0.17156	-0.17434	-0.24272	-0.16944	-0.18958	-0.17035	-0.045755	0.0042957	0.049022	0.11211	0.20508	0.34496	0.44053	0.48324	0.50217
-0.13916	-0.118	-0.034746	-0.0189	0.038228	0.057794	-0.017628	0.048512	0.065057	-0.096854	-0.073985	-0.075539	-0.021428	-0.13253	-0.18424	-0.20363	-0.22446	-0.21161	-0.12882	-0.0455	-0.0034871	0.1334	-0.020464	0.0013002	0.003149	0.20593	0.31014	0.31198	0.33178	0.37674	0.35463	0.20849	0.16961	0.18437	0.31919	0.31065	0.23431	0.16251	0.1194	0.19988	0.16545	0.1176	0.10858	0.097946	0.071122	0.051725	-0.017685	-0.091646	-0.14286	-0.17248
0.17649	0.17667	0.1054	0.091783	-0.10927	-0.092924	-0.12889	-0.15235	-0.16204	-0.20743	-0.18657	-0.087268	-0.018818	-0.007314	0.10403	0.18895	0.2084	0.14892	0.10385	0.015897	-0.0929	-0.079676	-0.21039	-0.21728	-0.25423	-0.14672	-0.29979	-0.28671	-0.19763	-0.19283	-0.11384	-0.012153	0.063749	0.0060124	0.10391	0.061289	0.077177	0.083981	0.1969	0.12917	0.18701	0.058567	0.068123	0.037696	0.019202	-0.018904	0.0084737	-0.0085876	-0.086139	-0.093045
-0.40424	-0.26582	-0.30017	-0.3034	-0.30362	-0.15176	-0.054717	-0.060832	-0.04653	0.042017	0.16298	0.23151	0.2964	0.12432	0.15401	0.19635	0.09932	-0.063023	-0.011132	-0.035461	-0.056832	-0.23572	-0.16391	-0.20191	-0.34442	-0.26449	-0.323	-0.36931	-0.2255	-0.15063	-0.18629	-0.19708	-0.11023	0.010343	-0.0048127	0.05161	0.24866	0.28626	0.21444	0.19084	0.1504	0.11917	0.088431	0.21485	0.20704	0.1583	0.23848	0.42934	0.21737	0.19943
-0.19781	-0.21864	-0.19487	-0.19887	-0.26467	-0.33725	-0.1292	-0.16911	-0.2335	-0.16884	-0.12473	-0.11794	-0.066648	-0.06509	-0.066597	-0.0092927	0.078136	0.0091663	-0.08031	0.033663	0.1779	0.15663	0.084408	0.10094	0.0070931	0.13677	0.058036	-0.0030512	-0.040654	0.030984	0.088463	-0.03234	-8.7042e-05	0.091925	0.1951	0.16669	0.23998	0.1552	0.10411	0.045514	0.11251	0.14183	0.17162	0.11149	0.024798	-0.017415	0.050321	0.070896	0.015803	0.0012176
0.17374	0.17605	0.11101	0.081479	0.1765	0.25099	0.18098	0.12282	0.16994	0.075699	0.094835	0.088026	-0.050591	-0.12734	-0.14309	-0.19378	-0.2675	-0.3531	-0.31251	-0.20023	-0.21498	-0.18277	-0.19145	-0.1442	-0.074053	-0.07503	-0.11308	-0.10691	-0.070438	-0.012678	0.010661	-0.10683	-0.068714	-0.11999	-0.129	-0.090858	0.0054499	0.022356	0.055506	0.093344	0.17049	0.14373	0.12795	0.11295	0.15131	0.15468	0.10042	0.040112	0.02656	0.044499
0.1025	0.062094	0.076677	0.072078	0.040941	0.13594	0.13468	0.068016	0.10676	0.20795	0.079142	0.2213	0.24354	0.17049	0.049931	0.18313	0.20994	0.17328	0.12844	0.021184	0.043273	0.059266	0.090176	-0.037512	-0.1289	-0.032739	0.0052363	-0.077419	-0.15475	-0.13293	-0.067444	0.030659	0.033115	-0.013162	-0.089374	-0.039416	0.081411	-0.022249	-0.0080604	-0.037797	-0.053914	-0.11823	-0.10145	-0.19806	-0.22758	-0.27649	-0.23966	-0.25989	-0.26338	-0.19721
0.16937	0.27631	0.23448	0.28311	0.31867	0.27449	0.26337	0.1894	0.15447	0.095854	0.065441	0.068002	0.18775	0.16637	0.15582	0.15662	0.21377	0.1713	0.11139	0.046869	0.036425	0.065184	0.017251	0.099777	-0.013661	-0.041782	-0.048568	-0.088221	-0.16123	-0.13817	-0.22667	-0.1823	-0.15288	-0.22362	-0.22071	-0.28527	-0.34192	-0.33954	-0.37775	-0.3615	-0.35969	-0.30305	-0.2472	-0.14981	-0.13802	-0.10763	-0.14654	-0.08062	0.0033327	0.028951
0.021487	0.22003	0.17219	0.11497	0.027308	0.073752	0.032741	0.086201	0.19612	0.23901	0.33398	0.27179	0.32318	0.2401	0.25092	0.16971	0.12968	0.07013	0.086976	0.030304	0.063226	0.050881	-0.0093298	-0.011326	-0.074214	-0.13316	-0.12824	-0.035241	-0.03751	-0.022701	0.010945	-0.031572	-0.12526	-0.13219	-0.19171	-0.14468	-0.28139	-0.2076	-0.30066	-0.28792	-0.28639	-0.29327	-0.33369	-0.3615	-0.43092	-0.36045	-0.25531	-0.15048	-0.07496	-0.017046
-0.076044	0.059003	-0.12716	-0.022751	0.057501	-0.038282	0.059637	0.048476	0.045075	-0.11659	-0.1245	-0.099922	-0.13728	-0.11679	-0.082899	-0.16524	-0.14506	-0.11696	-0.12982	-0.034807	-0.066467	-0.091978	-0.029034	-0.066099	-0.016088	-0.046902	-0.046004	0.0006785	0.016688	-0.053002	0.073027	0.023173	0.011954	0.15473	0.14855	0.17184	0.28356	0.31895	0.25706	0.3221	0.32738	0.35742	0.1981	0.27777	0.2303	0.13911	0.20985	0.0089451	-0.10039	-0.14223
-0.24956	-0.22984	-0.25679	-0.24189	-0.15709	-0.18664	-0.23943	-0.00072819	0.056905	0.0077896	0.074416	0.13827	0.2228	0.20994	0.13519	0.10301	0.080891	0.05151	-0.037111	0.082546	-0.044841	-0.041828	-0.087873	-0.14574	-0.12487	-0.14174	-0.1051	-0.0048309	-0.044231	0.027328	0.0081587	-0.042356	-0.025984	0.10648	0.17256	0.17121	0.21591	0.33565	0.25203	0.19083	0.17551	0.16099	0.034788	0.04763	0.0030579	0.0097745	0.03684	0.013878	0.013131	-0.02403
-0.3302	-0.33756	-0.31486	-0.35313	-0.30873	-0.29486	-0.22568	-0.23667	-0.19057	-0.11761	-0.24629	-0.33658	-0.21063	-0.21435	-0.22678	-0.25248	-0.13032	-0.22798	-0.2391	-0.20001	-0.13249	-0.18369	0.031127	0.18014	0.17217	0.25482	0.33948	0.35836	0.37995	0.38934	0.3732	0.47425	0.45037	0.40752	0.33612	0.25738	0.2587	0.16641	0.23048	0.25489	0.26269	0.21378	0.22226	0.13465	0.17548	0.068104	0.15674	0.18682	0.10664	0.098984
0.27928	0.23899	0.21719	0.181	0.1653	0.092763	0.030269	-0.028073	-0.11095	-0.067968	-0.11884	-0.22567	-0.26271	-0.22346	-0.20032	-0.13792	-0.13183	-0.032292	-0.040918	-0.091588	0.0010683	-0.081963	-0.033433	0.013871	0.092643	-0.06035	-0.1398	-0.17418	-0.18857	-0.146	-0.20097	-0.24873	-0.28736	-0.34131	-0.32004	-0.37212	-0.41297	-0.28842	-0.24624	-0.31364	-0.33292	-0.30445	-0.2267	-0.10118	0.01475	0.18138	0.21181	0.32167	0.3484	0.3583
0.037401	0.01286	-0.023118	-0.03065	-0.077379	-0.16513	-0.084468	-0.15357	-0.2107	-0.16984	-0.11695	-0.15798	-0.24701	-0.3196	-0.29302	-0.29013	-0.28745	-0.39171	-0.39787	-0.24248	-0.10653	-0.14431	-0.16012	0.006279	0.038384	0.20799	0.21254	0.23117	0.34463	0.35736	0.32418	0.25325	0.10313	0.037934	0.15896	0.056367	0.040313	-0.05052	-0.020298	-0.059801	-0.1159	-0.11714	-0.050003	-0.032166	0.041779	0.077309	0.049105	0.032976	0.12805	0.18277
0.026175	0.023819	0.083564	0.13412	0.14172	0.021536	-0.0089162	-0.044378	-0.070628	-0.10185	-0.064944	0.018975	0.0063393	0.0055171	0.052593	0.10032	0.096032	0.16686	0.16535	0.1974	0.20426	0.17789	0.11144	0.087586	0.11575	-0.014797	0.043497	0.018413	0.072585	-0.030303	-0.021762	-0.099755	-0.10121	-0.12035	-0.084028	-0.1082	-0.093659	-0.077006	-0.07515	-0.051167	-0.045345	0.041295	0.070707	0.07321	0.11407	0.016997	-0.06178	-0.075744	-0.064741	-0.066717
-0.074861	-0.20022	-0.14691	-0.12367	-0.13214	-0.062423	-0.086521	-0.096717	-0.057025	-0.082921	-0.026765	-0.14897	-0.028583	0.0136	0.055679	0.033334	0.017448	0.13605	0.18519	0.096872	0.12097	0.12668	0.23845	0.22609	0.20253	0.14554	0.11129	0.14029	0.047735	0.029986	0.048028	0.076682	0.095159	0.06954	0.012856	0.060352	0.1333	0.17189	0.1512	0.17424	0.25361	0.26552	0.16213	0.11522	0.038831	-0.0072213	-0.12834	-0.10921	-0.14502	-0.20418
-0.16925	-0.21458	-0.044953	-0.10113	-0.037868	-0.026397	-0.074186	0.024639	0.12161	0.17441	0.097306	0.036043	0.0028909	0.037078	-0.043772	-0.032476	-0.09238	-0.037614	-0.054127	-0.15561	-0.19997	-0.12724	-0.084342	-0.020128	0.13841	0.1089	0.020748	-0.018343	0.026375	0.13892	0.085655	0.20889	0.18237	0.22048	0.20934	0.13014	0.01277	0.029308	0.11627	0.18757	0.099791	0.028411	0.035993	-0.010488	-0.039611	-0.033875	-3.4167e-05	0.0071248	0.095709	0.027216
0.12346	0.19695	0.24605	0.20957	0.25566	0.19365	0.24826	0.14268	0.072067	0.026497	0.00029664	0.14769	-0.048678	-0.094759	-0.067199	-0.042016	-0.1752	-0.12629	-0.17222	-0.1528	-0.091061	-0.12635	-0.096869	-0.087663	0.02591	0.028837	0.043979	0.10152	0.14165	0.071769	0.11228	-0.062323	0.081871	0.10028	0.12428	0.044991	0.014958	0.166	0.10841	0.033681	0.0053179	-0.060869	-0.06562	-0.023788	-0.11662	-0.13809	-0.20577	-0.15083	-0.19577	-0.28954
0.07799	0.009989	-0.051431	-0.060183	-0.15506	-0.2855	-0.21868	-0.19699	-0.24501	-0.26942	-0.23228	-0.27861	-0.14675	-0.05005	-0.021131	0.07514	0.15966	0.19139	0.049065	0.087177	0.1864	0.13789	0.15497	0.16808	0.082341	0.059756	0.17036	0.13072	0.045268	0.13378	0.12396	0.068242	0.097528	0.020657	0.086322	-0.05091	-0.065913	-0.14348	-0.24338	-0.29275	-0.26396	-0.2927	-0.23351	-0.2194	-0.23766	-0.087266	-0.093126	-0.034753	0.11809	0.1225
0.022183	0.0073746	0.10763	0.0056134	-0.014763	-0.025171	-0.050699	-0.047763	0.036724	0.016951	0.10598	0.19678	0.20659	0.12297	0.083128	0.13788	0.097427	0.13627	0.11303	-0.018324	-0.00881	-0.1576	-0.21867	-0.2934	-0.23478	-0.1921	-0.17745	-0.1397	-0.011523	-0.055513	-0.029194	0.012704	-0.021707	0.11748	0.10168	0.12531	0.15048	0.15025	0.14105	0.083466	-0.017946	-0.013036	-0.019213	-0.11829	-0.10988	-0.12459	-0.084992	-0.16914	-0.10241	-0.14878
0.18742	0.31312	0.22059	0.17934	0.19891	0.10966	0.01913	-0.033802	0.0025696	-0.10914	-0.10553	-0.12524	-0.10132	-0.22808	-0.21811	-0.18752	-0.13029	-0.18505	-0.049563	0.050071	0.067862	0.096485	0.060962	0.0014165	0.034399	0.048392	-0.018592	-0.048154	-0.0196	0.12309	0.018801	-0.017455	-0.083916	-0.041045	0.041178	-0.013824	-0.034444	-0.052651	-0.048445	-0.02162	0.0012956	-0.066683	-0.040017	-0.01198	0.0019053	-0.012791	-0.06983	-0.064331	-0.084099	-0.0089671
0.19191	0.2199	0.19084	0.17675	0.17234	0.35572	0.29964	0.33308	0.24373	0.25106	0.19325	0.22793	0.18015	0.14528	0.1163	0.118	0.034668	-0.06773	-0.0015347	-0.11651	-0.11264	-0.17555	-0.2446	-0.25975	-0.27095	-0.22653	-0.22162	-0.28518	-0.37371	-0.3227	-0.29877	-0.21665	-0.19335	-0.092996	-0.066987	-0.090048	-0.029953	0.026522	0.11234	0.14365	0.18154	0.20125	0.12305	0.11414	0.079247	-0.045599	-0.021924	-0.07649	-0.11865	-0.14786
-0.037939	-0.012348	0.1152	0.25159	0.23068	0.21312	0.1625	0.23389	0.12512	0.18366	0.27636	0.20696	0.17878	0.20754	0.18697	0.13273	0.098162	0.084269	0.12001	0.19792	0.23404	0.16302	0.094917	0.17222	0.20258	0.18907	0.06965	0.064608	0.03514	0.12818	0.0020568	0.035294	-0.090068	-0.060326	-0.065505	-0.11818	-0.27309	-0.33688	-0.39369	-0.34623	-0.30583	-0.32326	-0.34404	-0.31703	-0.2657	-0.18015	-0.18489	-0.16289	-0.086893	-0.079358
0.21548	0.13664	0.14396	0.18648	0.1391	0.038289	-0.046495	-0.099012	-0.091083	-0.14671	-0.14847	-0.081489	-0.036102	-0.03558	-0.025403	-0.043742	-0.1369	-0.0613	-0.06081	0.0079176	0.013033	-0.055152	-0.042555	-0.19486	-0.26815	-0.14465	-0.13326	-0.12605	-0.044297	-0.0046871	0.041336	0.038618	0.14275	0.14146	0.15232	0.19769	0.14951	0.079553	-0.023437	-0.022649	-0.08386	-0.040814	-0.14023	-0.15013	-0.20533	-0.21295	-0.17503	-0.22227	0.013994	-0.016054
-0.013501	-0.057101	-0.13664	-0.094935	-0.029593	-0.10026	-0.15961	-0.17941	-0.065354	-0.077185	-0.074687	-0.12621	-0.082806	-0.038153	0.049649	0.010468	-0.056669	0.04779	0.036783	-0.17208	-0.07347	-0.041927	-0.014774	0.034619	0.11867	0.081241	0.11787	0.10557	0.26674	0.18725	0.20224	0.33842	0.23584	0.14629	0.11304	0.02723	0.013012	-0.039952	-0.098176	0.0502	-0.11529	-0.099702	-0.15146	-0.09668	-0.038136	0.0056618	0.037709	0.011379	0.018406	0.061204
0.054523	0.010386	-0.09301	-0.18025	-0.2598	-0.1277	-0.12654	-0.24971	-0.16058	-0.22661	-0.14005	-0.17488	-0.097444	0.013247	0.094876	0.11967	0.17994	0.064289	0.14799	0.24304	0.25421	0.31433	0.19088	0.20023	0.14526	0.198	0.075942	0.19314	0.10912	0.11513	0.078593	-0.068769	-0.14398	-0.088189	-0.1502	-0.16144	-0.17342	-0.21721	-0.13236	-0.19167	-0.12228	-0.052093	-0.068155	0.036009	0.01137	0.054362	0.10716	0.084282	0.014771	0.050437
-0.055425	-0.15277	-0.19602	-0.18777	-0.15235	-0.12182	-0.043448	0.05521	0.19727	0.16703	0.20041	0.19737	0.19547	0.30246	0.30467	0.16945	0.1953	0.21975	0.076286	-0.020562	-0.083628	-0.028505	-0.074209	-0.064016	-0.14623	-0.20427	-0.22946	-0.11686	-0.18063	-0.085143	-0.12892	-0.048842	-0.046716	-0.079852	-0.056394	0.010103	0.0025592	0.033082	0.14336	0.058004	0.036964	-0.068064	0.00031765	-0.11627	-0.0097281	-0.0037303	0.00065848	-0.042188	-0.0082944	0.07966
0.034147	0.038171	0.028094	-0.024288	-0.1089	-0.23505	-0.21459	-0.10995	-0.05924	0.015122	0.045727	0.1496	0.065247	0.058008	0.042388	0.037477	0.065133	0.14812	0.15793	0.0049651	0.0067371	-0.084195	-0.088909	-0.15756	-0.1284	-0.21308	-0.153	-0.1068	-0.044843	-0.12588	-0.17419	0.01001	-0.15454	-0.066501	-0.15771	-0.11017	-0.077786	-0.13414	-0.1464	-0.20471	-0.16175	-0.078812	-0.009602	-0.032249	0.12436	0.1521	0.21177	0.19012	0.10073	0.17668
0.018386	-0.029042	-0.069835	-0.10406	-0.12084	-0.039186	0.077557	0.12715	0.06899	0.22499	0.26068	0.14355	0.13026	0.23035	0.13059	0.086319	0.083035	-0.076882	-0.10938	-0.12721	-0.11425	-0.19455	-0.16318	-0.067507	-0.04375	-0.096763	-0.05847	-0.058634	-0.073401	0.014321	0.11403	0.097636	0.018311	0.063435	0.026149	0.035359	-0.029972	-0.10209	-0.097384	-0.062265	0.0064544	-0.10203	-0.24875	-0.26858	-0.2329	-0.21775	-0.12101	-0.11319	-0.038772	0.023067
0.018222	0.011056	0.12828	0.10742	0.17121	0.22593	0.30593	0.33078	0.22437	0.27037	0.25778	0.22084	0.17615	0.1764	0.10137	0.075666	0.10209	-0.081239	-0.17044	-0.15815	-0.043057	-0.11125	-0.14978	-0.19992	-0.1523	-0.12364	-0.089079	-0.025228	-0.060856	0.028431	0.076376	0.1388	0.038951	0.036587	0.089754	0.09711	0.10984	0.084402	0.11313	-0.060299	0.012349	0.046951	-0.0079937	-0.069025	-0.055592	-0.0040868	-0.13028	-0.14766	-0.13271	-0.24834
-0.11054	-0.15045	-0.11078	-0.13299	-0.15352	-0.22138	-0.26221	-0.24705	-0.23546	-0.25784	-0.19158	-0.15927	-0.17147	-0.17082	-0.071124	-0.017246	-0.054992	-0.024375	-0.0088701	0.020885	0.0090381	-0.074927	-0.16146	-0.081563	-0.012786	-0.05935	-0.11599	-0.098768	-0.026467	0.0021488	-0.0009184	0.013837	0.1029	0.27168	0.17573	0.19423	0.31997	0.21581	0.26633	0.25483	0.24052	0.19136	0.2393	0.23749	0.14413	0.10151	0.19253	0.13093	0.069782	0.062798
-0.12565	-0.17802	-0.17564	-0.17808	-0.1084	0.03949	0.038485	0.1276	0.13961	0.12443	0.082364	0.029811	0.050986	0.13153	0.15414	0.10613	0.10583	-0.003317	0.045645	-0.012727	0.00087648	-0.089285	0.015072	-0.055773	0.0076738	-0.084013	-0.078728	-0.042972	-0.032737	0.025345	0.0025101	0.0047219	0.059151	0.079147	0.056629	0.017801	0.040618	0.023841	0.091601	0.07893	-0.044768	-0.12743	-0.094303	-0.0049476	-0.0019245	0.032883	0.033383	0.078735	0.076112	0.087813
-0.10459	-0.074453	-0.031655	0.055861	0.2092	0.23717	0.21624	0.17043	0.11938	0.071314	0.17177	0.20555	0.19649	0.16765	0.078754	0.12011	0.026144	-0.025132	0.041353	-0.0055908	0.064894	0.0212	-0.084463	-0.11661	-0.21386	-0.28599	-0.33261	-0.35375	-0.45433	-0.35021	-0.3716	-0.32664	-0.20268	-0.19396	-0.088436	-0.088292	-0.042316	-0.0096727	0.095664	0.044415	0.097009	0.11955	0.14163	0.20055	0.18415	0.15917	0.17701	0.214	0.24327	0.16972
-0.043683	-0.060986	0.015651	0.078332	0.061014	0.15344	0.12567	0.19093	0.23605	0.13593	0.15175	0.2034	0.17337	0.15697	-0.016856	-0.046032	-0.050148	-0.061346	-0.065341	-0.1529	-0.15036	-0.03315	-0.081892	-0.18705	-0.12973	-0.18766	-0.18797	-0.16533	-0.089862	-0.093164	-0.095195	-0.068106	-0.095998	-0.10787	-0.048223	-0.048083	0.063561	0.13333	0.18702	0.21666	0.095655	0.056741	0.0008991	-0.038426	0.080489	0.11838	0.017196	0.032517	-0.0047335	-0.042982
0.11264	0.10101	0.14565	0.1533	0.20237	-0.010401	0.022403	-0.085205	-0.030396	0.02342	0.019523	-0.033401	-0.020125	-0.087085	-0.13525	-0.088068	-0.044209	-0.082861	-0.050216	0.061799	-0.0024671	-0.0099115	-0.043183	-0.02296	-0.022281	0.068405	0.089189	0.11805	0.17209	0.21766	0.22766	0.27982	0.23437	0.10709	0.10564	0.093812	0.1097	0.13935	0.093622	0.0037066	-0.13221	-0.29448	-0.33669	-0.46756	-0.42041	-0.26099	-0.18802	-0.16487	-0.12926	-0.21057
0.12788	-0.030252	-0.04062	-0.074668	-0.14383	-0.081188	-0.059249	-0.14764	-0.16409	-0.066	-0.039693	-0.040412	-0.094389	-0.025205	-0.049345	-0.17467	-0.15511	-0.1858	-0.21965	-0.19898	-0.22617	-0.30056	-0.35414	-0.23309	-0.18027	-0.23392	-0.16307	-0.11514	-0.15258	-0.091687	-0.030101	-0.026328	-0.058988	-0.0010269	-0.017098	0.024014	-0.041015	0.056038	-0.039679	-0.0016435	0.061744	0.10475	0.065666	0.0058984	0.20278	0.23841	0.18674	0.11077	0.21874	0.2508
-0.1754	-0.2906	-0.24267	-0.36461	-0.38276	-0.40914	-0.29438	-0.32408	-0.34389	-0.23866	-0.2647	-0.24883	-0.27603	-0.18115	-0.21413	-0.067255	-0.080219	-0.098203	-0.078862	-0.070285	-0.030105	-0.037373	-0.039021	-0.06305	0.018502	0.030787	-0.01615	-0.062313	-0.19787	-0.12184	-0.10952	-0.11376	-0.12246	-0.12714	-0.10458	-0.028062	-0.09013	-0.0024049	0.037022	0.049643	0.10868	0.15346	0.1715	0.32951	0.39637	0.47296	0.45829	0.56245	0.55156	0.52069
0.020807	-0.049206	-0.05931	-0.028407	0.1147	0.14755	0.20321	0.2194	0.097732	-0.049205	-0.19973	-0.14211	-0.092405	-0.092006	-0.16691	-0.26528	-0.22837	-0.25977	-0.30411	-0.2592	-0.23518	-0.028926	-0.048219	-0.014077	0.0088255	0.11661	0.13064	0.10185	0.045938	-0.060071	0.0009757	0.11326	0.093195	-0.047086	0.057416	-0.10742	-0.1032	-0.21495	-0.062005	-0.038125	-0.13181	0.0056252	-0.061257	-0.061831	-0.0016195	0.067365	0.087609	0.16687	0.17199	0.26861
-0.0033229	0.0075848	-0.013587	0.022256	0.097517	0.040309	0.04283	0.20483	0.24159	0.19658	0.34397	0.47848	0.36714	0.30653	0.2649	0.2939	0.24021	0.19593	0.24801	0.053493	-0.0083479	-0.12017	-0.14788	-0.13964	-0.081375	0.051433	0.014255	-0.045799	-0.015048	0.0094244	-0.073423	-0.07201	0.019363	0.094919	0.10693	0.043128	-0.10809	-0.073187	-0.064968	-0.072983	-0.11517	-0.2449	-0.11707	-0.20697	-0.28772	-0.20733	-0.28143	-0.22176	-0.17916	-0.21385
0.18594	0.05932	0.16306	0.20324	0.15446	0.16661	0.12217	0.017562	0.03546	-0.039112	-0.095524	-0.23004	-0.27492	-0.17199	-0.21867	-0.24873	-0.26241	-0.35204	-0.2568	-0.15562	-0.24017	-0.17264	-0.17162	-0.1155	-0.077636	-0.091899	-0.070047	-0.093537	-0.034318	0.0022204	-0.0016551	-0.071201	-0.065873	-0.041579	-0.027943	0.07995	0.02495	0.06297	0.14846	0.16853	0.08001	0.074694	0.12858	0.24202	0.25267	0.18174	0.1444	0.077238	0.1411	0.056299
-0.10049	-0.1717	-0.038003	0.031266	0.15336	0.14385	0.12417	0.14149	0.15971	0.18378	0.17146	0.16456	0.17831	0.17745	0.23106	0.18937	0.14421	0.213	0.14094	0.1081	0.11614	0.14108	0.23295	0.20853	0.18839	0.21099	0.12476	0.12854	0.13772	0.083399	0.13404	0.078007	0.010726	-0.073428	-0.19573	-0.20573	-0.22581	-0.30426	-0.23628	-0.16944	-0.21328	-0.12655	-0.19703	-0.068853	-0.019097	-0.15872	-0.084569	-0.079701	-0.023024	-0.079294
-0.13144	-0.15603	-0.055247	-0.0098948	-0.042187	-0.1898	-0.19604	-0.2739	-0.14892	-0.1072	-0.095062	0.050706	0.073373	0.042312	0.16838	0.13264	0.18919	0.25097	0.24223	0.22512	0.22154	0.15555	0.16426	-0.073585	0.024159	-0.0079047	-0.039627	-0.039318	0.029143	0.159	0.24129	0.25284	0.22134	0.38284	0.38614	0.46482	0.25032	0.30212	0.21866	0.21808	0.14838	0.07397	-0.067154	-0.041411	-0.033318	-0.19007	-0.20974	-0.2454	-0.20039	-0.26627
-0.0012613	0.030056	0.041671	-0.10619	-0.18314	-0.16694	-0.077133	-0.1532	-0.25263	-0.2829	-0.20895	-0.13044	-0.19152	-0.21163	-0.1942	-0.12471	-0.14546	-0.18399	-0.10205	-0.039386	0.10664	0.055631	0.012472	0.034928	0.065539	0.08303	0.16265	0.098622	0.22456	0.14539	0.1034	0.22057	0.07248	0.082945	0.14719	0.11518	0.09207	0.047256	0.048505	0.071382	-0.032239	0.13054	0.042584	-0.044728	0.0065686	0.084509	-0.014335	0.022539	-0.018211	-0.014101
-0.26259	-0.11885	-0.13053	-0.21413	-0.23638	-0.16837	-0.14885	-0.21851	-0.14773	-0.064688	-0.071018	-0.064416	0.047343	-0.096273	-0.10314	0.026694	0.11968	-0.018561	-0.0805	0.096348	0.17891	0.15384	0.22721	0.10179	0.11763	0.040751	0.024867	-0.023022	-0.038097	0.071232	0.032335	-0.098873	-0.17356	-0.11368	-0.041304	-0.01877	0.068399	0.066894	0.17819	0.11696	0.086364	0.087144	0.13765	0.18213	0.25884	0.19175	0.1208	0.11016	0.1152	0.11414
0.095279	0.10428	0.10892	0.13486	0.086959	0.08442	0.073075	-0.014999	0.010643	0.015233	0.16484	0.13441	0.11868	0.22264	0.30893	0.27231	0.25097	0.22857	0.23722	0.24909	0.23967	0.20514	0.044914	0.061096	0.027935	-0.075981	-0.15477	-0.0523	-0.065824	-0.086153	-0.19097	-0.17211	-0.10132	-0.10468	-0.064663	-0.082962	0.00020793	-0.023451	-0.025508	-0.091149	-0.048866	-0.0080377	0.00094952	-0.070749	-0.085903	-0.20183	-0.13825	-0.18709	-0.30129	-0.26356
0.1899	0.19058	0.20689	0.10973	0.20406	0.083935	0.089462	0.17565	0.13178	0.09421	0.080733	0.077164	-0.089947	-0.04262	-0.12488	-0.1094	-0.16496	-0.096566	-0.13035	-0.16516	-0.20222	-0.13382	-0.095388	-0.13052	-0.067189	-0.091735	0.012771	-0.034104	-0.096048	-0.0090876	0.034385	-0.024545	-0.076497	-0.10853	-0.12469	-0.13319	-0.13958	-0.027188	-0.1305	-0.17551	-0.036307	-0.018361	-0.046759	-0.10347	-0.056206	0.015095	-0.008624	0.03366	0.028335	-0.02419
0.12498	0.037333	0.060355	0.11918	0.050096	0.082167	0.099991	0.086515	0.022449	0.069238	0.046621	0.017935	0.079146	0.055133	0.046147	0.03613	0.047618	-0.029863	-0.13981	-0.071339	-0.073965	-0.13774	-0.087813	-0.16334	-0.1972	-0.08151	-0.11778	-0.021699	0.017168	0.040649	0.27148	0.247	0.2893	0.19513	0.20427	0.15271	0.20958	0.11372	0.052321	-0.0061613	-0.033441	-0.12639	-0.25255	-0.30183	-0.29875	-0.2285	-0.24821	-0.17925	-0.15996	-0.11169
-0.25493	-0.13702	-0.11768	0.0033346	-0.0017309	0.11647	0.13511	0.026534	0.062499	-0.049352	0.025546	0.024705	0.021396	0.11585	0.096507	-0.023165	0.052994	-0.057138	-0.11363	-0.078887	0.055846	0.10267	0.16781	0.16669	0.096377	0.049283	-0.021692	0.026464	0.0060437	0.1353	0.18906	0.13041	-0.0057166	0.014302	0.02885	-0.083571	-0.023298	0.036224	0.085612	0.095241	0.046173	-0.085869	-0.076042	0.030055	0.062333	0.13015	0.065655	0.17396	0.079751	0.04189
-0.17239	-0.17733	-0.19077	-0.15943	-0.12959	-0.12164	-0.038442	-0.056739	-0.036797	-0.045247	-0.054738	-0.034906	-0.007563	-0.019086	-0.013906	-0.12143	-0.14113	-0.19599	-0.22084	-0.24338	-0.16317	-0.21424	-0.1088	-0.060725	0.034316	0.07185	0.020587	0.12911	0.11794	0.16867	0.12079	0.12437	0.070719	0.056838	0.00053747	-0.022725	-0.078584	-0.013319	-0.0089302	0.014996	-0.0022015	0.054276	0.11585	0.15173	0.25392	0.3028	0.34683	0.26071	0.24778	0.19941
-0.098388	-0.13336	-0.11787	-0.13294	-0.045086	-0.023641	0.027911	0.013587	-0.037113	-0.11504	0.072991	0.080898	0.070357	0.059177	-0.022101	-0.11348	-0.20191	-0.21731	-0.17945	-0.20879	-0.27333	-0.31886	-0.31303	-0.31485	-0.24571	-0.21887	-0.14385	-0.039408	0.018867	0.056768	0.036939	0.023852	0.1586	0.16304	0.056895	0.14577	0.13833	0.15378	0.25815	0.26933	0.23523	0.13409	0.25097	0.21946	0.13627	0.17848	0.22379	0.14609	0.14197	0.15801
-0.034455	-0.092381	-0.18906	-0.13006	-0.10408	0.0087031	0.034271	0.11031	0.072876	-0.0057841	-0.0076592	-0.066382	0.046895	0.061662	0.1311	0.058657	-0.016372	-0.0078859	-0.060793	-0.16771	-0.093515	-0.15467	-0.06023	-0.085455	-0.17618	-0.019136	-0.061676	0.0062713	-0.041206	-0.025102	0.043304	0.013909	0.0049517	0.0094686	0.10865	0.09365	0.046195	0.0071462	-0.0052597	-0.058737	-0.0076422	0.010187	0.010044	0.13222	0.13974	0.087854	-0.0085445	0.035351	0.0751	0.10224
-0.2037	-0.16147	-0.1772	-0.010767	0.015422	-0.011909	-0.001241	0.10584	0.206	0.25475	0.27235	0.28224	0.2545	0.20473	0.2163	0.084744	0.05043	0.10806	0.09289	0.12884	-0.0088799	-0.097876	-0.043135	-0.084283	-0.063692	-0.1431	-0.19337	-0.11593	-0.034298	-0.0048504	-0.044631	-0.21012	-0.088881	-0.05831	-0.17457	-0.21441	-0.23209	-0.15263	-0.19879	-0.25676	-0.13113	-0.12617	-0.076078	-0.037361	-0.10321	0.02038	0.088992	0.21931	0.27456	0.22605
-0.035844	-0.084365	-0.00029241	-0.022167	0.047082	0.033812	0.12511	0.13344	0.17878	0.25443	0.3146	0.32293	0.32538	0.37609	0.43764	0.30497	0.15038	0.15127	-0.010443	0.054037	0.016265	0.0073136	0.09793	0.061874	-0.059254	-0.2745	-0.18497	-0.18835	-0.11235	-0.10948	-0.039943	-0.14171	-0.07184	0.021997	-0.047031	-0.11553	-0.12081	-0.034941	-0.05786	-0.096746	-0.17883	-0.061856	-0.090687	-0.088052	-0.21346	-0.29517	-0.16197	-0.18037	-0.068684	-0.069936
0.0083998	-0.080019	0.017734	0.032024	0.019764	0.024563	0.0040202	-0.042489	-0.070709	-0.030994	-0.040539	0.0029032	-0.037732	-0.0024769	-0.10595	-0.17428	-0.18496	-0.23681	-0.16032	-0.16361	-0.17122	-0.2623	-0.23641	-0.11898	-0.1443	-0.042064	0.064924	0.24056	0.1655	0.28923	0.2169	0.15337	0.154	0.17684	0.06674	0.07388	0.11588	0.0003239	-0.021936	-0.20483	-0.084484	-0.037885	-0.052377	0.010749	0.11385	0.039689	-0.020129	0.095667	0.029959	0.062635
0.18892	0.12724	0.21914	0.055913	-0.050913	-0.03538	-0.063753	-0.13766	-0.1512	-0.20199	-0.2827	-0.27233	-0.16774	-0.10266	-0.24522	-0.067468	-0.14166	-0.18531	-0.21034	-0.19103	-0.18019	-0.15058	-0.068676	-0.15455	-0.25728	-0.32551	-0.2059	-0.1628	-0.08827	-0.12211	-0.013674	-0.076966	-0.068062	-0.19302	-0.22642	-0.11759	-0.11146	-0.020485	-0.017346	-0.020327	-0.05489	0.072861	0.073307	0.20532	0.21911	0.26619	0.32928	0.33468	0.29761	0.28075
0.0054211	0.0098301	0.01943	-0.018375	-0.045652	-0.18083	-0.14964	0.0058367	0.023379	-0.085668	-0.1822	-0.062284	-0.032694	-0.06088	-0.12185	0.046386	0.15009	0.10835	0.068584	-0.01005	0.015888	0.071223	0.081399	0.0048009	-0.00083529	-0.032713	0.0055302	-0.13584	-0.18313	-0.18711	-0.2643	-0.16645	-0.17063	-0.24401	-0.28296	-0.28225	-0.2482	-0.13552	-0.09857	-0.0098863	0.021052	0.068082	0.23066	0.15073	0.16061	0.27956	0.31717	0.24474	0.24793	0.2207
-0.0043348	-0.073368	-0.055424	-0.13142	-0.093218	-0.017009	-0.038212	-0.045939	-0.11983	-0.1132	-0.10195	-0.043665	-0.081264	-0.014764	-0.052546	0.074102	0.045963	-0.052684	0.0092288	0.059926	0.081874	0.13227	0.10249	0.1665	0.042765	0.039721	0.02253	-0.033311	0.036656	0.022089	0.028059	0.034958	-0.043681	-0.01436	0.009813	0.047553	0.05272	-0.0050657	0.056762	0.016495	0.065675	0.10669	0.027224	-0.050517	-0.025524	-0.011956	-0.040069	-0.029972	0.018537	0.039946
-0.025086	-0.022181	-0.037876	-0.099788	-0.047015	-0.043366	-0.023948	-0.0063348	0.074665	0.04993	0.090362	0.037491	-0.082764	-0.025047	0.11407	0.090775	0.11155	0.11349	0.1282	0.087657	0.032528	-0.072938	-0.040144	-0.011648	0.096665	0.0095912	-0.045454	-0.11673	-0.1708	-0.19847	-0.12724	-0.075093	-0.059645	-0.024012	0.081009	0.08516	0.04226	0.070775	0.096309	0.23092	0.15699	0.13006	0.16698	0.057934	0.064002	0.11678	0.055299	-0.022784	-0.064143	-0.012444
-0.023631	-0.12626	-0.18675	-0.057718	-0.021519	-0.038002	-0.019325	-0.0023643	-0.043629	-0.058094	-0.0045858	-0.027942	-0.084238	-0.084339	-0.11489	-0.28011	-0.38161	-0.51778	-0.43897	-0.44785	-0.49015	-0.54943	-0.57114	-0.50615	-0.48646	-0.39851	-0.32206	-0.091729	-0.057453	0.010502	-0.034652	0.14682	0.2052	0.28618	0.25215	0.38225	0.4111	0.39636	0.3847	0.30279	0.44022	0.45864	0.41613	0.28424	0.34647	0.27587	0.31279	0.18486	0.24374	0.22946
0.12399	0.084162	0.11631	0.1008	0.16856	0.2299	0.30657	0.19852	0.17285	0.24691	0.25511	0.21062	0.081814	0.093665	-0.014415	0.0068488	-0.042747	-0.045644	-0.18641	-0.21532	-0.19219	-0.25596	-0.31719	-0.41626	-0.28172	-0.19371	-0.15312	-0.20054	-0.15714	-0.098454	0.024509	0.11112	0.11574	0.14045	0.15308	0.20233	0.20228	0.079537	0.16039	0.22655	0.12902	0.073549	0.070658	-0.032636	-0.13497	-0.11972	-0.08413	-0.10008	-0.062102	-0.090234
-0.24984	-0.27393	-0.33879	-0.23513	-0.19004	-0.15331	-0.13669	-0.036192	-0.0029656	-0.023818	-0.041967	-0.038312	0.070177	0.15563	0.13006	0.071255	0.023372	-0.028989	-0.0072012	-0.051601	-0.036214	0.011631	-0.057745	0.016594	-0.06794	-0.16107	-0.17753	-0.11539	-0.081393	-0.033212	0.031081	0.01478	0.024624	0.094492	0.14723	0.081786	0.099154	0.031855	0.13814	0.083144	0.13021	0.13537	0.13172	0.15758	0.16536	0.21207	0.15343	0.17904	0.23426	0.32307
-0.0073277	0.020666	0.072437	0.059024	0.080328	0.04115	0.091761	0.12838	0.051231	0.11644	0.054999	-0.038397	-0.068669	-0.0925	-0.15269	-0.096614	0.00097922	0.10755	-0.0058426	-0.033035	-0.0058279	0.063451	0.14398	0.092329	0.075707	0.095407	0.17872	0.1166	0.077107	-0.066959	0.037082	0.043667	-0.0077498	-0.084034	-0.10709	0.044137	0.081989	0.046275	0.11375	0.045611	-0.021731	0.0029705	0.026179	0.063831	-0.0022835	-0.022047	-0.0002171	-0.088356	-0.098484	-0.11203
0.2094	0.19946	0.20794	0.18043	0.13626	0.13675	0.12259	0.01517	-0.078961	-0.093673	-0.1399	-0.14986	-0.18907	-0.18374	-0.13318	-0.14045	-0.074521	-0.058427	0.032904	0.10861	0.20949	0.21759	0.19687	0.19647	0.20801	0.17697	0.064259	0.038159	-0.043175	-0.12093	-0.16766	-0.1755	-0.20186	-0.22689	-0.27478	-0.2884	-0.2233	-0.19666	-0.16412	-0.15118	-0.10176	-0.029541	-0.1086	-0.11669	-0.12071	-0.019824	-0.038012	-0.027014	0.029503	0.0010254
0.017614	0.013094	0.021607	-0.11915	-0.042507	-0.14054	-0.24413	-0.28965	-0.24241	-0.26386	-0.24367	-0.082041	-0.20127	-0.25778	-0.32152	-0.28632	-0.27595	-0.1894	-0.086352	-0.012641	-0.062918	0.060844	0.064236	-0.035067	-0.0031171	-0.0090777	0.10719	0.13067	0.14135	0.067335	-0.0055054	0.0091637	0.063583	0.057955	0.037144	0.0066448	0.082851	0.10855	0.16418	0.21745	0.1164	0.18228	0.18253	0.2996	0.27413	0.14654	0.14801	0.15701	0.10612	0.1206
-0.1652	-0.085925	-0.10183	-0.088502	-0.062223	-0.066576	-0.12785	-0.08063	-0.20778	-0.1398	-0.026216	-0.038221	-0.04408	-0.12123	-0.18867	-0.14484	-0.0575	-0.053374	-0.060564	-0.042897	0.096252	0.0024952	-0.031354	-0.05914	-0.084255	-0.033434	-0.064246	0.065252	0.0063206	0.077621	0.032663	-0.04569	-0.077386	-0.00038276	0.027155	0.031005	0.025571	0.14281	-0.052618	-0.016142	0.038955	0.025358	0.021957	0.15661	0.18887	0.18141	0.16205	0.27169	0.16049	0.15801
-0.11619	-0.025983	-0.13918	-0.15662	-0.18235	-0.21724	-0.11524	0.0023677	-0.10328	-0.041557	-0.011566	0.10795	0.098629	0.054989	0.01061	0.073318	0.0020918	-0.064771	-0.030182	-0.0068829	0.10753	0.15399	0.061613	-0.06195	-0.12721	-0.15177	-0.10339	-0.039184	-0.025425	0.033502	0.092319	0.074138	0.045778	0.047128	0.12149	0.16617	0.23762	0.18759	0.24324	0.2171	0.24181	0.016263	-0.099371	-0.098625	-0.1044	-0.14468	-0.15061	-0.16753	-0.1146	-0.0017894
-0.01357	0.04182	0.08767	0.052798	0.0048813	0.014387	0.023991	0.11412	0.13284	0.23553	0.1682	0.089547	0.10136	0.14841	0.22195	0.22588	0.18287	0.104	0.018571	-0.0030584	-0.076944	-0.10435	-0.067429	-0.014921	-0.034189	-0.0020785	-0.10716	-0.051761	0.030745	0.074152	0.077314	0.12086	0.14896	0.16485	0.019779	-0.019145	0.0091202	-0.064563	-0.011805	0.099182	0.089183	0.083848	0.070086	0.042854	0.0064633	-0.0032922	-0.026905	-0.11096	-0.12356	-0.14613
-0.14446	-0.17279	-0.10894	-0.092582	-0.10263	-0.049982	-0.18067	-0.24234	-0.29132	-0.17744	-0.18944	-0.17546	-0.058919	-0.04913	-0.074791	-0.0044306	-0.018586	0.011456	0.18519	0.20018	0.29366	0.17602	0.20377	0.16042	-0.0027876	-0.04473	0.0057265	-0.067352	-0.041869	-0.080268	-0.15354	-0.051273	-0.023351	-0.0036497	-0.040989	-0.039481	0.056817	0.1108	0.011918	0.12309	0.16973	0.19706	0.15453	0.067867	0.05377	0.1047	0.070672	0.21446	0.16012	0.17492
-0.11939	-0.12211	-0.1928	-0.15133	-0.19632	-0.2628	-0.28817	-0.20031	-0.19307	-0.20283	-0.201	-0.1424	-0.15994	-0.22455	-0.12997	-0.086615	0.057879	0.097657	0.062145	0.0087701	-0.066902	-0.0358	-0.057593	-0.05835	-0.12662	0.024539	-0.01094	-0.071592	-0.17242	-0.11238	-0.13509	-0.029152	0.031226	0.014274	0.0070568	0.0057495	0.020658	0.0062459	0.04659	0.10292	0.10852	0.14178	0.29152	0.15715	0.23705	0.29327	0.40429	0.31755	0.36568	0.28376
-0.0079321	0.049203	0.086314	0.12477	0.10278	0.16773	0.12659	0.11751	0.20587	0.090266	-0.049891	-0.12599	-0.091785	-0.15264	-0.21642	-0.27483	-0.07558	-0.26894	-0.24796	-0.31356	-0.20602	-0.26044	-0.1171	-0.078566	0.016545	0.044947	0.045635	0.1227	0.027248	0.12286	0.18084	0.24674	0.075071	-0.051734	0.010818	-0.071419	-0.075573	0.0070246	0.02045	0.051256	0.069587	0.044715	0.044013	0.10566	0.16684	0.2075	0.11363	0.17365	0.1525	0.02131
0.18686	0.19467	0.17777	0.20725	0.25104	0.18954	0.16181	0.19896	0.16874	0.20521	0.19637	-0.018109	0.097428	-0.010899	-0.034586	0.014584	-0.0318	-0.070659	-0.075364	-0.075489	-0.097037	-0.065465	0.040446	0.037899	0.040925	0.041661	0.052112	-0.016906	-0.01364	-0.034046	-0.0039535	-0.068744	-0.067978	-0.099459	-0.1764	-0.079943	-0.10427	-0.091421	-0.11337	-0.10708	-0.051106	0.014598	0.030107	0.032207	-0.0085226	0.024935	-0.10371	-0.18624	-0.17674	-0.12417
0.012214	0.17577	0.16379	0.21703	0.20855	0.2939	0.25865	0.23075	0.13886	0.17613	0.24234	0.17778	0.1281	0.094282	0.019212	-0.011413	-0.033167	-0.080274	-0.090561	-0.038321	-0.062295	-0.076935	-0.13156	-0.12426	-0.12148	-0.24085	-0.10805	-0.03501	0.0059829	-0.0672	-0.075914	0.0090231	-0.020068	0.0079609	-0.026068	-0.13731	-0.11966	-0.042128	-0.011557	-0.11124	0.050612	0.027203	0.0037489	0.0056532	-0.056253	-0.0070909	0.017279	0.021928	0.018982	0.0036777
-0.18871	-0.18688	-0.12648	-0.083291	-0.075933	-0.15853	-0.07871	-0.093047	-0.11117	0.0052222	0.077702	0.10788	0.21234	0.19974	0.099567	0.022813	0.070225	0.14268	0.1382	0.070205	-0.025677	-0.016267	0.020422	-0.044679	-0.035027	-0.02469	0.025435	0.030361	0.024028	-0.050709	-0.082087	-0.066579	-0.029229	-0.098692	-0.15363	-0.093328	-0.16038	-0.15076	-0.18568	-0.08941	-0.035031	0.017303	0.0087412	0.18275	0.22186	0.17282	0.20166	0.18272	0.30292	0.17357
0.17009	0.17189	0.016297	-0.054636	-0.13215	-0.056658	-0.11388	-0.098232	-0.19325	-0.18077	-0.14535	-0.21078	-0.2464	-0.21319	-0.12889	0.010987	-0.031816	-0.083261	-0.098899	-2.1549e-06	0.10988	0.0031541	-0.12793	-0.1024	0.0099584	-0.056118	-0.035212	-0.096092	-0.11806	-0.023886	-0.027581	-0.025481	-0.047223	0.081436	0.13515	0.17402	0.12863	0.077427	0.015072	0.025427	0.15195	0.082261	0.076882	0.020767	0.048638	0.021367	0.0073685	0.0067559	-0.067101	0.046683
0.00062356	0.0059704	0.066433	0.1717	0.13401	0.056142	0.1184	0.050215	0.17852	0.19823	0.18232	0.22428	0.17015	0.1662	0.025094	-0.03262	-0.068494	-0.11492	-0.1678	-0.23071	-0.29939	-0.25134	-0.30927	-0.37142	-0.28427	-0.35925	-0.29948	-0.30863	-0.21105	-0.15243	-0.11153	-0.056891	0.048524	-0.040305	0.048789	0.10051	0.067111	0.1481	0.097693	0.15211	0.14219	0.12255	0.054928	-0.004343	0.035291	-0.023987	0.0084719	0.011104	0.082222	0.069519
-0.16064	-0.079108	-0.12068	-0.065666	0.10469	0.20293	0.22549	0.22687	0.35818	0.37976	0.1376	0.17312	0.19779	0.16635	0.23396	0.19282	0.085999	0.1028	0.14035	0.086139	0.12651	0.15486	0.148	0.078158	0.043066	-0.027887	0.058852	0.053478	-0.019317	0.026506	-0.020957	0.08695	-0.0046616	-0.048308	0.056778	0.11583	0.04004	-0.03415	-0.086084	-0.078243	0.03801	-0.048942	-0.043494	-0.044397	-0.056102	-0.08834	-0.14492	-0.18684	-0.15466	-0.033807
-0.0019166	-0.1153	-0.075254	-0.068817	-0.02752	0.041732	0.026892	0.044748	-0.0070563	0.033637	0.052964	-0.021254	0.021115	-0.010915	-0.011273	0.097915	-0.070795	-0.049925	-0.0043313	0.036444	0.026841	-0.010826	-0.096449	0.053513	0.10723	0.10103	0.0023752	0.014592	0.1344	0.041367	-0.030921	-0.0087753	0.085784	0.13202	0.048107	-0.066852	-0.04816	-0.060751	-0.0051909	0.052152	0.030114	0.04665	0.092981	0.024532	0.026145	0.073784	0.020407	0.014473	0.046921	0.058538
-0.23157	-0.24608	-0.20232	-0.22331	-0.33583	-0.32796	-0.2392	-0.24736	-0.20921	-0.18044	-0.18168	-0.11387	-0.141	-0.16996	-0.085876	-0.074916	0.016562	0.031165	0.020884	0.14641	0.21696	0.38003	0.31898	0.20072	0.21389	0.21532	0.26731	0.15119	0.18564	0.079393	0.13166	0.067835	-0.050371	-0.1484	-0.19675	-0.083911	-0.04262	-0.075682	-0.089627	0.089435	0.24604	0.22367	0.16279	0.16417	0.15714	0.24551	0.31954	0.23615	0.20779	0.15386
0.024	0.019683	-0.010547	-0.14826	-0.17921	-0.25591	-0.24102	-0.23287	-0.23007	-0.20388	-0.21689	-0.20525	-0.21956	-0.2506	-0.22293	-0.15844	-0.086999	-0.077512	-0.13229	-0.16636	-0.22244	-0.14068	-0.21053	-0.19515	-0.064226	-0.019189	0.020381	0.0014766	-0.07457	-0.052353	-0.052112	0.07351	0.092288	-0.01545	0.033582	0.036633	-0.038119	-0.065885	-0.01674	0.082417	0.13344	0.27358	0.30254	0.26844	0.23569	0.25153	0.25993	0.26778	0.33748	0.33798
-0.10662	-0.18312	-0.13956	-0.1177	-0.091843	-0.20024	-0.23324	-0.26623	-0.20179	-0.11562	-0.15637	-0.13442	-0.19019	-0.21757	-0.20349	-0.15833	-0.16396	-0.087924	-0.055139	-0.0062035	0.046956	-0.044865	0.0047536	0.055625	0.069224	0.10752	0.15747	0.10286	0.16094	0.19627	0.22996	0.16592	0.092814	0.17746	0.13981	0.16455	0.1399	0.22891	0.18686	0.21372	0.20676	0.16495	0.16173	0.26983	0.23756	0.15668	0.12133	0.14563	0.10577	0.02039
0.11191	0.17474	0.077046	0.036873	0.071442	-0.014476	0.057067	0.0046832	0.0025474	-0.055528	-0.056959	-0.11607	-0.097251	-0.13578	-0.15726	-0.14281	-0.11464	-0.065769	-0.11795	-0.13179	-0.19255	-0.12491	-0.204	-0.26403	-0.37735	-0.36068	-0.26602	-0.27028	-0.30061	-0.35417	-0.2473	-0.16089	-0.24818	-0.23953	-0.1289	-0.10782	-0.042666	0.019642	0.059342	0.19046	0.19546	0.20817	0.14544	0.15932	0.25351	0.30862	0.24721	0.30564	0.32279	0.30065
0.2344	0.20175	0.29848	0.22188	0.24199	0.22485	0.23853	0.20603	0.19453	0.25381	0.17273	0.064052	0.047006	0.085644	-0.0749	-0.19634	-0.22806	-0.26519	-0.19979	-0.23426	-0.25608	-0.32001	-0.36866	-0.25345	-0.31669	-0.43249	-0.4022	-0.40445	-0.38018	-0.37683	-0.3624	-0.31126	-0.34865	-0.22453	-0.31925	-0.32821	-0.1977	-0.13967	-0.080598	0.0090918	0.092185	0.11591	0.094233	0.20122	0.30002	0.27559	0.34695	0.27665	0.23843	0.29851
0.18095	0.16499	0.24176	0.16634	0.056123	0.06901	0.038553	0.10317	-0.015225	0.035595	-0.013688	-0.044585	-0.094159	-0.13754	-0.15602	-0.13775	-0.015578	-0.12872	-0.11925	-0.14369	-0.075937	0.050364	0.046702	0.022723	0.12474	0.24002	0.28452	0.18648	0.2317	0.26208	0.2326	0.12864	0.012683	-0.0017208	-0.0068716	-0.03314	-0.15153	-0.24944	-0.17623	-0.18839	-0.28111	-0.16349	-0.29028	-0.098886	-0.02479	-0.16786	-0.069164	-0.097535	-0.033618	-0.1376
0.22455	0.1805	0.18859	0.18626	0.18102	0.18364	0.09869	0.14921	0.099262	0.04567	0.18222	0.10491	0.033706	0.056628	0.079881	0.026672	-0.010558	-0.0079369	-0.044921	-0.1434	-0.15412	-0.17502	-0.2524	-0.22571	-0.22158	-0.24048	-0.39478	-0.40288	-0.32887	-0.30998	-0.19253	-0.27778	-0.19932	-0.15742	-0.12311	-0.20141	-0.18431	-0.16308	-0.10063	-0.11968	-0.048431	-0.044081	-0.028442	0.041592	0.026522	0.062103	0.019176	0.15952	0.18444	0.17956
0.079974	0.28689	0.2574	0.20839	0.32933	0.32665	0.10703	0.20647	0.17331	0.066347	0.083114	0.14797	0.10549	-0.047174	-0.062916	-0.0062662	-0.06437	-0.0061723	0.060591	-0.0015146	-0.064973	-0.032872	-0.084541	-0.14482	-0.089846	-0.12198	0.0010722	-0.03179	-0.052001	-0.011342	-0.063355	0.0037764	-0.047237	0.028718	0.10921	0.092795	-0.0029434	0.097636	0.013719	0.0079679	0.037947	0.039049	0.028979	-0.065755	0.028113	0.019647	-0.12618	-0.15126	-0.1624	-0.228
0.055586	0.015106	-0.066196	-0.1164	-0.080388	-0.14297	-0.18022	-0.23781	-0.15459	-0.042387	-0.035959	-0.030733	-0.018752	0.011498	-0.0027247	0.035911	-0.026501	-0.0063231	0.027183	-0.062329	-0.098263	-0.13023	-0.15381	-0.10289	-0.052531	0.033301	-0.00099512	0.17423	0.14482	0.18411	0.16056	0.21664	0.23214	0.16825	0.13612	0.091376	0.079706	-0.034197	-0.089935	-0.14001	-0.063147	-0.013451	-0.06686	-0.07597	-0.18727	-0.22413	-0.13111	-0.044991	-0.047624	0.057146
0.14492	0.1394	0.091735	0.086988	0.079346	-0.069934	-0.16611	-0.12277	-0.23238	-0.24382	-0.20748	-0.26965	-0.28557	-0.37008	-0.34546	-0.34489	-0.18075	-0.13868	-0.075207	-0.066139	-0.060892	0.045467	0.1597	0.053072	0.18657	0.11776	0.10815	0.15325	0.1392	0.13381	0.10591	0.17051	0.16548	0.12802	0.082926	0.10811	0.061565	0.11533	0.11202	0.16703	0.11131	0.057483	0.061098	0.028584	0.035492	0.053759	-0.028463	0.00066998	0.0065092	-0.077474
0.15669	0.18649	0.1263	0.037987	0.11024	0.084816	-0.024238	-0.088283	-0.029843	-0.084147	-0.14626	-0.14942	-0.24734	-0.25786	-0.22693	-0.089127	-0.12016	-0.057028	-0.051107	-0.10425	-0.18742	-0.13928	-0.06877	-0.10498	-0.13359	-0.032348	-0.0066188	-0.066998	-0.10474	-0.13203	-0.055261	-0.014635	0.0055653	-0.029705	0.073971	0.14072	0.12515	0.084397	0.040557	0.015146	0.069193	0.020925	-0.040806	-0.016258	-0.04213	-0.048727	-0.07345	-0.0043401	0.046633	0.050516
-0.077326	-0.10569	-0.1076	-0.16185	-0.15954	-0.22662	-0.19772	-0.22814	-0.26112	-0.16768	-0.19851	-0.075171	0.034067	0.021564	0.0042213	0.056539	0.07141	0.14052	0.052367	0.049339	-0.026273	-0.0095627	0.11482	0.030423	-0.020771	-0.091604	-0.023061	-0.017391	-0.0074988	-0.052249	0.15698	0.063434	0.16437	0.16073	0.05816	0.14219	0.12583	0.095229	0.013033	-0.054303	-0.031735	-0.10289	-0.094077	-0.01707	-0.085377	-0.030333	0.0095298	0.017587	0.036679	0.065425
-0.10251	-0.052465	-0.10301	-0.038225	0.0076762	0.084909	0.075182	0.1674	0.21718	0.30739	0.2858	0.40981	0.36809	0.34482	0.4146	0.33292	0.26915	0.2771	0.17735	0.10461	-0.059474	-0.10571	-0.04711	-0.10966	-0.1214	-0.078385	-0.0091034	-0.017074	-0.0099392	0.046914	0.19363	0.031083	0.22426	0.17579	0.17881	0.11305	0.13557	0.047427	-0.070409	-0.062338	-0.055874	-0.23605	-0.32502	-0.27234	-0.25159	-0.21402	-0.26369	-0.27725	-0.41505	-0.22159
0.057797	0.12153	0.11016	0.11357	0.087981	0.0016215	0.094769	0.14862	0.10926	0.27255	0.22321	0.22108	0.20645	0.18537	0.16373	0.087072	0.11886	0.19867	-0.0327	-0.19734	-0.16404	-0.28116	-0.21524	-0.2986	-0.24684	-0.20121	-0.20172	-0.12472	-0.14946	-0.17863	-0.14424	0.1254	0.14836	0.1959	0.20008	0.2113	0.13973	0.13426	0.077515	0.078437	0.0042241	0.041077	-0.13096	-0.20735	-0.29159	-0.28166	-0.21915	-0.2265	-0.25622	-0.19832
0.10368	-0.028276	-0.0032005	-0.031531	0.064185	0.013902	-0.040547	0.0083926	0.076279	0.021658	0.049003	0.097442	0.082834	0.15535	0.22554	0.19231	0.21479	0.099291	0.060921	0.065114	-0.1028	-0.068166	-0.050769	-0.11582	-0.10854	-0.19521	-0.2307	-0.24797	-0.2444	-0.18861	-0.18255	-0.20711	-0.11009	-0.13175	-0.16525	-0.1639	-0.1542	-0.085113	-0.066807	-0.050242	-0.058002	-0.091711	-0.098079	-0.085944	-0.063607	0.05664	0.05577	0.060594	0.15411	0.068247
0.50261	0.31317	0.30661	0.21654	0.21951	0.15166	0.13755	0.013543	-0.061779	-0.060834	-0.23814	-0.20334	-0.16512	-0.10922	-0.11334	-0.023465	-0.103	-0.13766	-0.084519	-0.1001	-0.15937	-0.1827	-0.11634	-0.062306	-0.12169	-0.12709	-0.16764	-0.19017	-0.058888	0.039584	-0.12492	-0.084199	-0.033439	-0.083705	-0.063452	-0.087792	-0.10645	-0.17584	-0.20006	-0.3023	-0.37907	-0.36401	-0.25829	-0.26655	-0.15116	-0.11896	-0.22327	-0.17816	0.06365	0.05507
0.08935	0.10959	-0.0063107	0.0050698	0.036841	-0.023513	-0.017766	-0.088409	0.01315	0.036677	-0.044953	-0.12226	-0.11649	-0.070222	-0.0032914	-0.019244	-0.0024019	0.014895	-0.010948	0.082855	0.013328	-0.011503	0.052601	0.069535	0.027136	-0.054498	-0.048444	-0.1271	-0.18837	-0.24389	-0.28899	-0.32216	-0.39568	-0.31101	-0.31484	-0.20623	-0.26457	-0.17713	-0.14689	-0.071062	-0.051748	-0.0079006	0.086964	0.047994	0.22939	0.20215	0.17959	0.1723	0.24039	0.28236
0.11127	0.038424	0.079066	0.094384	0.037188	-0.010002	-0.040104	0.053253	0.076955	-0.042804	-0.038735	-0.055811	-0.10505	-0.09383	-0.14057	-0.19118	-0.19749	-0.15727	-0.13168	-0.22023	-0.19989	-0.15314	-0.14333	-0.053105	-0.020531	0.015776	0.048085	0.049719	0.12033	0.22598	0.30442	0.3208	0.33787	0.36158	0.37824	0.24192	0.11548	0.014475	-0.013782	0.02576	-0.13015	-0.15651	-0.32456	-0.30533	-0.30663	-0.31688	-0.32403	-0.25771	-0.1217	0.038753
0.063502	0.13396	0.23033	0.19722	0.20716	0.19979	0.11065	0.29613	0.27003	0.26619	0.25419	0.29305	0.19726	0.20055	0.1907	0.15818	0.17985	0.13378	0.15421	0.062941	-0.021317	-0.065	-0.089465	-0.036598	-0.057181	-0.14431	-0.13386	-0.10994	-0.099968	-0.086898	-0.10685	-0.060242	0.047345	0.11847	0.1225	0.066627	0.028499	0.057608	0.0072673	-0.042444	-0.12116	-0.16785	-0.27203	-0.29617	-0.37658	-0.37191	-0.36622	-0.2932	-0.31085	-0.3022
0.18527	0.11367	0.060367	0.16938	0.18161	0.087383	0.0083554	-0.064534	-0.083974	-0.10763	-0.12116	-0.07839	-0.035705	-0.07877	-0.097875	-0.16901	-0.24477	-0.21199	-0.053148	-0.043056	-0.069327	-0.042685	0.021115	0.075164	0.033884	0.12858	0.10269	0.098237	0.1564	0.15124	0.15079	0.081222	-0.0080241	0.083768	-0.044235	-0.044288	-0.063274	-0.20472	-0.023141	-0.016999	-0.040453	-0.036124	-0.094517	-0.18805	-0.10482	-0.16472	-0.098704	-0.097761	-0.063417	0.057002
0.099388	-0.019648	-0.043062	-0.11023	-0.093751	-0.02855	-0.064896	-0.058583	0.0056182	0.071644	0.038201	-0.053078	-0.031826	0.096386	0.068099	0.11773	0.13808	0.076776	0.025464	-0.023209	0.032435	0.021071	0.026275	-0.012574	0.014088	-0.04873	0.035901	0.099101	0.024201	0.078006	0.01777	0.099879	0.07791	0.16639	0.18436	0.27894	0.23106	0.1873	0.078621	0.042584	0.041795	-0.10816	-0.0602	-0.19623	-0.21547	-0.30016	-0.27537	-0.26155	-0.30094	-0.24993
0.40227	0.43132	0.46545	0.36985	0.30468	0.23954	0.16636	0.084388	0.058728	0.030543	-0.0066023	0.065217	0.044874	-0.011436	-0.1087	-0.10844	-0.059823	-0.10581	-0.12728	-0.18406	-0.10935	6.9899e-05	0.012942	-0.14269	-0.17407	-0.19284	-0.11036	-0.21991	-0.18032	-0.12006	-0.07922	-0.06372	-0.013363	-0.1472	-0.21601	-0.21463	-0.19778	-0.064322	-0.14321	-0.074008	-0.12376	-0.19578	-0.22047	-0.16814	-0.25301	-0.17595	-0.18813	-0.17535	-0.17536	-0.089511
0.17852	0.17895	0.21086	0.2701	0.25662	0.20054	0.14032	0.18239	0.14084	0.15878	0.10378	0.098612	0.067039	0.033427	-0.038202	-0.038892	-0.053278	-0.03199	-0.0035167	-0.076692	-0.070118	-0.02545	0.01681	0.025806	0.0007924	-0.043423	-0.029088	-0.082618	-0.075992	-0.14909	-0.15956	-0.089162	-0.13691	-0.10904	-0.19048	-0.14213	-0.13213	-0.17596	-0.2343	-0.22307	-0.18963	-0.14798	-0.18267	-0.17929	-0.070768	-0.13641	-0.12269	-0.11969	-0.07716	0.071511
0.17526	0.067435	0.11568	0.085139	-0.019058	-0.026975	0.00294	-0.10153	-0.078885	-0.011393	0.03635	0.011727	0.096471	0.22179	0.15335	0.19586	0.25156	0.25241	0.24283	0.23293	0.16314	0.026699	-0.086883	-0.056213	-0.1666	-0.17122	-0.12857	-0.18119	-0.17711	-0.17843	-0.20056	-0.12976	-0.18434	-0.14113	-0.18035	-0.23248	-0.21327	-0.18729	-0.23057	-0.14348	-0.11877	-0.14531	-0.18685	-0.085829	-0.025311	-0.012692	0.056438	0.13299	0.10984	0.040693
0.31958	0.38435	0.35983	0.48648	0.46076	0.40208	0.34631	0.23747	0.20705	0.08743	0.054505	0.11752	0.010012	-0.045767	0.0049995	-0.15261	-0.20464	-0.22324	-0.045842	0.0019119	0.058297	0.045665	0.14313	0.097924	0.059981	0.12944	0.14561	0.13913	0.086994	0.11042	0.028452	-0.11123	-0.08491	-0.13334	-0.12667	-0.23079	-0.19588	-0.20184	-0.15446	-0.1425	-0.23307	-0.2823	-0.22695	-0.26746	-0.10657	-0.16392	-0.27234	-0.26428	-0.32925	-0.33235
-0.0021928	0.013373	-0.042473	-0.015736	0.10927	0.13067	0.10612	0.068626	0.048231	0.15549	0.10822	0.029397	0.097134	0.071627	0.0067377	-0.074346	-0.13458	-0.18508	-0.24913	-0.19957	-0.095719	-0.082595	-0.09283	-0.038064	-0.10755	-0.084369	-0.079473	-0.15597	-0.12512	-0.099389	-0.11096	-0.11977	-0.15603	-0.080057	-0.084131	-0.21588	-0.17701	-0.043916	-0.13501	-0.010453	-0.070542	-6.9824e-05	0.0076744	-0.06619	-0.13739	-0.081755	-0.074237	0.16225	0.17761	0.21334
-0.17746	-0.16027	-0.13512	-0.081557	-0.082321	-0.044038	-0.055369	-0.13199	-0.027162	-0.14203	-0.24597	-0.17971	-0.19687	-0.22669	-0.31261	-0.29385	-0.30426	-0.30072	-0.33006	-0.21515	-0.19871	-0.24167	-0.24629	-0.21989	-0.19983	-0.095048	0.068575	0.0013466	0.13959	0.25153	0.29866	0.24252	0.25966	0.37415	0.45221	0.308	0.30757	0.30388	0.24458	0.29508	0.28586	0.21454	0.17648	0.22275	0.24607	0.27041	0.20233	0.28473	0.16069	0.17475
0.079825	0.10696	0.049748	-0.070996	-0.048967	-0.085378	-0.14663	-0.13513	-0.15177	-0.19159	-0.1858	-0.2702	-0.20466	-0.19693	-0.18221	-0.11793	-0.12619	-0.13265	-0.077615	-0.073947	-0.093933	0.0087547	-0.011996	0.10274	0.11918	0.069802	0.0468	-0.032496	-0.031957	-0.031877	-0.074234	-0.11101	-0.062818	-0.092015	-0.092703	-0.13184	-0.15847	-0.22407	-0.13897	-0.077163	0.023898	0.023601	-0.039243	0.066242	0.020933	0.090846	0.037642	0.11789	0.1843	0.27478
0.139	0.16614	0.13498	0.088499	0.028605	0.15469	0.23381	0.30794	0.16039	0.058567	0.11877	0.17704	0.11594	0.027572	0.14053	0.22597	0.18939	0.075544	-0.0092437	0.02254	0.15037	0.09728	-0.1333	-0.25302	-0.1255	-0.14939	-0.28453	-0.29792	-0.18451	-0.17963	-0.2528	-0.27963	-0.28693	-0.29011	-0.2068	-0.18202	-0.12206	-0.17663	-0.2379	-0.22868	-0.21146	-0.26416	-0.13724	-0.19022	-0.20046	-0.11836	0.019181	0.053235	0.068094	0.14518
0.12639	0.15924	0.10776	0.14217	0.15613	0.072096	0.12197	0.007933	0.049993	-0.0027761	-0.14203	-0.29702	-0.26169	-0.21039	-0.22147	-0.24527	-0.28797	-0.1662	-0.19062	-0.083886	0.055533	-0.022498	0.010166	0.039568	0.036533	0.045323	-0.00131	-0.026013	0.080679	0.11234	0.1561	0.010386	-0.0040566	0.089258	0.037189	0.12759	0.020726	0.0029845	0.067524	0.042345	-0.065402	-0.11234	-0.15598	-0.099825	-0.025909	-0.085963	-0.01022	0.022624	0.056952	0.038994
0.11457	-0.0021647	-0.059725	-0.072738	-0.079705	-0.10916	-0.19369	-0.22934	-0.22798	-0.18085	-0.21639	-0.18281	-0.19203	-0.23257	-0.21063	-0.088073	-0.17887	-0.11782	-0.030531	0.02386	0.087319	0.085573	0.14133	0.0023819	-0.024627	0.085606	0.04739	0.0086059	0.080282	0.0098456	-0.014502	-0.10916	-0.20471	-0.16829	-0.096644	0.02696	-0.019604	0.083893	0.14434	0.022386	0.12515	0.098979	0.08455	0.1405	0.20458	0.044774	0.05008	0.064895	0.1063	0.14646
-0.22038	-0.27717	-0.31744	-0.14551	-0.09349	-0.18087	-0.11668	0.020576	-0.0049601	-0.045399	-0.01941	-0.066206	-0.074622	0.055582	0.010583	0.048289	0.062861	0.040844	0.052678	-0.029526	0.067061	0.013654	0.090237	0.067962	0.036696	-0.015341	-0.0091749	-0.027121	0.013058	-0.016919	0.021487	0.12131	-0.0086766	0.020867	0.060905	0.13621	0.092471	0.16635	0.11255	0.13045	0.18876	0.20965	0.15797	0.11464	0.23308	0.19631	0.16711	0.1094	0.08715	0.1749
0.069218	0.0544	-0.11446	-0.16064	-0.049181	-0.21603	-0.19933	-0.20198	-0.12858	-0.19564	-0.25352	-0.068723	-0.093949	0.050227	0.046295	0.088962	0.1423	0.27056	0.28015	0.25904	0.29432	0.27563	0.24486	0.14673	0.11169	0.018298	0.10116	0.046796	-0.023338	-0.084415	-0.057511	-0.0681	-0.041652	0.025126	0.1425	0.1122	0.073684	0.14777	0.19129	0.18683	0.27203	0.19397	0.088822	0.01004	-0.042848	-0.14032	-0.17467	-0.14322	-0.24543	-0.17882
0.03582	0.052742	0.026676	-0.040193	-0.188	-0.13259	-0.13087	-0.10655	-0.11837	-0.18418	-0.29888	-0.28022	-0.22549	-0.19732	-0.19252	-0.20682	-0.17094	-0.13094	-0.097634	-0.096139	-0.069534	0.043556	0.13929	0.089304	0.11579	0.21788	0.23742	0.27778	0.37012	0.33648	0.36744	0.33062	0.26512	0.21703	0.15406	0.17284	0.1172	0.021824	0.038671	0.085777	0.047113	-0.009655	0.00061032	0.01371	0.046933	-0.059561	-0.070705	0.01351	-0.018482	-0.059975
-0.24591	-0.18395	-0.13998	-0.16729	-0.16657	-0.16558	-0.11103	0.049567	0.061093	0.013639	0.0065532	0.069666	0.12464	0.036478	-0.044317	-0.030576	-0.046853	-0.11093	-0.20432	-0.17137	-0.17523	-0.031922	-0.02317	-0.15406	-0.081452	-0.0041104	0.036866	0.034576	0.10215	0.2047	0.18438	0.18243	0.25031	0.1892	0.16017	0.23266	0.1771	0.14133	0.18505	0.11467	0.046267	-0.0038409	0.0088609	-0.034527	0.036185	0.072868	0.023852	0.05368	0.056619	0.025051
-0.032818	-0.015367	-0.06104	-0.14449	-0.19705	-0.16409	-0.16966	-0.19161	-0.15558	-0.34333	-0.31721	-0.17142	-0.14536	-0.18317	-0.13448	-0.095601	-0.056396	0.00051872	-0.012288	0.037306	0.11609	0.17067	0.19291	0.090664	0.16453	0.12532	0.044872	0.14127	0.23485	0.10941	0.031434	0.008601	-0.019755	-0.02993	-0.0386	0.040329	0.05363	0.015837	-0.064402	-0.13148	-0.14409	-0.095671	-0.0067695	0.017858	0.039282	0.026714	-0.046946	0.013853	0.014224	0.10869
-0.0658	-0.076608	-0.016595	0.10968	0.12468	0.14755	0.14748	0.1464	0.11429	0.2048	0.044757	-0.022179	-0.084501	-0.11486	-0.23918	-0.24717	-0.13525	-0.19135	-0.2198	-0.20765	-0.18642	-0.15385	-0.11381	0.016633	0.053601	0.1272	0.15347	0.07583	0.022318	0.085177	0.11076	0.04809	0.14072	0.079125	0.1025	0.016415	0.093939	0.1785	0.21119	0.32392	0.26963	0.20976	0.15668	0.16536	0.18831	0.19333	0.13674	0.1023	-0.0052832	-0.11967
-0.036845	-0.12362	-0.086822	0.019413	0.10512	0.042512	0.019004	-0.038418	0.029833	0.070332	0.056798	0.13459	0.13376	0.21411	0.18621	0.053813	0.12163	0.095768	0.084661	-0.042766	-0.03576	-0.11547	-0.20978	-0.19599	-0.18875	-0.18213	-0.18887	-0.076885	-0.10237	-0.057462	-0.058346	0.053838	-0.11751	-0.0045186	-0.071255	0.0024967	-0.10506	-0.12586	-0.13683	-0.13467	-0.16571	-0.13991	-0.13976	-0.071057	-0.087882	0.022471	0.14371	0.14678	0.24633	0.1706
-0.21078	-0.12662	-0.17144	-0.15063	-0.21071	-0.17791	-0.069865	-0.14884	-0.13989	-0.12338	-0.16229	-0.039038	-0.027573	-0.10319	-0.17252	-0.062639	-0.16934	-0.048826	-0.080919	0.00043939	-0.10159	-0.075269	-0.0095692	-0.10109	-0.09507	-0.040297	-0.028741	-0.018283	0.11483	0.026582	-0.095728	-0.076179	-0.060342	-0.13878	-0.28088	-0.23945	-0.22246	-0.20264	-0.18106	-0.049978	-0.0083858	0.044522	0.16063	0.15947	0.23438	0.41211	0.5766	0.60089	0.56029	0.52637
0.0024738	0.013206	-0.044563	0.099418	0.020079	0.0047471	0.073084	0.045319	-0.062696	-0.13021	-0.1053	-0.10957	-0.19239	-0.16854	-0.26221	-0.40424	-0.31377	-0.39302	-0.38907	-0.33599	-0.30486	-0.21768	-0.24116	-0.17535	-0.18013	-0.033921	0.066307	0.11246	0.19411	0.28444	0.19615	0.2128	0.25721	0.16596	0.20112	0.19516	0.19118	0.17143	0.13808	0.14085	0.11163	0.085661	0.010854	0.048465	-0.01002	-0.0465	0.10652	0.14288	0.081257	0.089147
-0.0055771	0.095924	0.041808	0.10364	0.040649	0.09469	-0.094351	-0.051812	0.033749	-0.039085	-0.11976	-0.12494	0.0066721	-0.1168	-0.064204	-0.029051	0.064001	0.053193	0.23552	0.19299	0.14185	0.1871	0.27773	0.28839	0.2408	0.3175	0.20395	0.23913	0.0086112	-0.011749	-0.0097746	0.035971	-0.0066097	-0.017052	0.11946	0.094785	0.015675	-0.0036738	-0.1082	-0.05824	-0.084558	-0.10755	0.04487	-0.084456	-0.1323	-0.18962	-0.26525	-0.30965	-0.2489	-0.1813
0.090462	0.023814	0.045996	-0.0077884	-0.091966	-0.12682	-0.11805	-0.12666	-0.091783	-0.025662	0.081411	0.11194	0.23139	0.31817	0.25341	0.30527	0.15009	0.21034	0.10678	0.10906	0.057323	-0.011766	-0.10616	-0.20216	-0.2164	-0.26148	-0.211	-0.20287	-0.13039	-0.0025059	0.018684	-0.042582	-0.051088	-0.028241	-0.10104	-0.020034	-0.11058	0.019803	-0.062446	-0.088709	-0.077931	-0.15052	-0.1386	-0.14879	-0.10392	-0.052751	-0.04246	-0.044367	-0.054629	-0.091874
0.042666	0.098213	0.10038	0.1139	0.19576	0.19071	0.16156	0.058649	0.063001	0.13496	0.13125	0.1636	0.15255	0.020033	0.077232	0.031146	-0.069875	-0.062814	-0.15246	-0.056416	-0.057672	-0.08233	-0.18618	-0.1852	-0.18053	-0.17819	-0.12297	-0.13479	-0.14842	-0.16465	-0.075091	-0.16831	-0.14962	-0.084535	-0.035144	-0.051959	-0.17347	-0.14312	-0.16833	-0.052883	-0.059208	-0.063151	-0.1055	-0.010094	0.0062782	0.010674	-0.033079	0.045695	0.098329	0.17691
-0.042112	0.0056117	-0.082225	-0.11973	-0.026315	0.0088188	-0.065022	-0.06313	-0.091904	-0.0089823	-0.086601	-0.11156	0.065158	0.083719	0.14684	0.26615	0.21872	0.30695	0.26049	0.33869	0.31039	0.34575	0.24688	0.13867	-0.0045693	0.01777	-0.030065	-0.074812	-0.064212	-0.018981	-0.065141	-0.20797	-0.17302	-0.17677	-0.089409	0.017235	0.047002	-0.020454	0.068603	0.15309	0.026283	-0.03828	0.08872	0.090472	0.081432	0.044887	0.076215	-0.012149	-0.13864	-0.064934
-0.099228	-0.064705	-0.14437	-0.13562	-0.022008	0.0033808	-0.075997	-0.086665	-0.0033439	0.075745	0.10053	0.17725	0.062696	0.090888	0.13671	0.07946	-0.068961	-0.11774	-0.037163	0.0038766	-0.073481	-0.054052	-0.020527	-0.062051	-0.11738	-0.1584	-0.1727	-0.20464	-0.24762	-0.11322	-0.15563	-0.22905	-0.23697	-0.30016	-0.3314	-0.28364	-0.18793	-0.20284	-0.020616	0.10003	0.11325	0.1104	0.1614	0.20492	0.14787	0.22049	0.34829	0.3547	0.3188	0.32876
0.044657	0.042312	0.028945	0.044032	0.018833	0.021798	0.084762	0.11798	0.12812	-0.0059733	0.031962	0.04954	0.015547	-0.086464	0.079153	0.03632	0.076427	0.093811	0.095215	0.022585	0.021273	0.058158	0.019663	0.049204	0.087378	0.092688	-0.0057314	-0.076698	-0.03132	-0.22621	-0.18803	-0.1704	-0.20371	-0.21769	-0.12877	-0.1449	-0.19116	-0.18364	-0.14591	-0.12356	-0.025981	0.11719	0.096489	0.11418	0.14379	0.098069	0.046142	0.050195	0.066715	0.03357
0.36609	0.3929	0.31537	0.38545	0.29832	0.28723	0.25608	0.22077	0.26089	0.069577	-0.0041649	-0.017078	-0.18112	-0.11968	-0.08876	-0.12746	-0.043701	0.026063	-0.046516	0.13347	0.11714	0.10053	-0.035341	-0.075539	-0.037445	-0.15954	-0.21734	-0.20023	-0.17682	-0.28648	-0.32659	-0.37185	-0.26337	-0.27132	-0.2	-0.084974	-0.15253	-0.11081	0.013707	-0.0852	-0.14993	-0.09897	0.01073	-0.033616	-0.10288	-0.098697	-0.029125	-0.12282	-0.11439	0.045096
-0.18985	-0.15779	-0.042512	-0.0016426	-0.028566	-0.018008	0.060588	0.0092542	-0.012917	0.045596	0.062488	0.017608	0.13398	0.11719	0.03152	0.036062	0.098177	0.0071753	-0.0612	-0.061509	-0.10566	-0.090027	-0.20159	-0.10471	-0.27506	-0.2581	-0.19493	-0.2251	-0.1286	-0.090487	-0.10388	-0.13796	-0.093887	-0.038297	0.10345	0.05578	0.22093	0.31424	0.20941	0.22068	0.31134	0.28306	0.27317	0.31735	0.31183	0.25449	0.23356	0.11097	0.058728	-0.019961
0.16889	0.026549	0.0078483	0.026529	0.17295	0.072367	0.018468	0.040192	0.16009	0.14613	0.23762	0.20117	0.099491	0.13073	0.092203	0.12632	0.13589	0.12634	0.13339	0.0058466	-0.069584	-0.1323	-0.26837	-0.25382	-0.1291	-0.15752	-0.14936	-0.21863	-0.30018	-0.26235	-0.33873	-0.29015	-0.15618	-0.095093	-0.12275	-0.11815	-0.02858	-0.030958	-0.11205	-0.12161	-0.058275	-0.074465	-0.073192	-0.044946	-0.10689	-0.061592	0.080739	0.038689	0.030679	0.08192
-0.092825	-0.12235	-0.021149	-0.072196	0.0044607	0.0080397	0.005773	-0.037224	-0.070262	-0.094569	-0.088188	-0.23226	-0.32051	-0.34885	-0.37972	-0.4264	-0.37096	-0.39714	-0.36478	-0.29848	-0.34074	-0.23987	-0.081436	-0.062804	-0.034255	-0.027753	0.028535	0.073422	0.067571	0.18574	0.16063	0.11756	0.17853	0.20136	0.10153	0.097943	0.22005	0.25888	0.34625	0.33164	0.29549	0.29587	0.42019	0.41672	0.34496	0.3895	0.33964	0.28784	0.22769	0.12498
-0.24779	-0.2671	-0.27143	-0.2594	-0.22774	-0.23356	-0.22987	-0.086584	-0.078037	-0.11429	-0.023594	0.11838	0.23703	0.24172	0.31954	0.3585	0.19991	0.22065	0.31197	0.12589	0.067354	0.070322	0.044288	-0.050182	-0.03881	-0.061282	-0.093806	-0.052041	-0.0017321	-0.0058397	-0.030343	0.044064	0.063585	0.13046	0.19292	0.17876	0.20521	0.28139	0.10378	0.040792	0.084824	0.05478	0.11487	-0.0051144	0.028602	0.00090174	-0.0098231	-0.055295	-0.12983	-0.13325
-0.33317	-0.38127	-0.35036	-0.27788	-0.21232	-0.16724	-0.17616	-0.11149	-0.049285	0.027353	0.032466	-0.092083	0.038157	0.10261	0.17915	0.22522	0.22984	0.24415	0.29585	0.22337	0.18735	0.23558	0.18694	0.25191	0.22795	0.16615	0.048921	0.10716	0.17931	0.13989	0.14413	0.14613	0.17271	0.1625	0.28523	0.14295	0.14593	0.13502	0.16019	0.10544	0.16914	0.064113	0.050177	0.082273	0.10178	0.021761	-0.064122	-0.092162	-0.014201	-0.022378
-0.28224	-0.34211	-0.32648	-0.35035	-0.47283	-0.30502	-0.27958	-0.26054	-0.28673	-0.099635	-0.079583	-0.1859	-0.059424	0.09057	0.047287	-0.0051105	0.046526	0.13342	0.094151	0.044268	0.05733	-0.083812	-0.015573	-0.024129	-0.044191	-0.078457	-0.021827	0.02055	0.010283	-0.040206	0.15834	0.20551	0.12659	0.24724	0.24459	0.33333	0.2753	0.29366	0.30829	0.30539	0.25341	0.23251	0.028118	-0.0011398	0.11975	0.098597	0.17511	0.16755	0.12419	0.06727
0.26435	0.16255	0.21707	0.19237	0.23743	0.11929	0.06848	0.06916	0.081085	0.078937	-0.051874	-0.09421	-0.075833	-0.052664	-0.055014	-0.16266	-0.090885	-0.006395	-0.045154	-0.10167	-0.075407	-0.018949	-0.075003	-0.05201	-0.14444	-0.1276	-0.064495	-0.0055377	-0.089382	-0.087241	-0.020782	-0.071638	-0.17752	-0.13919	-0.11444	0.024717	0.033693	-0.005474	-0.011104	-0.034293	-0.0215	-0.10636	-0.095498	-0.03184	0.11362	0.011294	-0.059905	-0.13953	-0.0097088	0.0086169
-0.059971	-0.057609	-0.10483	-0.0024765	0.042358	0.071566	-0.050818	0.015311	-0.0027102	-0.055663	-0.11354	-0.060301	-0.10692	0.018382	0.072461	-0.010896	0.071289	0.046392	-0.074052	-0.074078	-0.049489	0.036635	0.092746	0.053548	0.10587	-0.028174	-0.07139	-0.0067215	0.01837	-0.067669	0.071372	0.14964	0.087295	0.097478	0.066357	-0.030135	-0.080711	-0.0013493	0.034719	0.11136	0.09804	0.10118	-0.082592	0.046121	0.04244	-0.013447	0.017486	0.052278	0.14608	-0.002932
0.15342	0.13617	0.03359	0.050583	0.08466	0.049447	0.063568	-0.011105	-0.063284	-0.035863	-0.024899	0.00099548	0.017269	0.033625	-0.0082874	-0.077264	-0.17773	-0.21381	-0.31937	-0.35231	-0.37632	-0.28659	-0.20949	-0.20105	-0.14495	-0.10903	-0.14426	-0.11427	-0.1174	-0.099941	0.077654	0.11029	0.075175	0.15878	0.11507	0.1761	0.19779	0.18086	0.16636	0.18673	0.21128	0.06661	0.0028331	0.045625	-0.062021	-0.14097	-0.13063	-0.1797	-0.20224	-0.13136
-0.20804	-0.12866	-0.144	-0.06334	0.11755	0.2289	0.11192	0.20912	0.23543	0.35788	0.23502	0.36012	0.31859	0.17187	0.19022	0.057025	-0.074051	-0.19078	-0.10638	0.0097921	0.0081171	-0.045828	0.02058	-0.19376	-0.1335	-0.053645	-0.022402	0.076046	0.042969	0.062339	0.035804	0.1118	0.15824	0.13804	0.10837	0.12653	0.17048	0.10691	0.010288	-0.13763	-0.11416	-0.063243	-0.075646	-0.27331	-0.34734	-0.18781	-0.23647	-0.071295	-0.093551	-0.11364
0.11472	0.106	0.10212	0.13455	0.19136	0.11236	0.17481	0.085914	-0.030865	-0.050041	-0.16687	-0.17388	-0.10391	-0.14519	-0.079927	-0.1626	-0.15958	-0.090272	-0.034185	0.13643	0.13314	0.19122	0.14922	0.13705	0.19486	0.16756	0.1509	0.030594	0.016753	0.065377	-0.065092	-0.12097	-0.18788	-0.1606	-0.10298	-0.1438	-0.081658	-0.082941	-0.10951	-0.068265	-0.07761	-0.10035	-0.031466	-0.090813	-0.17195	-0.13235	-0.10032	-0.013776	-0.1358	-0.084255
-0.094534	-0.17531	-0.1411	-0.028907	-0.05217	-0.095238	-0.094512	-0.073532	0.038642	0.12734	0.055768	0.14235	0.058918	0.16218	0.19148	0.14552	0.15706	0.21623	0.15367	0.084075	0.016712	-0.10157	-0.050024	-0.087149	-0.066946	-0.026483	-0.032123	-0.096279	-0.10138	-0.12486	-0.091289	-0.073995	-0.067066	-0.065774	-0.0025616	-0.082356	-0.045466	-0.030104	0.05986	0.029033	0.078085	0.06713	-0.024007	0.020652	0.060476	0.11211	0.14388	0.19599	0.055728	-0.028088
-0.030472	0.03503	0.12289	0.11575	0.15333	0.21409	0.12497	0.061105	0.10078	0.13701	0.135	0.15588	0.083041	0.073767	0.050311	0.02579	0.029786	0.013384	-0.012241	0.073901	0.08023	-0.010657	0.0035031	-0.020904	0.016516	0.098065	0.044084	-0.062621	-0.15451	-0.092202	-0.079987	-0.094766	-0.11256	-0.10577	-0.058331	-0.090447	-0.097178	-0.159	-0.11432	-0.052632	-0.025066	-0.048038	-0.11873	-0.18349	-0.16612	-0.10696	0.047422	0.014976	-0.025202	-0.076135
-0.20369	-0.19573	-0.10665	-0.11985	-0.11532	-0.094963	0.037277	0.015884	0.026826	0.038431	0.17826	0.17669	0.28462	0.30164	0.4042	0.41233	0.3413	0.40029	0.30614	0.25166	0.19684	0.13311	-0.088382	-0.022139	-0.08949	-0.14867	-0.16187	-0.16024	-0.12409	-0.1828	-0.19175	-0.1701	-0.11672	0.029523	0.089775	0.07587	0.063539	0.084307	0.075249	-0.037544	-0.099548	-0.031089	-0.018139	0.018722	0.025681	-0.015718	-0.036857	-0.034941	-0.016834	-0.12201
0.14543	0.084107	0.14362	0.094476	0.035455	0.015011	0.054356	0.0095406	-0.0089454	-0.0071582	-0.073749	-0.21814	-0.063677	-0.06942	-0.15143	-0.10896	-0.11177	-0.14223	-0.16828	-0.14262	-0.14913	-0.12892	0.0059738	0.045439	-0.056147	-0.024182	-0.010956	0.04723	-0.0032851	-0.04578	0.032851	-0.0013429	0.11609	0.072074	-0.015013	0.054623	0.14165	0.10965	0.091453	-0.044147	0.12977	0.023315	-0.0088188	-0.075409	-0.066245	-0.055806	-0.10065	-0.12131	-0.12158	-0.11826
-0.026384	0.033448	0.035019	-0.025603	-0.057327	0.0015351	0.087002	0.11741	0.038083	-0.007799	0.079423	0.074771	0.085062	-0.0023127	-0.0039953	0.0083097	-0.033875	-0.11885	-0.1685	-0.16334	-0.047296	0.041406	-0.064656	-0.04468	0.038696	0.10373	0.059746	0.21491	0.1534	0.21707	0.26796	0.20718	0.10795	0.13119	0.037205	-0.0019185	-0.0056967	-0.050441	-0.10802	-0.15624	-0.091819	-0.24855	-0.27819	-0.22522	-0.18066	-0.26574	0.024751	-0.061181	-0.13287	-0.028159
-0.22218	-0.20085	0.031943	0.10748	0.027277	0.02356	0.008424	0.083478	0.13937	0.082383	0.17439	0.10313	0.13584	0.25908	0.16496	0.094971	0.021933	0.042792	0.16282	0.084376	0.080796	0.13371	0.27135	0.29116	0.31951	0.2558	0.20479	0.20368	0.3188	0.25657	0.20394	0.31285	0.3019	0.19335	0.1119	0.10338	-0.020898	-0.048932	-0.088252	-0.026624	-0.047405	-0.10537	-0.1792	-0.26615	-0.24405	-0.23171	-0.24289	-0.30422	-0.18597	-0.36669
0.040422	0.099713	-0.030744	-0.040442	-0.063346	-0.093904	-0.071761	-0.12256	-0.05873	0.055456	-0.061229	-0.088235	-0.10332	-0.11756	-0.10901	-0.087286	-0.093658	-0.17408	-0.20809	-0.099606	-0.16135	-0.1651	-0.11445	-0.17119	-0.15059	-0.14651	-0.13517	-0.14799	-0.08565	-0.0089342	-0.081275	-0.11802	-0.1057	-0.1558	-0.045259	0.032765	0.065106	0.093961	0.06686	0.18227	0.053727	-0.074458	0.035261	0.069531	0.18334	0.22338	0.15497	0.19782	0.13973	0.13736
0.0045563	-0.055658	-0.040736	-0.043491	-0.029012	-0.064085	-0.12335	-0.17892	-0.044667	-0.12615	-0.24482	-0.28766	-0.31176	-0.1771	-0.090141	-0.15095	-0.10394	0.011474	0.098281	0.027034	0.02463	0.047552	0.11075	0.061384	0.01521	0.022037	-0.028771	-0.012514	-0.091797	-0.14335	-0.13744	-0.10144	-0.064906	-0.093386	-0.10168	-0.082957	0.071524	0.036637	0.056035	0.029853	0.055478	0.19518	0.13459	0.20137	0.14022	0.19711	0.23116	0.25425	0.20548	0.11535
0.099863	0.14364	0.15198	0.12292	0.11386	0.15736	0.14155	0.12186	0.1176	0.17432	0.066321	0.068364	0.01805	-0.13235	-0.078248	-0.080534	-0.080022	-0.068022	0.1335	0.050588	0.1137	0.18457	0.17201	0.078046	0.069279	0.14166	0.17326	0.078252	0.080652	0.035565	-0.030054	-0.093458	-0.058457	-0.024792	-0.053172	0.02344	-0.014837	-0.0034949	-0.083376	-0.02032	-0.014243	-0.1214	-0.068742	0.02468	-0.059699	-0.21292	-0.15364	-0.24908	-0.19945	-0.16082
-0.11768	-0.049035	-0.086819	-0.14405	-0.16169	-0.16737	-0.096183	-0.0017288	0.056245	0.071403	0.047427	0.18464	0.23073	0.16111	0.2845	0.34162	0.29932	0.22161	0.20283	0.21003	0.14453	0.0071354	-0.057996	-0.050583	0.047848	0.15874	0.095023	0.044645	0.086347	0.039211	0.077468	0.019421	0.090478	0.11173	0.17335	0.19533	0.1035	0.0029223	0.10474	0.13188	0.16712	0.20907	0.15189	0.12551	-0.091107	-0.07475	-0.18288	-0.22186	-0.27509	-0.26092
-0.14502	-0.22286	-0.25591	-0.21187	-0.29368	-0.1652	-0.13592	-0.095887	-0.068768	-0.029649	-0.026553	-0.12534	-0.11583	-0.13011	-0.13777	-0.079186	-0.11816	-0.14991	-0.15561	-0.095671	-0.056233	0.0033005	-0.016395	0.096462	0.11621	0.19178	0.039347	0.10771	0.057544	0.037373	0.029059	-0.011109	-0.035678	0.014239	0.093954	0.11813	0.14136	0.074457	0.246	0.20238	0.25382	0.19561	0.26851	0.20769	0.16642	0.11861	0.14821	0.076517	0.13871	0.12135
0.18117	0.12723	0.12026	0.15545	0.0097474	-0.085331	-0.1647	-0.012305	-0.048729	-0.10392	-0.16339	-0.15131	-0.16124	-0.12959	-0.13218	-0.0914	-0.040525	-0.015137	0.063614	-0.0055699	0.086549	0.047249	0.1537	0.1622	0.13885	0.07878	0.16646	0.050603	0.066368	0.093328	0.11483	0.051702	-0.0014295	-0.080061	-0.13527	-0.086205	0.02565	-0.059075	-0.031753	0.025961	0.113	0.0057949	-0.075723	-0.084202	-0.062903	-0.065582	-0.05604	-0.094681	-0.12646	-0.14776
-0.043611	-0.02467	-0.047456	-0.041994	-0.10156	-0.014307	-0.016687	-0.0047536	0.017824	0.070877	0.11714	0.030134	-0.0041235	0.07842	0.12654	-0.0557	0.053794	-0.033991	-0.12297	-0.11111	-0.23684	-0.18172	-0.16721	-0.050988	0.063848	-0.11859	-0.10788	-0.058476	0.030295	0.071632	0.14018	0.13216	0.12021	0.14475	0.16025	0.17441	0.19031	0.16301	0.24524	0.14804	0.082127	0.051824	0.004266	-0.052229	-0.038096	-0.059584	-0.087969	-0.13588	-0.17844	-0.10478
-0.041606	-0.058442	-0.1994	-0.14738	-0.059746	-0.18404	-0.16037	-0.23281	-0.15631	-0.16331	-0.11439	-0.1195	-0.20523	-0.19219	-0.078635	-0.13764	-0.21734	-0.26552	-0.15637	-0.14437	-0.096003	-0.061242	-0.18779	-0.21172	-0.093724	-0.027068	-0.030237	-0.097687	0.029697	0.11346	0.08375	-0.0038015	0.03853	0.096167	0.10566	0.13187	0.12082	0.11678	0.14361	0.27348	0.17048	0.23786	0.27784	0.22215	0.14745	0.15182	0.24596	0.28453	0.18691	0.24636
0.14315	0.19778	0.15388	0.2472	0.16744	0.16331	0.17454	0.11929	0.18691	0.19158	0.083074	0.10495	0.14925	0.14571	0.14312	0.01269	0.0068719	0.017689	-0.088968	0.0096171	0.051731	0.097139	0.1334	0.11468	0.13514	0.049739	0.067776	0.064228	0.046179	0.036274	-0.036519	-0.1523	-0.31065	-0.24315	-0.27231	-0.36352	-0.39794	-0.39156	-0.40174	-0.38691	-0.37701	-0.33581	-0.2492	-0.15898	-0.18428	-0.21386	-0.18693	-0.064699	-0.013587	-0.036308
0.20832	0.1628	0.03627	0.013597	-0.043871	-0.025239	-0.075262	0.030271	-0.058617	-0.013902	-0.057129	-0.12385	-0.10083	0.081303	0.065804	0.085518	0.14988	0.18544	0.3322	0.27744	0.29633	0.1319	0.20167	0.10606	-0.039878	-0.23893	-0.099945	-0.083418	-0.07784	-0.069835	-0.1598	-0.25597	-0.16781	-0.12254	-0.148	-0.14266	-0.067495	0.041723	-0.015786	-0.041263	-0.081721	-0.12912	-0.11013	-0.14583	-0.108	-0.21767	-0.13808	-0.0048465	0.024109	-0.018088
0.22887	0.23751	0.16383	0.16807	0.13485	0.19961	0.13927	0.06502	0.0505	0.090133	0.081371	0.0049526	-0.022901	0.035034	0.043882	0.069556	0.067651	0.051724	0.16763	0.14589	0.12078	0.012019	0.083267	0.13479	0.158	0.18373	0.1769	0.15782	0.1871	0.19958	0.12889	0.16655	0.16341	0.16099	0.10659	0.11752	0.071234	0.031006	-0.077188	-0.12876	-0.16289	-0.22895	-0.26313	-0.31822	-0.33536	-0.3395	-0.33232	-0.43777	-0.50921	-0.39562
-0.22272	-0.26094	-0.18134	-0.26607	-0.124	0.058967	0.061077	-0.098383	-0.070709	0.025628	-0.011599	-0.12488	-0.18964	-0.0077282	0.050274	0.096088	0.043894	0.05887	0.12006	0.059469	-0.0533	0.07208	0.09363	0.15762	0.10403	0.0041397	0.087851	0.068183	0.071479	-0.12536	-0.02205	0.020434	0.056795	0.0026915	0.059127	0.035175	0.052743	0.06809	-0.031693	-0.13884	0.062621	0.15427	0.10841	0.091059	0.12628	0.14121	0.18819	0.26506	0.18086	0.13785
0.035066	0.088206	0.04477	0.060726	-0.0022117	0.0054382	-0.043589	0.060726	-0.021918	-0.032113	0.042789	0.057481	-0.043281	-0.20876	-0.11798	-0.062962	-0.033872	-0.14093	-0.18356	-0.24213	-0.096553	-0.11217	-0.27773	-0.25987	-0.19584	-0.13097	-0.12734	-0.18447	-0.087374	-0.038597	0.010071	-0.014301	-0.080189	0.0013944	0.0458	0.103	0.091985	0.12766	0.159	0.075145	0.0222	0.082737	0.098552	0.17283	0.17862	0.1201	0.10042	0.061594	0.11398	0.046739
-0.065077	-0.018362	-0.041978	-0.075519	-0.12493	-0.18961	-0.12188	-0.127	-0.22107	-0.14731	-0.078785	-0.010116	0.033159	0.0278	0.061034	0.086184	0.24284	0.25319	0.22763	0.2202	0.2243	0.1752	0.12103	0.05208	-0.057531	-0.066986	-0.10362	-0.09284	-0.065639	-0.087988	-0.087261	-0.074786	-0.046453	-0.0019721	0.02385	0.018459	0.15577	0.17455	0.15456	0.14561	0.076346	0.073068	0.090682	0.086381	-0.0067653	0.071185	-0.00080939	0.06316	-0.16148	-0.05449
0.075013	0.0024312	0.074906	0.1037	0.091783	0.026534	0.035126	-0.020147	-0.10615	0.054617	-0.055878	-0.072848	-0.036114	0.083815	0.080573	0.12607	0.17343	0.18351	0.099376	0.12287	0.19835	-0.04519	0.037027	0.060234	0.016614	-0.020565	0.07347	0.025948	0.011743	0.029022	-0.014358	0.031184	0.12507	0.1744	0.13418	0.097167	0.041731	0.0076502	-0.01254	-0.035598	-0.015535	-0.02109	0.12073	0.11906	-0.062798	-0.086497	-0.098995	-0.13231	-0.12106	-0.20018
0.13338	0.12058	0.083747	0.096335	0.095156	0.051489	0.089514	0.16447	-0.049401	-0.17795	-0.12117	0.085616	-0.020275	-0.057652	-0.027546	0.017387	-0.071208	-0.062728	-0.16896	-0.14921	-0.15001	-0.14768	-0.21883	-0.21916	-0.061838	-0.089786	-0.10303	-0.14681	-0.12005	-0.19292	-0.076943	-0.15879	-0.12777	-0.092185	-0.13407	-0.10389	-0.19402	-0.1746	-0.17294	-0.11561	-0.010395	-0.017773	-0.018755	0.075451	0.040191	0.041102	0.11411	0.11857	0.20691	0.16253
-0.23286	-0.27388	-0.35598	-0.28553	-0.27807	-0.29091	-0.22383	-0.28029	-0.26027	-0.21658	-0.2316	-0.17564	-0.12528	-0.063356	-0.090611	-0.088512	-0.0081147	0.047295	0.088796	0.092748	0.17902	0.24313	0.23584	0.15642	0.10467	0.12148	0.1488	0.12967	0.086585	0.10174	0.087545	0.14354	0.12098	0.10243	0.10703	0.088015	0.047645	0.061871	0.075091	0.11483	0.064344	0.11553	0.11451	0.15867	0.13732	0.15217	0.1429	0.18911	0.15999	0.18621
0.062589	0.086775	0.035143	-0.027082	-0.021046	-0.014245	-0.11007	-0.17478	-0.2304	-0.28607	-0.37571	-0.39512	-0.33283	-0.43986	-0.29049	-0.33008	-0.3398	-0.34065	-0.33892	-0.34348	-0.22789	-0.16649	-0.19442	-0.13913	-0.1619	-0.11359	-0.06037	0.060864	0.11104	0.046832	0.062728	0.081859	0.11769	0.1141	0.20204	0.25062	0.2319	0.32916	0.32683	0.35818	0.38613	0.51295	0.53714	0.48328	0.40872	0.27091	0.23399	0.18783	0.17905	0.0069961
-0.0049658	-0.041385	0.069082	0.12444	0.2018	0.21001	0.27265	0.27224	0.26678	0.3311	0.26255	0.25613	0.25375	0.1937	0.093236	0.08184	-0.013364	-0.057528	-0.097941	-0.096248	-0.15521	-0.13123	-0.10424	-0.12705	-0.13872	0.041435	0.13022	0.15405	0.21277	0.20581	0.25032	0.20861	0.17664	0.050977	0.0045676	0.017122	0.042738	-0.024063	-0.075839	-0.039057	-0.06675	-0.14821	-0.1626	-0.13635	-0.098836	0.014265	0.012836	-0.082344	-0.14247	-0.27305
-0.20292	-0.1419	-0.22092	-0.20115	-0.14511	-0.038516	-0.10886	-0.094424	-0.099615	-0.088265	0.047674	0.056065	0.098426	0.070599	0.2593	0.30395	0.11013	0.041566	0.27245	0.2584	0.17676	0.22383	0.097092	0.1021	0.027351	0.14671	0.033199	0.057205	0.11843	0.21252	0.1119	0.16347	0.13645	0.13801	0.081574	0.096874	0.17524	0.091409	0.19289	0.08184	0.1062	-0.071187	-0.11729	-0.12859	-0.18185	-0.092886	-0.026948	-0.025502	-0.13118	-0.20626
0.11026	-0.0048694	-0.044402	0.033163	0.0060798	0.097985	0.083841	0.17884	0.15906	0.11495	0.23148	0.1665	0.12448	0.1566	0.037315	-0.049757	-0.19093	-0.15728	-0.21946	-0.16661	-0.095898	-0.15583	-0.16819	-0.15406	-0.15405	-0.12165	-0.081578	0.023175	0.039362	-0.070986	-0.070706	-0.18558	-0.22693	-0.13831	-0.18176	-0.13607	-0.22563	-0.29627	-0.29297	-0.27775	-0.29128	-0.16596	-0.09096	0.0034014	0.024146	0.03577	0.028111	0.051639	0.20073	0.30658
0.035324	-0.024441	-0.050742	0.02949	-0.094747	0.042778	0.085148	0.20722	0.24236	0.15463	0.15228	0.069229	0.08638	0.058537	-0.020393	0.09713	0.12487	0.087412	-0.026445	-0.14913	-0.057265	0.0055557	-0.011527	0.074131	0.0449	0.085635	0.0037092	-0.046602	0.091747	-0.023433	-0.010423	0.04882	0.039525	-0.010283	-0.09585	-0.11394	-0.15221	-0.063086	-0.11356	-0.19711	-0.14244	-0.1478	-0.12426	-0.19039	-0.15699	-0.096918	-0.032039	-0.0082637	0.024977	0.045543
-0.056451	0.03665	0.055642	0.044562	-0.10913	-0.01223	-0.072093	0.083958	-0.12189	-0.11938	-0.048348	-0.054703	-0.083708	-0.048773	-0.124	-0.1482	-0.049681	-0.051615	0.10942	-0.001704	-0.010766	0.026904	-0.0030079	0.024019	0.10636	0.02743	0.16	0.19864	0.22689	0.064843	-0.039768	0.10023	0.11345	0.064996	0.07273	0.11421	0.087925	0.11232	0.045665	-0.030786	-0.064698	-0.019809	-0.047017	-0.074266	0.042771	-0.031141	-0.081953	0.029946	-0.16105	-0.12026
0.19	0.18294	0.16123	0.11906	0.13282	0.15337	0.12475	0.085881	0.10469	-0.005472	0.069721	0.027085	0.069885	0.077902	0.059376	-0.00015302	-0.071262	-0.053934	0.097273	0.057934	-0.084178	-0.0045625	0.012696	-0.07351	-0.11295	-0.21524	-0.18999	-0.16076	-0.086697	-0.1159	-0.28283	-0.15589	-0.15259	-0.065307	-0.052349	-0.010383	0.092131	0.14889	0.084947	0.091632	0.012358	0.011793	0.16244	0.0296	0.054057	-0.055613	-0.12553	-0.22176	-0.24389	-0.11442
-0.35741	-0.30753	-0.30709	-0.27532	-0.3135	-0.15301	-0.16689	-0.22151	-0.19422	-0.21188	-0.27806	-0.27999	-0.19571	-0.26803	-0.14127	-0.1564	-0.059809	-0.010028	-0.11043	-0.045005	-0.089001	-0.041032	0.081647	0.089284	0.048609	0.21299	0.27383	0.17038	0.083544	0.22753	0.25273	0.24989	0.35144	0.31374	0.20792	0.18596	0.17683	0.011039	-0.044481	0.09598	0.053877	-0.038211	0.03666	0.23809	0.18251	0.24569	0.33201	0.30506	0.36888	0.21086
0.23636	0.17014	0.2111	0.27787	0.28545	0.24913	0.31624	0.22134	0.15696	0.11316	0.19066	0.051904	-0.094761	-0.10969	-0.099135	-0.34351	-0.33267	-0.33733	-0.33143	-0.33071	-0.29019	-0.29294	-0.39695	-0.34164	-0.30321	-0.2505	-0.26177	-0.095143	-0.077635	-0.068955	-0.067226	0.10248	0.054461	0.12768	0.14181	0.057041	-0.087502	-0.09424	-0.081932	-0.10812	-0.06822	-0.0186	-0.064568	-0.10195	-0.14443	-0.095837	0.04979	0.090067	0.24127	0.22634
0.034206	-0.0078042	-0.071536	-0.12596	-0.12213	-0.10483	-0.089913	-0.010933	-0.10023	-0.19708	-0.17453	-0.14727	-0.25072	-0.26282	-0.19078	-0.21029	-0.16284	-0.1746	-0.075006	-0.0060384	0.10996	0.20222	0.17803	0.10257	0.20688	0.24492	0.21903	0.2209	0.16258	0.089991	-0.077415	-0.025197	-0.12248	-0.24178	-0.22239	-0.17551	-0.028888	0.014526	0.039869	0.022573	0.047062	0.10571	0.15705	0.1263	0.11073	0.16277	0.2227	0.1406	0.012296	0.087695
0.089773	-0.0088499	0.034532	-0.018785	0.052429	-0.027151	-0.11909	-0.045033	-0.12127	-0.069254	-0.087247	-0.13193	-0.049952	-0.10499	-0.23022	-0.224	-0.1476	-0.062913	-0.15306	-0.17116	0.024363	0.035494	0.15297	0.11584	0.12374	0.21958	0.21464	0.085903	0.010922	0.046071	0.034346	-0.013276	-0.12121	-0.22062	-0.16079	-0.23331	-0.2043	-0.16587	-0.026743	-0.02694	0.0053486	0.018901	0.081902	0.031165	0.14349	0.16008	0.1172	0.070834	0.10533	0.05031
0.10091	0.048723	0.13265	0.097613	0.091293	0.078766	0.12244	0.12069	0.017675	-0.058752	-0.12126	-0.12339	-0.086786	-0.051267	-0.16788	-0.069165	-0.040669	-0.038705	0.091686	0.1906	0.19301	0.18923	0.22674	0.31801	0.18291	0.2602	0.29009	0.31439	0.25514	0.26634	0.20162	0.015015	0.0019285	0.027295	0.11925	0.02101	0.10078	0.051471	-0.042779	-0.027949	-0.10687	-0.20578	-0.26058	-0.14284	-0.056815	-0.095108	-0.22361	-0.29636	-0.33862	-0.30253
0.032275	0.048334	-0.028791	-0.024303	-0.10982	-0.17712	-0.10419	-0.16857	-0.12432	-0.10699	-0.083175	-0.10775	-0.10194	-0.035315	0.0011234	0.01803	0.12429	0.099901	0.16266	0.17278	0.2375	0.19585	0.23687	0.24546	0.22896	0.27757	0.2826	0.17553	0.081666	0.076081	0.06586	0.045409	0.018158	0.14967	0.12991	0.07114	0.050184	-0.064044	0.053009	0.071771	0.081845	-0.018386	-0.03775	0.0092361	-0.037843	-0.16171	-0.21243	-0.21102	-0.24421	-0.22239
-0.1383	-0.1586	-0.080195	-0.17325	-0.12128	-0.095725	0.0071037	0.12397	0.23635	0.19144	0.2646	0.24374	0.093443	0.26284	0.061939	0.15279	0.05359	-0.019227	-0.029637	-0.039826	-0.15249	-0.1731	-0.20076	-0.17767	-0.1165	-0.12589	-0.056416	-0.073895	-0.077484	-0.12304	-0.12562	-0.1187	-0.094203	-0.11922	-0.13454	-0.085911	-0.012222	-0.075029	-0.19908	-0.21987	-0.15379	-0.14415	-0.079843	-0.13611	-0.053408	0.049947	0.11188	0.12161	0.12515	0.16307
-0.19798	-0.21407	-0.25432	-0.3091	-0.055677	-0.095247	-0.10985	0.043056	0.15697	0.10505	0.063629	0.082972	0.060089	0.1797	0.082232	0.093049	0.021497	0.07095	0.032081	0.014818	-0.021817	0.087442	0.04663	0.024198	0.049347	-0.11494	-0.11313	-0.11207	-0.08763	-0.02654	0.001505	0.10281	0.034207	-0.02225	-0.037748	-0.051804	-0.17551	-0.088118	-0.095564	-0.079747	-0.05726	-0.01516	-0.030777	-0.15378	0.03723	0.041074	0.069428	0.17025	0.24216	0.2666
0.07117	0.12734	0.080995	0.08534	0.1283	0.16282	0.18021	0.14732	0.22686	0.20977	0.16285	0.26087	0.3337	0.24954	0.29101	0.14976	0.07798	0.045574	0.053997	-0.062584	-0.27287	-0.19151	-0.12063	-0.24148	-0.14887	-0.16055	-0.2434	-0.16464	-0.10106	-0.093148	-0.083438	0.025315	0.12994	-0.040185	-0.076537	-0.10059	-0.16574	-0.16847	-0.085092	-0.15243	-0.13329	-0.084541	0.037552	-0.029335	-0.0033567	-0.04236	-0.031714	0.0086583	0.039149	0.021097
0.065867	0.12276	0.24359	0.32704	0.34973	0.32468	0.36908	0.38707	0.26501	0.16009	0.12427	0.23804	0.21629	0.15507	0.11171	0.040697	0.04232	0.091065	0.010737	0.078556	0.13072	0.10148	0.0071356	-0.091187	-0.12121	-0.13121	-0.2043	-0.20531	-0.20968	-0.26013	-0.14713	-0.22465	-0.36854	-0.22947	-0.19453	-0.23619	-0.21352	-0.17376	-0.12396	-0.10785	-0.131	-0.1311	-0.13533	-0.13852	-0.075759	-0.15864	-0.10033	-0.025834	-0.0027065	-0.027723
-0.153	-0.059897	-0.097153	-0.026377	0.12999	0.18141	0.12443	0.14482	0.13384	0.11908	0.15715	0.15418	0.13725	0.1173	0.073078	0.043188	-0.0053182	0.10346	0.00075643	0.021553	-0.0023113	0.1179	0.075732	0.090451	-0.013173	-0.029011	0.079515	-0.087812	-0.079932	-0.15957	-0.14098	-0.14107	-0.054235	0.0079747	0.05751	0.037139	0.1667	0.18193	0.12263	0.17399	0.020185	0.086284	0.10479	0.21089	0.11372	0.060406	0.047013	-0.0069636	-0.12087	-0.1577
0.14597	0.1171	-0.034254	-0.08562	-0.15954	-0.17542	-0.1182	-0.14173	-0.14366	-0.30008	-0.30628	-0.25378	-0.28789	-0.23475	-0.1947	-0.22526	-0.25719	-0.2195	-0.15526	-0.13425	-0.062271	-0.0661	-0.039568	0.044231	0.06351	0.033682	-0.067832	0.011371	0.019647	0.0068044	0.15192	-0.016535	-0.074165	-0.014231	-0.039279	-0.088028	-0.13125	-0.00086969	0.032226	-0.06407	0.003357	-0.0016323	-0.2399	-0.023334	0.036111	0.040877	0.14042	0.15056	0.13976	0.22585
0.051891	-0.054465	0.026061	-0.098242	-0.12223	-0.24996	-0.3225	-0.23544	-0.31445	-0.37055	-0.38957	-0.28784	-0.18321	-0.20332	-0.18836	-0.13347	-0.035944	0.039705	0.0079819	-0.090727	0.089127	0.23866	0.1941	0.13813	0.00020023	0.09507	-0.036307	0.025533	-0.17091	-0.17955	-0.14771	-0.042107	-0.026014	-0.18771	-0.11079	-0.13474	-0.13391	-0.070184	-0.023097	-0.1159	0.054854	0.24	0.17703	0.12443	0.18953	0.22656	0.090564	0.17775	0.28486	0.31734
0.030473	0.021667	0.02728	0.010853	0.061867	-0.0061749	-0.053267	-0.14038	-0.13838	-0.093426	-0.12451	-0.1173	-0.00096388	0.021528	0.0026575	0.03722	0.10935	0.22635	0.23971	0.2377	0.24836	0.22476	0.17971	0.22199	0.063566	0.18312	0.16689	0.027537	-0.039856	-0.058707	-0.10234	-0.099337	-0.091869	-0.094351	-0.066241	-0.059176	-0.11183	-0.097495	-0.10064	-0.0094724	0.024294	0.020382	0.066027	0.05421	-0.043374	-0.019025	-0.11353	-0.062701	-0.07391	-0.12506
0.082048	0.053509	-0.039488	0.070778	0.074259	0.016685	-0.069778	-0.0073234	0.091087	0.11632	0.084587	0.0073107	-0.046883	0.01379	0.014001	-0.034471	-0.038903	-0.014556	0.10121	0.045411	0.06015	0.053717	0.13842	0.076396	0.025682	-0.064263	-0.15277	-0.13761	-0.16556	-0.18287	-0.21182	-0.16931	-0.054767	0.063571	0.021839	0.035053	-0.064414	-0.022893	0.053964	0.052216	0.065453	0.10562	0.083201	-0.002871	-0.029184	-0.11344	-0.1667	-0.058765	0.035247	0.13255
0.15175	0.1115	0.048585	-0.0053867	-0.017191	-0.090477	-0.023549	-0.1377	-0.15758	-0.18789	-0.18864	-0.10169	-0.077029	-0.049558	-0.066725	-0.074075	-0.094968	-0.029023	0.026608	0.12883	0.1092	0.027688	0.067558	-0.015968	-0.093693	-0.069488	-0.11505	-0.10193	-0.12448	-0.033587	0.028112	-0.029279	0.07312	0.054996	0.091493	0.13833	0.11714	0.15604	0.16944	0.14664	0.075525	0.045512	-0.044835	-0.096551	-0.14806	-0.14041	-0.15522	-0.17105	-0.11004	-0.14222
-0.0081842	-0.085559	-0.078737	-0.10011	-0.071829	-0.14382	-0.16489	-0.23829	-0.22855	-0.31226	-0.35225	-0.30928	-0.22868	-0.15212	-0.18158	-0.1213	-0.11894	-0.11882	-0.12731	-0.022936	-0.076039	-0.048764	0.11236	0.20645	0.074952	0.03633	0.1259	0.15774	0.12609	0.14314	0.16751	0.17669	0.20735	0.20001	0.077919	0.032119	0.019252	0.024504	-0.023546	-0.11748	-0.15412	-0.028703	-0.010881	0.0076749	-0.034202	-0.0075577	0.1059	0.12465	0.16182	0.12983
0.13729	0.17869	0.24745	0.10529	0.11266	0.13671	0.22953	0.18199	0.11612	-0.0037615	-0.10291	-0.19658	-0.25306	-0.30762	-0.3126	-0.29408	-0.23013	-0.27464	-0.20663	-0.23768	-0.18132	-0.086683	-0.029892	0.019276	0.073944	0.1069	0.1501	0.13002	0.076168	0.11059	0.035851	0.063634	0.07615	0.092681	-0.0089707	-0.071488	0.019427	-0.083751	-0.16247	-0.12586	-0.14833	-0.10228	-0.11196	-0.11257	-0.0373	-0.031952	-0.00041632	0.0090884	0.072118	0.031593
-0.26414	-0.23291	-0.25465	-0.1392	-0.18852	-0.099298	-0.11856	-0.092568	0.026296	0.10657	0.073707	0.046936	0.14392	0.20622	0.13446	0.063304	-0.0041886	-0.0051367	-0.054794	0.10773	0.079342	0.098684	0.068049	0.19247	0.16496	0.20286	0.29338	0.30256	0.32661	0.36793	0.31597	0.16847	0.18114	0.13884	0.19504	0.096105	0.0094831	-0.050785	0.034224	-0.014383	-0.07997	-0.17068	-0.077666	-0.039889	-0.041535	-0.061613	-0.10934	-0.094259	-0.07847	-0.11176
0.12168	0.11102	0.099669	-0.057126	0.048346	0.086949	0.022134	-0.086789	-0.12002	0.011206	-0.00027036	-0.007194	-0.074888	-0.00092082	0.017855	0.089003	-0.046226	-0.037357	0.07919	0.13768	0.18387	0.095443	0.030478	0.005729	0.14393	0.16066	0.053351	0.049042	0.20261	0.075011	0.0054063	0.011615	-0.088488	-0.14103	0.0045807	0.0019991	-0.092674	-0.069047	-0.086854	-0.17169	-0.2993	-0.064328	-0.12187	-0.16503	-0.18294	-0.138	-0.11075	-0.045552	-0.11209	-0.13
0.0013141	-0.085754	-0.048764	-0.053528	-0.14731	-0.14786	-0.14824	-0.18648	-0.15679	-0.11417	-0.10281	-0.12621	-0.14473	-0.11127	-0.0856	0.053696	0.083503	-0.0028376	-0.0031513	0.032071	-0.00010131	0.04123	0.055296	0.11193	0.1414	0.031724	0.060958	-0.07121	-0.055955	0.067878	0.098498	0.19041	0.10106	0.10909	0.17762	0.096598	0.090264	0.11059	0.028495	0.13765	0.046791	0.12392	0.089398	0.090745	0.071229	-0.073142	-0.11483	-0.11601	0.064681	0.033857
-0.20652	-0.19999	-0.18641	-0.22472	-0.15553	-0.28211	-0.2651	-0.22222	-0.22062	-0.039958	-0.036987	-0.013515	0.14651	0.18519	0.29218	0.33226	0.31118	0.41401	0.36655	0.35024	0.30906	0.29709	0.23887	0.25977	0.031695	0.082252	-0.073725	-0.097379	-0.11462	-0.14328	-0.24909	-0.10625	-0.090401	-0.055876	-0.0034867	-0.023751	0.099448	0.087025	0.12156	0.21611	0.23712	0.2495	0.22143	0.23717	0.11077	0.16041	-0.00037807	-0.023126	-0.15374	-0.056543
-0.38287	-0.43861	-0.41877	-0.41686	-0.40305	-0.41456	-0.44008	-0.33811	-0.20826	-0.1712	-0.073321	0.069701	0.20303	0.13429	0.20403	0.21491	0.20335	0.29626	0.27649	0.21127	0.21656	0.24329	0.27821	0.10159	0.027215	0.075158	0.023292	-0.020576	-0.052366	-0.1027	-0.09647	-0.12101	-0.054464	0.027349	-0.01049	0.17015	0.1559	0.16843	0.12395	0.15453	0.17748	0.19507	0.15707	0.12515	0.091825	0.12244	0.067351	0.031027	0.072484	0.05687
0.14346	0.15738	0.1706	0.12376	0.18063	0.096838	0.07126	0.053748	0.070978	-0.052015	-0.087915	-0.050772	-0.091026	-0.090486	-0.041097	0.03936	0.076948	0.080126	-0.01494	0.02883	0.079701	0.14198	0.14189	0.077399	0.19573	0.089297	0.053392	0.048286	0.0042567	0.14255	0.071778	-0.00056324	0.07773	-0.031656	-0.088079	-0.10759	-0.032729	-0.071516	-0.089232	-0.092668	-0.26192	-0.26411	-0.30393	-0.19664	-0.17456	-0.15143	-0.14081	-0.091735	-0.20772	-0.10572
0.14528	0.13498	0.20999	0.20023	0.18343	0.11973	0.06263	0.037276	0.045221	0.041451	0.021201	-0.0091267	-0.094599	-0.050159	-0.07581	0.0070194	0.014218	0.038563	-0.0059046	0.097552	0.056385	0.00091206	0.082496	0.040961	0.15289	0.041279	0.15509	0.12041	0.12231	0.048061	-0.039576	-0.048056	-0.023206	-0.095563	-0.11791	-0.15097	-0.19893	-0.11226	-0.21641	-0.18028	-0.21927	-0.15808	-0.19428	-0.11006	-0.092614	-0.10848	-0.069464	-0.028515	-0.011135	-0.038296
0.12468	0.15974	0.12172	0.11916	0.12391	0.18612	0.22615	0.2035	0.21897	0.1671	0.16466	0.17597	0.18095	0.13979	-0.036214	0.014075	-0.0006044	-0.21773	-0.28193	-0.34471	-0.34468	-0.28284	-0.25128	-0.35052	-0.36029	-0.28873	-0.23418	-0.3648	-0.41141	-0.19529	-0.17477	-0.19908	-0.18913	-0.13707	-0.027779	0.00035943	-0.042157	-0.14429	-0.016584	0.01393	0.10754	0.087179	0.069677	0.18714	0.2268	0.078926	0.064186	0.0093346	0.061906	0.22811
0.16729	0.069614	-0.0025709	0.029095	0.092926	0.071048	-0.11488	-0.0030422	-0.025808	-0.021132	-0.10228	-0.14649	-0.073493	0.016539	0.1029	0.10849	0.08603	0.15168	0.18593	0.17219	0.028211	0.015996	0.041408	0.066748	0.032191	-0.049388	-0.068849	-0.10001	-0.014034	-0.056639	-0.11476	-0.20995	-0.17101	-0.16102	-0.14636	-0.18039	-0.18493	-0.13366	-0.098525	-0.16134	-0.14682	-0.04457	0.054453	0.12721	0.077814	0.14096	0.12541	0.061889	0.12232	0.080179
0.2365	0.20021	0.11295	0.22361	0.13283	0.19281	0.15308	0.10443	0.14444	0.073487	0.076472	0.013422	-0.022869	0.082623	0.046915	-0.041192	-0.098217	-0.14592	-0.17207	-0.12883	-0.27263	-0.30669	-0.32396	-0.24887	-0.31413	-0.30155	-0.33172	-0.19764	-0.095024	-0.058724	-0.032423	-0.067418	0.067723	0.22767	0.28203	0.28507	0.27877	0.28088	0.29407	0.21454	0.17015	0.20443	0.16363	0.080085	-0.048714	-0.15628	-0.18982	-0.21351	-0.28775	-0.1892
0.0075335	0.043293	-0.030592	0.079033	0.17236	0.20327	0.21251	0.20306	0.20662	0.12683	0.10809	0.11559	0.113	0.070672	0.15833	0.065745	0.15397	0.23756	0.24366	0.12352	0.10907	0.13815	0.19816	0.06289	-0.059731	0.024599	0.017692	-0.037157	-0.056649	-0.11737	-0.06792	-0.015396	-0.079334	-0.013227	-0.14003	-0.045429	-0.076572	-0.043865	-0.17156	-0.15872	-0.17942	-0.17297	-0.24759	-0.22317	-0.13503	-0.11288	-0.07959	-0.15911	-0.043636	-0.011359
-0.10194	0.034455	0.091184	0.092808	0.079397	0.045898	0.014923	0.19973	0.16061	0.13033	0.15932	0.23287	0.255	0.19093	0.23084	0.23413	0.23506	0.18811	0.14649	0.12963	0.12823	0.18277	0.16872	-0.0019278	0.056862	0.062476	-0.090598	-0.1639	-0.20063	-0.2954	-0.30942	-0.25697	-0.30708	-0.41642	-0.38701	-0.28507	-0.38296	-0.34399	-0.21708	-0.18819	-0.030813	0.087233	0.11881	0.089516	0.13518	0.20697	0.18188	0.10717	0.093313	0.018302
-0.024187	-0.065701	0.0038148	0.071928	0.10884	0.10843	0.12585	0.19699	0.18447	0.069929	0.11651	0.10096	0.11604	0.11638	0.095074	0.05224	0.01604	0.05163	0.02364	0.14267	0.058919	0.051752	-0.084011	-0.23226	-0.23643	-0.33477	-0.3486	-0.36108	-0.35341	-0.29532	-0.37659	-0.3404	-0.21171	-0.1869	-0.053365	0.012922	0.057949	0.17982	0.2037	0.19259	0.13534	0.14119	0.11183	0.019393	0.065369	0.13667	0.070208	0.15792	0.10983	0.016592
0.050268	0.12399	0.13108	0.094151	0.091203	0.0016567	0.025363	0.017401	0.051693	0.070323	0.044567	0.086156	0.14176	0.0032967	0.12275	0.22242	0.20758	0.19412	0.11484	0.117	-0.0061878	0.033589	-0.017245	-0.11744	-0.092701	0.014376	-0.10442	-0.25014	-0.22702	-0.16607	-0.049187	0.0049342	-0.025752	-0.049738	-0.073106	-0.056572	-0.056357	-0.20361	-0.098368	0.029946	0.089781	0.044408	-0.081429	-0.095508	-0.03704	-0.0040422	0.045399	-0.020386	-0.065474	-0.014619
0.03375	0.068585	-0.047336	-0.068114	-0.16617	-0.12133	-0.15924	-0.1099	-0.10482	-0.1903	-0.11251	-0.073362	-0.01913	-0.081226	0.075847	0.051093	-0.0087582	-0.044423	-0.021464	-0.094577	-0.10607	-0.063407	-0.089395	-0.014311	-0.092156	-0.011056	-0.06461	-0.10776	0.016996	0.027023	0.063578	0.011501	0.077828	0.11766	0.098793	0.037743	0.050227	0.093406	0.087276	0.10771	0.031179	-0.0097545	-0.0531	-0.0068341	-0.061001	-0.038784	0.002307	-0.018037	-0.028553	0.023472
-0.2474	-0.21878	-0.2523	-0.13254	-0.1679	-0.18947	-0.29189	-0.14612	-0.088874	-0.13791	-0.045734	-0.099492	-0.12579	-0.10578	0.010379	-0.011389	-0.060834	0.02408	0.10964	0.15819	0.11557	0.11301	0.14306	0.15244	0.17085	0.22067	0.14823	0.1014	0.10486	0.11879	0.21866	0.15911	0.21623	0.24673	0.28389	0.19238	0.18226	0.13765	0.21168	0.17807	0.2752	0.19373	0.12056	0.058958	0.0029344	0.051707	-0.046042	0.038005	0.0045545	0.03421
0.24475	0.23562	0.22657	0.0091655	-0.083549	-0.16316	-0.20812	-0.23047	-0.28829	-0.26617	-0.26315	-0.24642	-0.14133	-0.18325	-0.16188	-0.12087	-0.15858	-0.10505	-0.065364	-0.059513	-0.0026287	0.05328	0.10134	0.050481	0.029702	0.030677	-0.050024	-0.04296	-0.023617	-0.054258	-0.072952	-0.16568	-0.24803	-0.26902	-0.25415	-0.1972	-0.22418	-0.17975	-0.14952	-0.13361	-0.1494	-0.12526	0.022346	0.12708	0.2223	0.15157	0.093742	0.068618	0.12753	0.11707
0.040141	0.0047214	0.052343	0.051981	0.044319	0.029169	0.10447	0.10611	0.083022	0.11638	0.15552	0.16303	0.07072	0.044323	0.051767	-0.11221	-0.090742	-0.11573	-0.29435	-0.31276	-0.25861	-0.17108	-0.21229	-0.31112	-0.22381	-0.16247	-0.18828	-0.056821	-0.072125	-0.01332	0.08516	0.11757	0.12937	0.044743	0.072591	0.10997	0.1546	0.12422	0.16427	0.0609	0.070538	0.12721	-0.0043788	0.061466	-0.037461	0.0048899	-0.046785	0.040226	-0.0128	-0.078333
-0.040155	-0.18492	-0.22656	-0.17097	-0.19712	-0.21902	-0.09882	0.012042	-0.070506	-0.12176	-0.14852	-0.077332	-0.13057	-0.10185	-0.070535	-0.081304	-0.22401	-0.20828	-0.31324	-0.31382	-0.27663	-0.32198	-0.36393	-0.29932	-0.16072	-0.16143	-0.15317	-0.11706	-0.0077609	0.12333	0.030305	0.071721	0.037999	0.21348	0.24725	0.17915	0.19173	0.19478	0.1874	0.21627	0.2702	0.19829	0.26386	0.1611	0.22477	0.2634	0.17697	0.20672	0.2777	0.19461
0.072582	0.17248	0.1453	0.2652	0.22134	0.29956	0.37645	0.34493	0.39091	0.36187	0.31338	0.32788	0.24729	0.28115	0.2232	0.13457	0.092349	0.12366	0.010818	-0.058445	-0.1549	-0.2183	-0.28155	-0.35189	-0.35271	-0.38743	-0.32241	-0.28354	-0.33505	-0.41286	-0.33193	-0.27691	-0.23557	-0.13097	-0.076495	-0.041945	0.055805	-0.0012593	-0.10203	-0.11248	0.0041058	0.051922	0.0032125	0.014231	0.025631	-0.097647	0.028897	-0.033911	-0.094165	-0.018151
0.16011	0.18616	0.25074	0.1875	0.075651	0.15693	0.20001	0.267	0.33594	0.29584	0.30252	0.27204	0.40462	0.34382	0.26852	0.30096	0.35531	0.25839	0.20878	0.21361	0.14223	-0.0031329	-0.0078825	-0.035634	-0.15208	-0.13254	-0.036486	-0.068694	-0.10175	-0.12434	-0.2089	-0.15011	-0.14151	-0.14266	-0.14488	-0.19156	-0.12499	-0.13525	-0.24297	-0.30921	-0.27422	-0.238	-0.19446	-0.28573	-0.31731	-0.23184	-0.25789	-0.22746	-0.23507	-0.29824
-0.11364	-0.21294	-0.20639	-0.0030731	0.12333	0.048402	0.14659	0.092003	0.099949	0.19479	0.19981	0.21694	0.12266	0.18443	0.068571	-0.074441	-0.1166	-0.015305	-0.087879	-0.1314	-0.034828	-0.0554	-0.070662	-0.17502	-0.081804	-0.083652	0.0056957	0.074493	0.093206	0.13646	0.098346	0.15233	0.2768	0.28535	0.20668	0.25664	0.25657	0.24671	0.29342	0.24784	0.11151	0.033462	0.079461	0.032253	-0.12697	-0.21035	-0.17868	-0.17718	-0.10968	-0.1736
0.054004	-0.0024491	0.026543	0.018396	0.019275	0.016286	-0.14469	-0.11215	0.0073625	0.081351	0.067888	0.022884	0.08707	-0.022725	0.039264	-0.026007	0.029437	0.065017	0.15526	0.13844	0.17632	-0.0046701	0.046172	0.042011	0.008421	0.11443	0.079609	-0.048723	0.03048	-0.012746	0.012762	-0.030081	-0.058244	-0.055843	-0.073263	0.010727	-0.052851	-0.0043578	-0.066865	-0.058452	-0.04701	-0.051268	-0.14573	-0.092686	-0.11655	-0.059865	-0.090959	-0.093983	-0.081023	-0.094351
0.055196	0.077706	0.10438	0.20023	0.24609	0.22747	0.14114	0.031672	0.097626	0.11374	0.070564	0.087879	0.071232	-0.022202	-0.12687	-0.17791	-0.080447	-0.035374	-0.039348	-0.13617	-0.13744	-0.17827	-0.076413	-0.019634	-0.035595	0.088966	0.16761	0.25914	0.13019	0.25994	0.26445	0.35699	0.33257	0.2963	0.20544	0.15134	0.17647	0.015094	-0.13033	-0.20471	-0.21133	-0.26749	-0.27535	-0.30056	-0.36113	-0.19752	-0.23776	-0.33961	-0.17347	-0.17286
0.25802	0.21923	0.16919	0.26811	0.24557	0.28226	0.32168	0.20226	0.18931	0.25216	0.18696	0.12814	0.051607	-0.089245	0.020086	-0.070075	-0.18834	-0.29502	-0.34742	-0.20729	-0.22778	-0.20003	-0.26839	-0.20328	-0.1266	-0.026226	-0.15647	-0.22363	-0.21084	-0.17057	-0.1377	-0.23019	-0.25145	-0.24047	-0.21951	-0.2425	-0.35459	-0.33582	-0.18166	-0.2389	-0.17168	-0.15779	0.032185	-0.021532	-0.0086259	0.073823	0.10376	0.14757	0.21915	0.24021
-0.13244	-0.18509	-0.13622	-0.21907	-0.20414	-0.25039	-0.33611	-0.34434	-0.18527	-0.20419	-0.28528	-0.24228	-0.080279	-0.016973	-0.12862	-0.12027	-0.13269	-0.087944	-0.0026858	-0.097088	-0.059036	0.0039373	-0.015742	-0.062148	-0.16889	-0.046309	0.07585	0.06504	0.044753	0.03531	0.031963	0.011815	-0.037209	-0.053516	-0.045202	0.033582	-0.046292	-0.086032	-0.095896	-0.007844	0.043442	0.022447	0.090358	0.15358	0.185	0.25683	0.38743	0.32953	0.38846	0.323
0.25659	0.31536	0.31815	0.42417	0.31909	0.20035	0.12494	0.022878	-0.01527	0.036878	0.059403	-0.044526	-0.108	-0.15808	-0.27105	-0.23083	-0.13241	-0.11054	-0.036334	-0.19134	-0.17409	-0.26514	-0.18138	-0.15969	-0.12335	-0.13348	-0.053638	-0.05059	-0.041665	0.0086589	-0.03423	0.14485	0.077805	0.042202	0.074073	0.12944	0.10399	0.11605	-0.021165	0.0037434	0.046713	-0.062091	-0.033057	-0.088512	-0.029806	-0.1083	-0.039101	-0.13714	-0.1989	-0.085623
-0.099465	-0.18455	-0.1809	-0.28152	-0.3615	-0.33305	-0.29693	-0.2846	-0.27549	-0.14309	-0.045057	-0.065123	0.035228	0.14619	0.16158	0.2375	0.22932	0.25178	0.41432	0.42428	0.37892	0.33228	0.32804	0.27256	0.32816	0.23523	0.26229	0.31723	0.19194	0.13515	-0.013076	-0.10695	-0.12562	-0.059811	-0.21883	-0.14779	-0.2679	-0.37148	-0.38173	-0.40163	-0.31504	-0.34506	-0.25841	-0.073499	-0.053432	-0.081608	0.029377	-0.0027395	0.074183	0.14753
-0.052093	-0.00098244	-0.093907	-0.19064	-0.17973	-0.13477	-0.1736	-0.14069	-0.0088215	0.13558	0.16116	0.14365	0.17768	0.1422	0.14199	0.31018	0.23664	0.36936	0.28591	0.32965	0.18093	-0.027002	-0.016446	-0.060604	0.068938	0.059169	-0.064909	-0.15732	-0.12211	-0.18524	-0.11983	-0.14397	-0.073389	0.062371	0.11735	0.11022	-0.0022458	0.039241	0.13157	0.037564	0.15861	0.090311	0.021902	-0.09514	-0.053004	-0.070649	-0.14678	-0.21364	-0.21344	-0.13607
-0.077324	-0.074928	-0.090397	-0.079258	-0.13322	-0.14333	-0.020427	0.059148	0.04992	-0.028009	0.018976	0.050225	-0.0034231	-0.061369	-0.10541	-0.095915	-0.010226	-0.094108	-0.1407	-0.06036	-0.068128	-0.12209	-0.14719	-0.099736	0.106	-0.051541	0.036408	0.11554	0.12867	0.15259	0.1682	0.087289	0.072132	0.15553	0.11033	0.069197	-0.09646	0.048267	0.0066442	-0.01067	-0.13026	0.010905	-0.069917	-0.17712	0.0092863	0.054656	0.013948	0.13689	0.16808	0.1056
-0.096583	-0.0028456	-0.058006	-0.095383	-0.034864	0.020867	0.086826	0.1317	0.0080925	0.0011125	0.055316	0.10848	0.013371	-0.027012	0.059274	0.032841	0.038075	0.012873	0.019708	0.023207	0.12067	0.012759	-0.025991	-0.11583	0.0050197	0.05898	0.077167	-0.037463	-0.16613	-0.071215	0.062436	-0.019157	-0.054862	-0.0032409	0.062682	0.15605	0.21049	0.22855	0.10379	0.2794	0.28677	0.23031	0.14367	0.11928	0.10236	0.086948	0.071163	-0.023448	-0.14933	-0.16392
-0.2311	-0.28865	-0.28496	-0.31212	-0.32091	-0.33746	-0.29916	-0.25313	-0.18383	-0.15434	-0.10132	-0.15308	-0.16019	-0.11461	-0.11156	-0.024544	0.061599	0.070418	0.041117	0.15882	0.10533	0.15665	0.21974	0.30261	0.2058	0.33186	0.36409	0.42073	0.35212	0.36767	0.29947	0.16884	0.1911	0.11693	0.1457	-0.012903	0.025173	-0.058416	-0.095076	-0.090655	-0.076776	-0.049951	0.011192	0.023128	0.072105	0.16551	0.078338	0.13005	0.10272	0.12149
0.23005	0.10058	0.19246	0.21398	0.13772	0.14559	0.14511	0.17844	0.14069	0.02003	0.069209	0.07594	0.00072436	0.052201	-0.10307	-0.083516	-0.11468	-0.11501	-0.18731	-0.25864	-0.21229	-0.21178	-0.28912	-0.30184	-0.25884	-0.39493	-0.37088	-0.39857	-0.30523	-0.3164	-0.17688	-0.19887	-0.17886	-0.13198	-0.04144	-0.11748	-0.043119	0.10922	0.17918	0.079183	0.056568	0.11087	0.15635	0.13271	0.1025	0.15306	0.12761	0.15078	0.14956	0.025246
[truncated: 4,113 more rows]
[truncated: 10 more columns]
