# Supplementary material for: Respiratory modulations of cortical excitability and interictal spike timing in focal epilepsy: a case report
Source: Commun Med (Lond). 2025 Apr 10;5:108. doi: 10.1038/s43856-025-00811-z (PMC11985961; doi:10.1038/s43856-025-00811-z)
Supplement: Supplementary file 3 — Supplementary Data 1-2 [file 43856_2025_811_MOESM3_ESM.zip › _data4git/Supplementary Data 1/fig1c_patient_null.csv]

0.558033093296353	-0.199819668640227	0.179992949259972	0.277432737924381	-0.0432561581848374	-0.227551541902528	-0.531876019972638	0.150484706160994	0.0491915317415395	-0.0873073934680398	0.240459265935376	-0.383461638202453	-1.03851347178875	-0.266272310977036	1.29374431872408	0.0900076728527752	0.580450795232042	0.474704066569488	0.210903407554971	0.724230368255009	-0.768236490237881	-0.519632347464638	-0.25721096770131	0.257036796996033	1.45272902383888	0.682614566464105	0.326672082270177	1.37251276146248	1.29277625554794	0.780838208112007	0.749005795582044	0.368899120604588	1.84581253592035	2.95163103464475	1.85891313889932	0.913403299007206	0.649093823137305	1.05444151788155	-0.0484605193381511	0.457073158989164	0.0366552795745999	0.507884671908865	0.240394145432191	0.0251328224786768	-0.224598919817621	-0.618568926892416	-0.873142684656344	-1.61523128084465	-1.37669459370715	-1.77741020048371
-0.760373217895653	-0.769542646137671	-0.432877238370997	-0.697970224932574	-0.914729309208652	0.596903275600758	0.428389388788328	0.392180882800629	0.0429383059088911	0.319782535399787	0.178671615683801	0.269331184031429	1.3226925147854	0.645064281326085	0.437197227624862	1.13527766868351	0.794740086273723	0.318078143961703	0.911203878580145	1.532341314437	1.67434440395147	1.80110184149039	1.50899297678955	1.33038829313001	1.13949457764848	1.4518460348137	1.69976122421692	1.47435514804186	1.57727086707002	1.4301649690751	0.493845388054371	0.34392693076973	0.292129642661024	-0.0579796514995519	-0.128682667643313	-0.783738983563188	-1.44129433974336	-1.48260995629363	-1.43144505413976	-1.26859254608411	-1.59919411661728	-1.48984760961658	-1.22358174413743	-1.23322317485895	-1.12055656298294	-1.10597962792804	-0.918521963254458	-0.832515610616854	-0.018047255139223	-0.0675149843015151
-0.016861126097373	-0.0645155791888029	-0.226570473688627	-0.342985164776037	-0.487118185125583	-0.690978576467674	-0.566637008869717	-0.601533537443087	-0.573936221404055	-0.55015214571161	-0.763058997357085	-0.573341314462606	-0.576432528329404	-0.954099369671613	-0.781550616630494	-1.14189917272635	-0.885835256630165	-1.23316121962976	-0.991754043677947	-1.15805702298417	-0.999801695786506	-0.972781330711332	-1.09402000309702	-1.13405219743333	-1.15283718307519	-1.12795657507186	-1.48220773716483	-1.24937570624997	-0.931734613490045	-0.54998244927597	-0.583938474256784	-0.353068918707137	-0.523690831003032	0.141299328347098	0.431862000192451	0.526043667034597	0.886167930760194	1.30016667448441	1.96900747227773	1.92463718279793	2.0732814489501	1.96381463442749	1.80868072340595	1.86578244929709	1.59929813280919	1.2706372948961	1.06278506525291	1.0932225489146	0.996967051280432	0.886721911053706
0.121707779189372	0.416078522775582	0.0568172016697505	0.526543200440304	1.20529719257973	0.695385921218263	0.501062881901349	0.0425316390262197	0.683804744936209	0.443194286128887	0.255177566199519	-0.0797445572938857	-0.375530583312416	-0.205017782672917	0.003165902141794	-0.6732029199071	-0.734195959330288	-0.713989289188488	-0.898101619879932	-0.837325962696847	-1.1223937593358	-1.3181155695163	-1.14912188767798	-1.12222246182344	-1.55136061687706	-1.28570093268448	-1.66927254858756	-0.910588873930792	-1.03569779740464	-0.805863260596214	-0.253741011695673	-0.602202089222047	-0.53324664789558	0.539154543624564	0.950124257211216	1.98751073144078	2.26925361917443	2.21332400221321	2.31735531613885	1.7170278238868	1.12489881245259	1.66753068598849	1.20862374046178	1.28867179345464	1.00494464623279	0.295561793113582	0.698006909939359	-0.450862835877586	-0.957480176869845	-0.92957504193685
1.61276722630463	1.05216750665182	0.576809271622474	1.12635411149221	1.04854911894722	1.36935057529078	0.921262314319934	0.347153276901941	0.461894966633228	0.450481254346069	0.252011609425726	-0.474846131133812	-0.775411713719246	-0.767382691220285	-1.08379005152631	-1.18102556726125	-1.23709573808225	-1.81502012989501	-1.46968229668881	-1.84637250538949	-1.41633421680354	-1.32779025005592	-1.49550339065007	-1.5757740745156	-0.718149427988564	-1.51092919859626	-1.58969824743907	-0.690794722947871	-1.10024060234144	-0.0592855196908823	-0.249244525620848	0.253920008979349	-0.00847314039047613	0.703670751019841	1.32870985907488	0.635727815828624	0.374412216083223	1.2144315342312	1.2570948589315	-0.157226108559344	0.246345245621783	-0.00511418039509965	-0.187222097588624	-0.753333853751449	0.349906992022143	-0.694977236079284	-0.832435229754125	-0.445618933539365	0.0931832534735354	0.315259484028459
-0.417542759507703	-0.245004250634941	-0.888461957120659	-1.14725530349995	-1.51740954600056	-2.04663008668552	-2.09312746211938	-2.22241968607394	-1.97299160512485	-1.40863403271073	-1.21454545578582	-1.06167133214952	-1.26432827142399	-1.40879711599914	-0.752549428963597	-0.314317535275516	-0.723185236652231	-0.526643487661095	-0.232259047893678	-0.291946167850214	-0.21457110970397	-0.133116529786854	-0.513926414496607	-0.461332563387546	0.120362016202342	0.232466884487866	-0.440959080630599	-0.630373131944159	-0.202309447791061	-0.0664624019687908	0.534423411533554	0.845717657085066	0.690235422300967	0.340313816104911	0.774847554947529	1.15307332681288	0.693549304422781	0.659193866837171	1.104075591722	1.30086727102725	1.26947666844582	1.46781458373092	0.824760475586529	0.78003416742071	0.658674435203791	0.98654223974926	1.29295442775787	0.739650195374831	0.84206372255178	0.746207578579453
1.1585617548218	0.303815196685693	0.200060907167124	0.166066712352621	-0.51563784844761	-0.79727972281449	-1.049742443054	-0.958085586507105	-1.36337267991139	-1.68623203051286	-1.17683252072359	-1.05804408706232	-0.799438484822974	-0.628312223127793	-0.861581167152047	-0.637827478524949	-0.0919594352853314	-0.247642474581742	-0.383613752218691	-0.321498414985605	-0.189413889370275	-0.125592056806549	-0.218299427281095	0.0367788248847322	0.201265339079743	0.137820445813366	0.501033644374934	0.561359184039256	0.865332643281021	1.11971383687444	1.2970079395145	1.42604341316411	1.46691933618587	1.41130694883883	1.40371148115605	1.25443137684052	0.990954290723465	0.888758436527538	0.433337063369923	-0.0818057158605408	-0.566484293720599	-0.626360721201404	-1.16428846944725	-1.34811851230352	-1.27515336314761	-1.45170284483903	-1.75476539445544	-1.79694344339659	-1.01996998208279	-0.770897010436808
-0.186414495846935	0.0237908490432759	-0.217520605900139	0.120880291059932	0.024046831093774	0.232926757936118	-0.389498377119348	0.240418781801047	0.0278817361450601	0.471827072843363	0.117904588134032	-0.331405983301329	-0.252994127273801	-0.352502760224082	-0.190911113236986	-0.0901214917096892	-0.211788068673222	-0.331245250201823	-0.498037313440441	-0.640776338339289	-0.23684915009407	-0.176118130694734	0.49580299488001	0.856573086101265	0.529785811262267	0.247570704277103	-0.486097006304934	-0.350227485002968	-0.658524940718531	-0.545956835302535	-0.819014311560333	-1.31172357606596	-2.02079510338606	-1.83820869327936	-1.90946960448716	-1.94171862253169	-2.02262427247299	-1.37180087527324	-0.896238584015375	-0.962128366812708	-0.896460559697237	-0.487150216528349	0.101727631862882	0.699139487083713	1.33815212988249	1.04262703156031	1.57983243840496	1.80514013351864	1.60023413634415	1.92411380710966
0.5847429983089	0.480290660496978	1.14369400831884	0.991221992748179	1.4430348683236	2.06477711237154	2.35664855871848	1.85259447356676	2.01222343558927	1.26663299607739	1.11299934943891	1.06554686111074	0.567374281379883	-0.177342991792658	-0.500917448400617	-0.429952982303118	-1.54666808458425	-2.24071369970984	-2.48741750236565	-2.12780389502132	-1.02837488894811	-0.798451472528856	-1.03637963824064	-0.706637071427065	-0.492494458989982	-0.24374160968728	-0.313801658608793	-0.345622510927627	0.201252066822447	-0.0302236793806493	0.722666955325563	0.530565795076033	0.195051943391679	0.402005955903952	0.08365356106332	-0.193173930652213	0.00863196681659708	-0.329316360710669	1.20383429385223	0.413075609262937	0.832025932264342	0.332659322130061	-0.0526973146108968	-0.554625494646755	-0.92463074726953	-0.102123812031968	0.199589499708733	-0.412055754602387	-0.418889541489059	-0.193697439434614
-0.55671202531771	-0.332482762161475	-0.374484908817716	-0.614824413991181	-0.208384703767103	0.387894852949153	0.245731048128369	0.455412363015244	0.846970705716056	1.45280556312176	1.26917465803495	1.5377801074504	1.44838937153079	1.61622653058655	1.22280317225872	1.19245809526027	1.28577214451222	0.771500283085263	0.953094988697486	0.950005034908323	0.614390820683157	0.42374290407741	0.606068036746962	0.577613914042554	0.588879016445772	0.854920679303774	1.02253539913496	1.27363409190159	1.08023532434012	0.857967397693584	1.17875630746495	0.846050925299966	0.579773996775104	0.0748628247903404	-0.190063164978783	-0.589629464294389	-1.02091844412158	-1.57195301053091	-1.20434984709343	-1.40419463174263	-1.80131668563492	-1.73397923062646	-2.18056990121265	-1.82899369808759	-1.04669583406835	-1.18485108681973	-1.02271492264739	-0.714881255585799	-0.627482614797911	-0.726833952283708
1.34844361318648	1.69794057873121	1.33292992409019	1.95374546919896	1.5095842308166	1.61814259157197	1.70062570985034	1.6170683340112	1.68732791885495	0.174243269486983	-0.271798234585991	-0.26837390492214	-0.497055273791675	-0.178413932492755	-0.557112307502394	-1.33395320426363	-0.939360223407838	-1.20522315870224	-0.773542092745118	-0.868120812280176	-1.0447677410785	-0.943215930992452	0.0428803843063324	-0.0128217320023265	0.040086152381275	-0.514298897131178	-0.126373122035592	0.099798971217916	-0.394434211194241	-0.436124250971563	0.136768153845003	-0.379966059272799	-1.28626757617347	-0.678730212088426	-1.48352328830104	-1.24011439162684	-1.28785864646761	-0.902305163665286	-1.51257808211854	-1.23977978911904	-0.443897417959268	-0.882086197418616	-1.33948651673974	-0.488851170158023	-0.134444623900622	-0.648233611596552	0.0781866108663057	0.211167697812553	0.194325364304184	0.309786879880979
0.958799539694498	0.775531716858363	1.26494403350934	0.850494385194452	1.01950972717405	1.23585903731102	0.642555014207807	0.124713930706177	0.353011226598185	-0.158306172892454	0.189360687874311	0.147697408362003	0.439397537944558	0.181091042501857	-0.39305323049698	-0.0123217921569678	-0.0333447931163631	-0.652484500474932	-0.180143749427858	0.12955582990628	-0.120442161230287	0.155407495900047	0.4045332791674	0.287555337871182	0.382962792381269	0.722382957736001	0.952989091214223	0.726569374102838	0.916363606541876	1.36055871863355	1.53509737180934	1.63706220791228	1.3713987001714	1.61851972885997	0.544018973878408	0.538288433477563	0.128654308685955	-0.242430701848077	0.124905615420665	-0.0741663528966972	-0.262444281640973	-0.744187120847617	-0.940125187687089	-1.17316814994538	-1.06660251955793	-1.83212837409901	-1.59485195933538	-2.31447583854152	-1.86794723449789	-2.0206540853569
-0.864376045416376	-0.959851686384182	-0.985677514887821	-1.56163946612793	-0.916925666857343	-0.55792035834015	-0.525996136659333	-0.897393167306903	-0.643494354577503	-0.851132888094148	-0.764592286601817	-0.835080010106269	-0.629685915109771	-0.327108973526732	-0.569192106122215	0.0480433204106466	-0.0164409849841637	0.394644936066474	0.740577015146134	0.950870033675953	0.939567814052263	0.867458807620726	1.22033019421775	1.45015123689785	1.39841462386118	0.951769920674832	1.15915795353037	0.697114039517616	0.16460466657777	-0.165329423942327	-0.779614471161361	-1.09743125172121	-1.31499426229839	-1.36776726994092	-1.71632260846864	-1.57404844284551	-1.30502692417599	-1.30220151137976	-0.91231597782342	-0.246959333711312	-0.198032215297928	-0.0997870764966849	0.194822483907192	1.04340805370356	1.27550975678084	1.64521558216331	1.6661296932382	1.79239153105376	1.41091195841731	1.50913463884777
1.60682777417083	0.809245707364575	0.538025587933404	1.11965763287588	0.860440286162834	0.410502677779712	0.210753581210217	0.134114667200002	0.00770984607328369	-0.566485950342108	-0.624569281380087	-1.38050045071736	-1.0827879428217	-1.03190162066933	-0.452465850895151	-1.0824590590877	-0.583857834815748	-0.347825090165981	0.397515750542976	0.422114256754102	0.38315741644134	0.291685945382178	0.762780958127252	0.595750607707924	1.27196875069046	1.24788757632985	0.99425778689072	1.37147702542017	1.15107663112123	0.985110723406838	0.465477428789559	0.823288589924958	0.900898500017192	0.974512643435785	0.780400424947226	0.430593826519138	-0.776639610943285	-0.218222989553486	-0.263083912782279	-1.12112208913453	-1.35152160282985	-1.61943830594111	-1.42316180432337	-1.75423153079963	-2.0185120714925	-1.53831730957524	-1.55962019558497	-1.49326847947001	-1.19076910412826	-1.23552364741153
-0.246911824368618	-0.180357667449656	0.178324015817732	-0.291781957617106	-0.645522165570277	-0.447297490792811	-0.128049505823575	1.20453466450267	0.862555025339701	0.368660473955909	1.27512251728229	1.73152901764446	2.01198156107791	1.40184980914102	0.884388495389764	0.73207493168982	1.04389943680485	0.741917368156326	0.680442981563073	0.00363984481325462	-0.602163167186614	-0.555062131320737	-1.28385084377159	-1.77028034212049	-2.49804988309222	-2.0577976340995	-1.5389655774381	-1.52884763812305	-1.05547322235526	-1.96793561817907	-1.2773622728059	-0.398900931213144	0.374960747935125	0.154084113811395	-0.210229007737519	0.0747408170240711	-0.133454326137944	-0.616827778188985	-0.247804232094315	-0.0284597965910192	-0.948532960162804	-0.537712240492611	-0.124948324016841	-0.683909883110726	-0.859079162045415	-0.603675946614566	0.102847807450618	0.536728016127567	0.832948605327226	1.10304614228628
-1.01960655179775	-0.957744134829041	-0.532440506030683	-0.55388115649793	-0.677590464599514	-0.872009125155901	0.0485760385315196	-0.0831382836094146	0.145974243566898	-0.287344236022982	-0.226230511730479	-0.217857500641017	-0.662220621185425	-0.494507017143208	-0.984500321254194	-0.164051685107146	-0.755055912081345	-0.0140998178903892	-0.337399204816052	0.194788365637663	0.799394339855311	1.0753352019249	1.3440651879707	2.44956768335016	2.5181907405823	2.23862965642308	1.74421238261442	1.65442332125556	1.7208953538896	1.31322519427411	0.840435801452579	0.0342019221216874	-0.144170980261981	-0.262845139008994	-0.938859877247206	-1.16675087965572	-1.5756139670913	-1.52213055030552	-1.12704601483065	-1.41113936232098	-1.23716391348094	-0.901197034486963	-0.755089610220492	-0.92961157433001	-0.510418235202222	-0.02897021924226	0.375403228762862	0.655328359266437	0.746591179606929	0.751189487748913
-0.07652110235787	-0.0154839240241443	0.730228165821934	-0.833976720804239	-1.18628034641771	-0.351455829503624	-0.951068242758667	-0.994266494595614	-1.07215482528471	-0.25966433537248	0.036708405900246	0.0182792721903242	0.157958236718901	0.466469247421199	0.367762910332653	1.74083653155707	2.02060192405258	1.8026497283695	1.87775278170238	2.74229559375507	2.15991112126451	1.4807768430508	0.62792157983995	1.21254684160418	1.36910139822112	1.08280972871841	0.130102528594776	-0.159077609725566	0.292125998722001	0.704395840213772	0.597950601157749	-0.369109106343779	0.380371754701457	-0.214467871233306	0.123158994156296	-0.519402499826164	-0.535387271624096	-0.618687314980112	0.345122684611767	-0.15953480535752	-0.799769537401755	-1.17143652580066	-0.849622046503329	-0.88764547861948	-1.25117102159207	-1.32930903874329	-1.57737562092566	-0.77070111278295	-1.69307631948067	-1.22772149710133
0.675550957597603	1.97114948542768	1.4388182979785	0.28878253497698	-0.888326429651923	-0.370591145726476	-0.305644664855398	0.168588408034451	-0.557335550409617	-0.68850180711177	0.461068841564801	-1.30073081934976	-0.48826814459594	-0.132711948697458	-0.910046865140788	0.82481714634643	1.93572152369482	1.3075130277335	1.01146730784413	2.13043417762371	1.86349172604473	1.93845072849785	1.03946961205217	1.82348434962031	1.48887286848398	0.251150964400652	0.639698449978746	-1.07123670989044	-0.561517332852232	-1.01877149716056	-0.132213438816715	-1.41143355606953	-1.22103932418574	-0.602519955321133	-0.75115780354883	-1.60984131544532	-0.878050436889772	0.0974159610904127	0.229374287386851	-0.434830784937025	-0.302610605398615	-0.151798534264733	-0.265673284857832	0.181888637739096	-0.626626596059906	-1.66180650029749	-0.0349120871506267	-0.247927301085773	-0.741394710013969	-1.82344415193842
0.216173186477703	-0.0967746631133573	0.0253136238534727	-0.104292967865984	-0.41002576508617	-0.39375968519693	-1.39196742823803	-1.38600873011786	-1.08252231231945	-0.901859315513059	-0.601464803268389	-1.57133659660904	-1.46432977259359	-0.112625012659915	-0.0756471650496064	0.172412896368283	-0.0763210629121494	-0.456762428473083	0.176047821993932	0.381812895987243	1.27225610090189	0.402960884230002	-0.636438213655328	0.771116801300081	0.786659629555449	0.511341375669814	0.3332424069565	0.696546576127943	-0.171781453715755	1.19960469029355	0.818210850458598	0.0150593094898505	-0.702136554229293	-0.478250628502232	0.088181071982716	-0.651232234463698	-1.67708778401942	-1.06295398680482	-1.23405308836911	-0.705994908951868	-1.69255902883486	-1.34301934634821	-1.37076145737365	-0.540107032479036	-0.72114565885646	-1.06845325404016	-0.225319481965636	1.06050602413247	1.11423732567007	0.632284622062237
-0.246927890938084	-0.030819541057988	-0.848682912780247	-0.61062690314357	-0.629290469157447	-0.777830452096927	-1.3040753126872	-0.963300971366885	-0.585095085947981	-1.2219303992437	-1.06877115781583	-0.784900180304526	-0.451372196951186	-0.618160574414911	0.0431853095661397	0.104010619155773	0.169815346637892	0.187482095371229	0.0427180088006415	-0.00932971581239266	-0.0923774894938806	0.0390321704561896	0.199742480171989	0.48335393740925	0.665336296557003	0.640912152908305	0.899240472285398	0.697864022051951	1.84102520366957	1.44230703533183	1.31924772399507	1.9376442892447	2.54839526102358	2.38208915475247	1.85966889526276	1.80601566826309	1.51102192493517	1.80029899975569	0.321525012856689	0.0977011286854398	0.241553408284979	-0.00210199444763447	-0.310869536245022	-0.480809393639542	-0.669190183481101	-0.903906081312613	-0.967163241467043	-1.35946943184707	-1.30454025391253	-1.18976646632399
0.868226516565028	0.8696051831121	1.01424397411669	1.72859761649257	1.19175718671454	1.07893906012827	1.43625410783917	1.5473994507352	1.24424037127967	1.80545093971299	0.906735314614743	0.867503171524891	1.30735732117006	0.905701380820659	0.702036946457285	0.200219291104083	0.463552941000659	-0.18597826937033	-0.240151006381027	-1.07689160286293	-1.43442826119417	-1.4452549812492	-0.675609868211585	-1.29151584643256	-1.48593085136033	-1.24522512422215	-1.03052563522577	-0.746283189913651	-0.859900743553717	-0.51046396290996	-0.066177488477476	0.422500989692659	0.241885530441405	-0.344801628784446	-0.123938877413947	-0.0727547716697998	-0.58436473217067	-0.98375967691735	-1.40745713062026	-1.06697900758822	-0.974000742748225	-1.8566500371884	-1.97112704102877	-1.42828020475239	-0.509860817942261	-0.9413103373855	-0.667348655520083	-0.52216719615802	0.217732542596656	0.225966263679343
-0.239155460796965	0.289850874654993	0.869956334258945	0.42626420720345	-0.068109340316093	0.681803808011641	0.966787431025136	1.61236265770425	1.74556988010124	1.55013534328758	1.18417164826179	1.38629452739035	1.67239684870518	1.06879416273487	1.14106054435443	1.01750341933241	0.68001848632739	0.928435915437267	0.244974925998767	0.430001723556605	-0.0503897886238645	0.414729221085603	0.261397727496699	0.19120078074123	0.427722105720471	0.635778957735551	0.166635192442637	-0.268232444595323	-0.26307671716278	0.00137282891584517	-0.321324559796093	-0.922912113427521	-0.880240658135152	-2.08939742247674	-1.77691391174533	-1.46274153294148	-2.17450347753389	-2.03656911364828	-1.80444723880386	-1.38830106632281	-1.51973583595435	-2.14327110054484	-0.91169682598333	-1.09795376807818	-0.128745250023936	0.25576591423237	0.285364133214887	0.377894204894714	0.375526486258816	-0.51668274038906
-0.103018054822695	0.0110690636302019	0.122350766867311	-0.416494998916687	-0.652720353517728	-0.809542277160652	-0.970080116734678	-1.1715861148044	-1.23027728162616	-1.43550754042978	-1.80265914502242	-1.86438485801141	-1.93167671943663	-2.41534291740345	-2.16821800802265	-1.68747821882428	-1.58813614155721	-1.30466656150593	-1.19590015396578	-0.48708933990825	-0.32248078780664	0.198969312291652	0.544273621594817	0.589878915446766	1.29348354313464	1.56027147922328	1.25901371418947	0.866133002139801	1.03166630176713	0.894905026093768	0.997653779982343	0.627842541292238	0.631448765297629	0.0463859245516316	0.313383916434736	0.13032348992124	0.271831779466888	0.183702339243998	0.0312965232551191	0.397448853357801	0.786122410649033	0.835523460678678	0.717519761046571	1.23776371161596	0.948315205370718	1.29207903766863	1.18102813523587	0.713717821217813	0.569320892113891	0.38987983199096
-1.88205862563668	-1.67501594422004	-1.44805043467458	-0.908867221813314	-1.78523890931074	-1.64381462168951	-1.10370591970747	-0.721122514534201	-0.77805549073616	-0.527535051568138	-0.15043114235499	0.860513857740281	1.13092121024537	0.785414004585872	0.974545807918953	1.30618139044542	1.86297042989855	1.80532576833112	0.933946350090456	1.39113538733633	1.79076135782757	1.22362685742396	0.843383869259993	0.534158687316177	0.825469803704338	1.09871373785685	0.687426280100764	0.271546125976236	0.557322012274556	0.816674400096136	1.23323974597311	0.662179828238463	0.254118919724626	0.487482562871747	0.839970940355611	0.723843852004192	0.588239862867975	0.288447084894918	0.634178619643866	0.0035089304655715	-0.550099260994717	-0.788059368089412	-0.46639692282405	-0.166019734480095	-0.0684312173890629	-0.303057191638422	-0.662332241171566	-0.176780574772067	-0.357195174959643	-0.432858399600504
-1.17454224391664	-1.27233680433234	-1.311448346623	-1.53781861882423	-1.02314746805326	-0.691411813611806	-1.0404421253923	-0.188235860959865	-0.359851822423782	0.290638697841019	-0.219953087201889	0.501148617857193	0.800985156760277	1.6353726253135	1.75976737633049	2.35454190718615	1.91093685448465	1.85654810459058	1.77374368457479	1.46606854463977	1.63071033442223	1.42677212371705	1.12191653646732	0.758132092257462	-0.0984992116709449	-0.00134042915767793	0.0201874346895991	0.665610321342121	0.257981777010765	0.00570689574452787	-0.0686122738560646	-0.632496468917292	-0.919006058301076	-0.917234340380727	-1.21590493519334	-0.757199075411375	-0.162658490622734	0.015614003348577	-0.230097112980089	-0.964884429282842	-0.753153425477818	-0.14383156672009	0.159523405817025	0.646016461019428	0.898565780457979	0.784447752674154	0.849405440709189	0.598788969632148	-0.187097119592783	-0.332314127835545
-1.44126933312269	-1.50630483864941	-1.8889830402452	-0.968142595149065	-0.902090832146279	-0.942381314410172	-0.295034390271288	-0.632421468706425	-1.24555132972912	0.490289452757156	0.605281293656602	0.656749353964189	0.25716968081836	0.530795118233922	0.623965926555295	0.23265376632781	1.17534705114581	1.38236840827599	0.582021827786857	-0.0768139434864225	0.258615998372373	-0.162337597292576	0.25241268476872	0.730222600751333	0.278865890048713	-0.0433746970185051	1.38070513210249	0.395074616790105	-0.674224422157041	-2.15255811642697	-0.34203538894432	-0.0539590669286219	-0.868178383469855	-0.897246123695283	-0.284996735094258	0.102323905029137	0.478491883901129	0.245394478717294	0.240613901148983	0.312689315323457	1.30787905920358	2.70641111227036	1.86756139812853	1.27191886018551	1.80545123790529	1.26312933139369	0.906334834309272	0.845854763937275	0.292022883640969	0.356821633443668
-0.259164374455203	-0.294735083428801	-0.0542533212117232	-0.19556364630022	-0.494100913802263	-0.101198247828346	-1.14912901079425	-1.2941562180589	-1.67494600872021	-1.90582508461407	-1.5159697606691	-1.5716002170713	-1.52039741096606	-1.60726224198	-1.31851172080411	-0.816468448073581	-1.1642297854955	-1.41125631075536	-0.241148687133927	0.0175147490288784	-0.479699901697235	0.102948737334189	0.379304693996734	0.79536931260197	1.05633248304353	1.10030568484441	1.34892654251123	0.909965193310944	1.36787089923047	1.79059352176223	1.8002875242391	1.96445582210983	1.9276131234837	1.20978530273104	1.36602498273013	1.67268349652389	1.2456311090195	0.737188689043638	0.37828562744317	0.485894658393163	-0.430415875544247	-0.14472354846345	-0.452373125467962	-0.494614567817341	-0.620024601684572	-0.494292995492667	-0.267046378565345	-0.536617838782234	-0.0924971194626525	-0.402083711359947
1.5932553580877	1.59510209412848	1.37921957149049	1.42447261501005	1.7289155969728	1.72491593270723	1.3882185085967	1.50360606936122	0.705614439571967	0.778710970315568	0.360761973345494	-0.0284905101179192	-0.635581317818723	-0.78309980855078	-1.02551506618958	-0.878511062612769	-0.70970305656534	-1.26312565118508	-1.08607787594761	-1.3373508738859	-1.22706083865373	-1.19045232970125	-1.27468655649879	-1.38620080664093	-1.51817541746483	-1.35720695373119	-1.02168347022329	-1.03185953331654	-1.08289218484332	-0.708753037380199	-0.419876976578714	-0.875215775042301	-0.915528344973751	-1.19552852139263	-0.834304977042534	-0.343478537302602	-0.0562284994525337	-0.629503669829379	-0.654694719396852	-0.308532164880801	-0.193566258340871	0.202832089672731	0.294063077106493	0.64071518570381	1.35414170755257	1.22546029684435	1.03507754067821	0.506692256239494	0.717841635973393	1.26234382357342
-1.58239419141546	-0.0618914237052872	-0.858662404924107	-0.00417606508635747	-1.0263498528899	1.07838987930481	1.34494664423983	0.934383826694473	1.39337823835733	1.48469660541546	1.58730395823455	1.92187373526216	0.426603575960046	0.604739452859607	0.701405993205124	1.13266409848157	-0.539711473209857	-0.84865436531063	0.14849940574159	0.163267345804124	-0.668460272743312	-1.50377935283294	0.317334362170891	-1.07828265215587	-1.00940976570161	-1.01989276506958	-1.57067065177129	-0.928253087104309	0.249413708740096	-0.0168330411912072	0.177557496107705	0.303102695067491	-0.834748810356062	1.6363140774963	0.542374415131475	1.19056337223254	1.39018736004784	1.65548982449751	1.34039558454626	0.548335770789397	1.02832171529012	0.0156421304960437	-0.562408490180689	0.255295874500631	0.267267491308962	-0.940428879083357	-0.423606782989615	-0.0885619333916035	-0.593725671998264	0.0665643144510755
0.529810189997126	0.498230510236026	0.330365478558196	1.39074350706623	1.0581941866961	0.976869346246191	0.934991699428515	0.353342842718443	0.562151953206945	0.637410207302007	0.228963161938891	0.0299006267436023	-0.543271788033076	-0.823267449197675	-0.745504169067067	-1.26651286841667	-1.88502718980332	-2.33354797748876	-1.93073875942977	-1.83984738117365	-2.2871644139572	-2.46115386732338	-2.18909009412819	-1.72333460126876	-1.41111227147467	-0.894631369184805	-0.670081043543625	0.138065467338025	0.043636763626243	0.167220932228043	0.112308786203734	0.131633209732837	0.707159601402544	1.30398257998585	0.63501462505306	0.901944454267305	0.904490667392896	0.577852273080139	0.109458747982551	-0.287872422038251	0.332447894776805	0.405938304108171	0.64122078377655	0.842426603958673	0.669397602917068	0.330001744807473	0.61701571916443	0.832155568281381	0.636017827829787	0.798204343815711
-0.980318484122337	-0.400898643021266	-0.421653559489777	-0.850052948107463	-1.33599727489789	-1.55802677727673	-0.424285106150632	-1.34539949101412	-0.550649985365271	-0.242352071365419	-0.409991300671907	-0.186522130075372	-0.0076270605291821	-0.737529045389606	0.289086030445476	1.06126740484873	0.762747886104941	0.341778805590371	-0.085673644632829	0.571175142045746	0.349158275132979	0.200741685848093	0.54242502866551	0.499683331371243	0.535989796054203	0.122276370242712	-0.565738448134048	-0.96389327481466	-0.618733196145625	-1.05500361140132	-1.26934928950623	-1.17476783972239	-1.17118594531487	-1.62667626332622	-1.60963394122051	-1.38323536450108	-0.906544054995362	-0.375149311665109	-0.0452589070394012	-0.182593181921645	0.455567695528244	1.3861459373948	2.09399380584734	2.18648769702965	1.39891491827018	1.46146679989757	1.41266808168184	1.75990136223738	1.51037222063616	0.979104070669979
-0.535224238054709	0.169700087960821	-1.0008387654261	-1.65738758350195	-1.02769627803368	-0.945318184598666	-0.60539340362994	-0.342532360041305	-0.796181441921962	-1.20646605639285	-0.329589964869223	-0.590919063081005	-0.879309901422101	-1.00567345489114	-0.507235633661168	0.0870555259469118	-0.770585275160686	-1.30947706938963	-1.3951452653245	-1.51145094509468	-1.23177061540178	-0.952099973792506	-0.205130476100852	-0.00855056660986928	-1.01345110721425	-0.536892453245379	0.0690462031401767	0.77327961699225	1.02202210208524	1.26454824075294	1.21014217417759	0.576454963087849	1.5848123006935	1.20609878332545	0.868150884632941	0.492084780855994	0.536642635361179	0.312612297104042	0.428180733334803	-0.0552673712671803	-0.535802990746146	-1.14794586546551	-0.877880193091682	-0.897784203311367	-0.348580930552233	0.165731585706528	0.234381227717638	0.466765825203617	0.999925738418578	1.28716002443547
0.278118113205005	0.685450396091598	0.841544521464337	0.712153756560055	1.11144816555078	1.28613299991228	1.09521272102771	0.46349427657187	0.00650006819082939	0.325121332194893	-0.299268149286154	-0.808098291551587	-1.18058698110054	-1.62822723225666	-1.89842652487879	-1.75008689432032	-1.83984609673353	-2.75160342614879	-2.59181234448433	-1.91023487431142	-1.05223295820679	-1.51354527844404	-0.364168262516278	-0.668487424515647	-0.022873284218885	0.170703036944385	0.512816105844562	0.836383487298345	0.861734338279454	1.1003335377047	1.04782389115039	0.527199360440318	-0.203149492739848	0.342365545178913	0.0520704837037079	-0.508115864045543	-0.513349670636289	0.0745712841882068	-0.664360073934908	-0.819535564909322	-0.741479351898131	-0.353652677095913	0.538278609231846	0.248680679810584	0.489074471112944	0.499449198117779	0.90218686101702	1.38021046736884	1.03636642815875	0.908881120668757
0.0851194688401239	0.131687948571789	-0.111086462272658	0.289013529964258	0.873464392090091	0.628357259381342	0.236727268352892	0.0488850444944222	0.940378010559609	0.101325071259942	0.763339474830489	0.356850821098115	0.358514842898066	0.187861475128005	0.784967950546749	0.573812760287879	0.124904741770673	-0.0883774466519678	-1.08362704197599	-0.228437903896155	-0.136806775727619	0.0448787468251325	0.136103458337783	0.597584361136077	1.09134438463073	1.41599747602577	0.996862881074041	1.28402851826365	1.33616991525583	2.12981033520144	2.37002097793459	1.17549720770198	0.694197908450375	0.0930069888249458	-0.289131306241596	-0.381755909897271	-0.708754589757211	0.00295226633262597	-0.349237295048015	0.434889571100357	0.522393986168406	-0.586618024144873	-0.129966950155806	0.560443921965536	0.257579773472321	0.453730551345194	-0.289906825118676	-0.892440717428505	-1.00018318579492	-1.90346892460893
0.418872938949693	0.183566769896026	0.566811980556048	0.10051388483376	0.199235275071449	0.126873234353634	0.398367462994406	0.164604761873106	0.127747248207092	-0.00757801591207442	-0.24984975591961	-0.514708507742193	-0.430062482885165	-0.77922829039101	-1.14200604185807	-0.834179940736035	-0.759673751273177	-0.392057249115047	-0.671125174729198	-0.48613577294361	-0.183976068854418	0.2511574015485	0.441747270525792	0.912432276014382	1.15015862756365	1.52374287204771	1.96474358797488	1.831597482663	2.51415995513047	1.99288433900484	1.61172961867546	1.81904754476944	1.47800439171717	0.97482399588738	0.64111790608523	0.156780097044155	-0.383290933258424	-0.938211239559328	-1.00845060196291	-0.943747266206203	-1.77143017038205	-1.67366505939961	-1.58253518188886	-1.5966458277317	-1.65506201423216	-1.33909509533703	-1.1949266108548	-0.962298580182681	-0.418750168683649	-0.383790184188445
-0.958841181065639	-0.931729364147453	-1.06995020569228	-0.13127024947011	0.379510932849559	0.291089600980829	0.504755670449331	0.317594203914948	0.581911423512594	1.08714285924788	1.22767770599372	1.76158248370651	1.78406323145051	1.59827507329247	1.53719941517593	1.69133391419897	2.04258284754365	1.63610271162511	1.10372216202508	1.78401067796844	1.69462151380216	1.12456324517567	1.08965608710328	0.494465669407881	-0.132817678724452	-0.191929221305908	0.0208478419539189	-0.519355588280419	-0.869972621734825	-0.491194916048855	0.0223498564421354	-0.736295532812208	-0.535094053734033	-0.793862029437909	-0.403877726784708	-0.0131355710472561	0.422485795679294	0.396232283372091	-0.200740917320548	-0.185711926240772	-0.0836883312225282	-0.206212523567211	-0.249333586278652	-0.145335262913205	-0.209431281901748	-0.164591091648771	-0.802150512666117	-0.82564837293931	-0.861474075603801	-0.665263493786467
-1.13447310537493	-1.66002806193653	-1.5129317958299	-1.66889419503455	-1.24776637824633	-1.32119003907241	-1.70492448635131	-1.46595240652847	-1.34618581709525	-0.946875640991572	-1.37349768230655	-1.24313281474976	-1.10450184635287	-0.749192351175915	-0.529057566362733	-0.286455703735623	-0.801899877776183	-0.516430904904538	-0.0742422219843784	-0.0372550539162596	0.131598631948516	-0.11614836798133	0.518367738242604	0.543517877249255	0.787919945396246	0.53647033933117	0.519478905353245	0.816552588258466	1.26636804427458	0.722248906546131	0.906146828505975	0.857148621601051	0.721470475730417	1.03428124652205	0.496956566593035	0.246560864327757	0.923868025814548	0.748043499096118	0.711279898246068	0.639853247998221	0.786385667194262	1.17213789173608	1.13277144817239	1.12421194394452	1.5036460698534	1.5328918210383	1.47573140051256	1.46126025157081	1.21437027413604	0.845200035346051
0.106150791536957	-0.295045243197832	-0.709636850332355	-1.24579334032238	-1.3923566811903	-1.23697825101592	-1.27115715712628	-1.60727222542942	-2.11144931837172	-1.83784825512461	-1.548834535839	-0.737048830164335	-0.531103896012271	-0.171226493397967	-0.405514721400911	-0.0168603045304273	-0.208915881161308	0.0248264267962558	-0.00451109651402019	-0.448689532152795	0.195516916771169	0.500995847116391	0.395794596033822	0.353454574637587	-0.389308393125708	-0.383321434474812	-0.0619654562929639	0.242520282057284	-0.0256452134634527	-0.782727585794064	-0.657774055502971	-0.15501346331357	-0.6325750050249	-1.1818459537896	-0.968639658175058	-0.896271800464469	-0.338411860265609	-0.557246825451913	-0.425669950699	-0.47884418133314	-0.347891483256438	0.661733834899106	0.756670670112749	0.729051848119699	0.826324165466811	1.56054356471131	1.65739884834947	1.25345897670645	1.70663236013785	1.74460885160145
-1.26693139647708	-1.22535508724479	-1.03160085298468	-1.30090279260725	-1.29131992898868	-1.54125173989928	-1.45238544246065	-1.16185417176512	-1.15916116336679	-0.469821109123788	-0.0271734929760219	0.0322012179313877	-0.140160542078875	0.985270808821368	0.840913160381462	0.912727102561337	0.916139873140003	1.07851085753787	0.944525693917129	0.0921651912823042	0.145386523183062	0.205792512196789	-0.202524378510239	-0.407163024640614	-0.576893663576196	-0.87228187304618	-0.859598661574812	-0.8322074431369	-0.824308235037304	-1.2753199347422	-0.642499998417977	-0.219406631655988	-0.294993149899191	-0.362843055524736	-0.0551241647301705	0.0770166882893076	0.293070578453405	0.0994765008775109	0.35834801645229	0.9080378747179	0.901665088434375	1.16041288835558	1.03273752775454	1.62163355186306	1.89790978102377	2.01544650917919	1.83961637668297	1.70542086097033	1.33099252749483	1.04498799444864
0.0180616318307923	-0.419325776803022	0.235501983120334	0.284771390810283	0.786713770807615	0.286483776428126	0.120136293539837	0.682432925195904	1.27055409881222	1.69246344493656	1.61447721091592	1.69598381890655	1.3149127701226	1.82382005510061	0.949728998206849	0.662780210482717	0.287535525688651	1.32186392268199	1.65891788253259	0.490870195502837	-0.116884411743543	0.351869871238728	0.742102224416525	0.742523038844402	0.152572122287705	0.203434496030623	0.822735470478612	0.98780141203615	0.88649559491059	0.661215734302862	0.507453821110584	0.295069340535992	0.770586194155706	-0.501674454434643	-0.297313118502858	-0.959983303532687	-0.0840169443827897	-0.799224336036455	-0.637653313391672	-1.14886398849216	-1.37012037101249	-1.78417197482162	-1.93575247851428	-1.910389605264	-1.6208158957706	-1.59836963116661	-1.33514580320167	-1.472248000122	-1.05038065438958	-1.52267708894271
-0.39920873254233	-0.577010179719646	-0.594331592018489	-0.00136604410969436	1.06707811340928	1.01691393805242	1.00184643964223	0.841676918850259	0.401010996904089	0.268115491919292	-0.221416073215005	0.266662400902198	0.832447294619598	0.294473033326656	0.59912033717092	0.00352355662975902	-0.477427616206303	0.375660490173689	-0.512097231709906	-0.59926648130383	-0.169311914013612	-0.0256819305902987	0.99586366309518	0.611157347621041	0.352026688051199	0.826721844150289	1.77981781100135	1.72382561886633	0.63755524291913	0.307795417788151	1.84598047980067	1.6550645949528	1.24591924330165	0.589953395771352	-1.37501472575104	-0.237420943466672	0.192351903929904	-0.946867068377223	-2.06456050012666	-1.66759946346049	-0.77990734570633	-2.27866156879585	-2.01643644907084	-1.57828500631877	-2.68357443918319	-0.87147480455437	0.209882848482815	-0.912824567303011	-0.288155092975455	-0.245663632319878
0.993220648848451	0.102220445646947	1.49352343078275	1.40689722834013	1.14628301596973	0.584998229513621	0.285508217356943	1.41533650434062	1.57196528758855	1.0619797825372	0.336655122706959	0.620620579951036	0.785447831336594	1.26948369240825	0.774771555563044	0.821024379882418	1.29605713327361	1.32092105533792	1.30049795137886	-0.0858742576027397	0.0581505532942181	0.380833181220625	0.0947108603521346	0.263717400392779	-0.200403895451443	-0.270766954027455	-0.500743340279373	-0.948272847536274	-1.19629822204392	-1.3128703155542	-0.880110010790763	-1.43659552324597	-0.842968973703208	-1.93248052114663	-0.752379162421617	-1.1336905946887	-0.70478517763115	-0.0991486679703464	-0.687346367881912	-0.638564400067101	-0.341376131475336	-1.35073158758368	-0.980349897431982	-0.896438120869193	-1.35912185467074	-1.26851862129849	-1.36268283502047	-0.791717193836069	-0.490942945567031	-1.46447458331209
0.973540826553768	0.543722424066379	-0.089988848431138	-0.104267295181639	-0.641263534848355	-0.599674327585833	-0.738516648441792	-0.879451491061239	-0.832034931827189	-0.771358654934282	-1.15668569359703	-0.66775797359214	-1.10269470649688	-1.08420472888912	-0.752390628117801	-0.25550326494377	0.572635349886593	0.460258942021577	0.372996944240383	0.833584856573677	1.15812789767815	1.19869010306736	0.790630890603498	0.298710902061594	0.640019284507023	0.374034633100605	0.438659035237579	-0.207575343800878	-1.03967155819412	-0.856698497687652	-0.489929740149206	-0.951216780771467	-0.828296269230336	-1.50244805586933	-0.597743418927961	-0.739895851576094	-1.59112183651826	-1.68073441547035	-1.5877962984734	-0.9355897673759	-0.63931470954923	-0.491051214845431	-0.819479583394882	-0.935857921469808	-0.62832098192316	-0.145219505477121	-0.152470476020394	0.716236915593766	1.36203515034618	1.90458687754541
0.672362356306458	0.0602540942249561	0.160284263862421	0.821018005309637	-0.230411644567006	-0.178821454316097	0.425415953652701	0.416860623263231	-0.266151176907988	-0.397663000308357	-0.0147789612256203	0.155492519752334	0.204416157843216	0.233045036566797	0.188617769211731	0.0600648831224444	0.747287318673344	0.674026864231225	0.263849674698434	0.562378289622842	1.01866771097986	0.579966277966711	0.468893559634534	0.0640635743178914	0.376930836536565	0.575050186038454	0.656255373135852	0.544651884063269	0.572319298379379	0.446829412031742	-0.272016966692941	-0.0691004046499008	-0.422065585181388	-0.330319580276778	-0.366450643871353	-1.33204229092191	-1.06167369201234	-1.70585171569939	-2.25257608748973	-2.39099706928541	-2.26720018569697	-2.36067566221309	-1.80970454413797	-1.88412949682069	-1.06133176633404	-1.3125692845292	-0.793710206116305	-0.207085353849826	0.254902115740004	0.943146551683658
0.363424595642669	0.111392764975638	0.821373744475406	0.700888915098245	0.685689545756443	0.252352234497691	-0.0686900932435505	-0.183323957955631	-0.36701310567755	-1.19230265298839	-1.07305515413185	-1.23751171456317	-0.550420076079398	-0.735575159625478	-0.179883538061665	0.697895940261671	0.0458112793075174	0.775102094593452	0.68244002012287	0.86439656045951	1.64011024949907	2.03846523787085	2.00953908349598	1.8927943918902	1.8118739269615	2.08206674657932	1.08610395369377	0.377838332894461	0.732037500755277	0.742890606666119	0.22353569720935	0.0136058414242361	-1.07275203816154	-1.31520646780208	-1.39615961826193	-1.05506905921589	-1.3286752777689	-2.20238680190391	-1.12250896714143	-1.07527769426139	-1.19013561076191	-1.11839845259329	-1.51854626971483	-0.700087341524571	-0.434256736307817	-0.50619994505921	-0.270270291724512	-0.661688660375173	0.158571717324114	0.196152510080479
0.533499874645735	1.32712305224284	1.62424590560987	2.37718877613427	1.66985737362601	1.5491324793068	1.57074272315105	1.66748548454875	1.73207058684565	0.976552602895342	1.08692459129978	0.304502206567218	-0.438039068855006	-0.53479698641925	-1.44897560651572	-0.714511326483472	-0.370505253044502	0.243383600862597	-0.300277899321723	0.0155035939705356	0.333149447622705	0.83394677897211	0.918795443550296	0.95823132974931	0.627699059147302	0.141751792536664	0.219850433714326	0.205314726049473	0.0813653626677858	-0.0357046020747686	-0.32347390936412	-1.1980341920402	-1.26159035961399	-1.18102178298081	-1.30011377560951	-0.893751489068452	-1.16732793068667	-0.49697052560968	0.298103729207149	-0.461691426894208	-0.387621587114877	-0.204034711696573	0.611346299910094	1.03712969758544	0.702817950132887	-0.113622695946482	-0.330456736703637	-0.154177681422326	-0.131742106321648	-0.68623773171222
-0.877021811093611	-0.573723910698873	-0.154484499894797	0.105560925226518	-0.16495814196625	-0.495177001658229	-0.909613648907603	-0.487478673995574	-0.209908284167113	-0.637714697533385	-0.55876322037543	-1.0414084087204	-0.873277287550922	-1.23584427356477	-1.40152458979677	-1.64660240542822	-1.35998539500888	-1.38064542827193	-0.987886400010147	-0.532700331442794	-0.53549948803914	-0.24947949302374	-0.229387868397593	0.726298566669893	0.891776503110997	1.54195811056627	1.44623190274747	1.51061899917711	1.65031669844295	2.00489690440154	2.43983103478843	1.74946247919752	1.93215326841526	1.94709570772206	1.43931597066565	1.12978572870884	1.25160528524016	0.682200447432626	0.828248194258848	0.0879768751951918	0.209275060837889	-0.00626659155986971	0.122441895009633	0.118704465302198	-0.328418849613526	-0.868897429554833	-0.366576347653533	-0.400059193190253	-0.436465433324692	-0.392525088904449
-1.44986634087956	-1.3238730414122	-2.03071956164992	-1.84242487773353	-1.49459391493535	-1.14256920758618	-0.843774074695178	-0.951034695651838	-0.346315230780845	-0.164624711143249	-0.18832471921637	0.495816774695479	1.80713534680681	1.56659299292705	1.50425210174826	1.41071103306593	1.28511829067286	0.744045708072349	0.323366415736742	-0.0120086274595693	-0.13951914105147	0.222820294454412	0.0397693780417975	-0.819178430522798	-0.784589740700767	-0.509451278650982	-1.09218418349838	-0.38949945579485	-1.28845498431148	-0.978565279678683	-1.19953819578669	-0.984934408240398	-0.578159719650734	-0.194716242919882	0.294863407675973	-0.751187204392474	-0.880788711148781	-0.0412262717758266	0.046109222545323	-0.134804789756144	1.05412217813811	0.945194030082885	1.59022785588514	1.07602003764751	0.685182223554183	0.885977345592403	0.966726946189071	1.06684565048052	1.00442915067699	1.15736339344214
-0.381144845572257	-0.0425382732364085	-0.0402315742330086	-0.0122593846652524	0.356186674812926	0.546855790499038	0.647323018919231	0.562073741773063	0.212677194642007	0.16424519194821	-0.165124370840549	0.127154601271139	0.331439099227505	0.470605794680526	0.279894414240689	0.494334911507575	0.499870088115692	0.463398516956897	0.428791868666362	0.872955584020272	1.3363358772136	1.12815818783761	1.2414770249393	1.59648757065011	1.47889396396593	0.314546208203273	0.224599602809326	0.806359537481774	0.947963111917215	0.821996609217055	0.953902957355705	1.2176303381599	1.21164836655864	1.48126739274424	0.887434980001055	0.519890095658726	0.743782096459837	0.676692032287137	0.225707290314892	0.0686232673933387	-0.46468213507809	-0.912448270953347	-1.05731577084786	-1.69621890653075	-2.10867104714078	-1.86437711959907	-1.4990427945842	-1.94124731832495	-2.21293722881071	-1.6312499453725
0.851766392492541	-0.0444302550806775	-0.00337765836950711	0.687934590110288	0.855013732197205	1.11263710974759	0.770841927747808	1.14118383843756	1.81766791021655	1.63401845491919	1.97346381229389	1.8351126380915	1.49604517399722	2.27384564274617	1.48024625214358	1.24163968467519	1.12447996633058	0.708015689067835	1.07836770210464	0.534478316908435	-0.057122149353902	-0.421025104539934	-0.415117400685839	-0.941928732067734	-0.638057494136844	-0.808551145429404	-0.558390541823698	-0.651320987657089	-1.11888476761536	-0.933219093666552	-1.05161539558894	-1.11812079982302	-0.961586043397737	-0.751863679395716	-0.535417629752288	-0.882367762757406	-0.709122776491314	-0.456600032197504	-1.23074597208721	-1.03792256848015	-1.2686831680624	-1.33198491095024	-1.08676544461721	-0.533922221102391	-0.96645276489124	-1.15153346696965	-1.4104430495744	-1.23885221319645	-0.833322879235398	-0.227208674408287
1.61466154890377	1.35918783177747	1.00912607950601	0.959633376209481	-0.0325431454817447	-0.335702151634147	0.0927612731542597	-0.366974930357663	0.427029209751612	-0.0346998783866772	0.713975243434338	1.2807581509108	0.546786688788425	0.872358784442499	0.303930809384922	0.0727379264677428	0.110628879824119	0.37560267812996	-0.252356308178901	-1.06542675030287	-0.932166720506088	-0.945259575354739	-1.18268757310173	-1.62886590408696	-1.16284583729198	-1.28776621648389	-0.684454035611017	-0.440374567647722	-0.234491289207921	0.546077744304807	0.547643316649616	0.863504686327865	0.741481799300345	1.05330937753919	0.913701449789959	0.458396682402975	0.182032920427628	0.205643286065408	0.471510293963484	-0.439082753665506	-0.662452004477145	-0.89488255112844	-1.29480945491302	-1.39803480007842	-2.07295395995082	-1.95385808660105	-1.53071244418921	-1.71095909790546	-1.04348886646492	-1.11441340210059
1.41478603487468	1.1961533140145	1.18195043325886	1.07335054219798	1.06596887169685	0.828132991290867	0.875216388658699	0.488410221307923	0.0770741380912451	0.113965153884428	-0.325880359148834	-0.665461084365914	-0.605542608988981	-0.924555055905106	-0.84494789251963	-0.908199298519872	-1.46009908724325	-1.30646544089289	-1.16915892416034	-1.04764116786917	-0.720152966881932	-0.490216861319904	0.257856582964645	0.298085797902677	0.384258092001583	0.726327684189345	0.103425673445528	0.910297144407932	1.14972263616062	1.08622080374811	1.17859398145311	1.36480966748482	1.32758525971975	0.314070700218942	-0.220721802644832	-0.554845724666799	-0.471801992756622	-0.527368000853183	-0.872611072913156	-1.41709512391917	-1.68562858650291	-1.37289157010607	-1.68331820239585	-1.78309596036633	-1.87273631773424	-1.18341501269127	-0.905625032452771	-0.616985196934792	-0.363430956778701	-0.449100103674289
0.674613432747056	1.27976251754455	0.141681184603793	-0.239746174321383	-0.977108652852629	-0.493649245700903	-0.943163023095452	-0.634047478379511	-0.644549127382613	-0.910573112504037	-0.902707892815144	-1.09337328273548	-1.3228525525737	-1.53232957924009	-1.7492902106577	-1.33966960439687	-0.419738280628405	-0.906048691447498	-1.35215756167095	-1.58331505095143	-1.71672912992637	-1.76115678598725	-1.43691918867387	-1.27662194002863	-1.35326862034294	-0.914655947911783	0.0706352810585766	-0.158847626703795	-0.190933554331968	0.466035218838121	0.609537123880564	0.624764369650219	0.868826631427309	1.37255594664436	0.95198491714471	1.36235649600032	1.22089201724654	0.803854869681865	0.687071189532351	1.20860279731656	1.30463239862225	1.26067846710478	0.719962350429235	1.45281097645136	1.24729822631528	0.307284348775309	0.0674905642503873	-0.268973204590876	0.398843453228944	0.852052663215987
0.268765517242628	-0.234434054869629	-0.826184098127212	-0.444424906391813	-0.208806776944034	-0.121543576973305	-0.264777495963632	0.15191190724574	0.314471269816907	0.719342608733058	1.33953953349914	1.15278943704763	0.755102240063166	1.57341640428639	1.71064379337069	1.41912344318461	1.19450376481674	1.04405319156804	1.48157402468262	1.21130015406284	0.428857528771208	0.0589231855396427	-0.505654826760251	0.441875987188731	0.105171747309824	-0.146470930263491	-0.0660995184879613	0.336145904681687	0.78156567091586	0.596262489778535	0.319086480120093	0.872334668636953	1.27874341342083	0.908710996884565	1.16393960289169	0.252693930251673	0.199641761346017	0.0824325758239733	-0.474266979699125	-1.272169366065	-1.73675354289925	-1.52453454461682	-1.94806524754004	-2.5651669268855	-2.0959675835772	-1.53727416396441	-1.62714062857723	-1.59358704622553	-1.28211438652771	-0.911205200008601
-2.59163507039846	-0.943233030761982	-0.659162118530437	-1.54924303635397	-1.55644157028459	-0.791610572963002	-0.468761336964462	0.128660401879261	0.709751272167526	0.621658032848418	0.506172989965994	1.23150126685888	1.88070282749724	0.320016400605503	0.663878897181603	0.844071809174784	0.534435242836202	0.318657769456547	-0.290362241147828	-0.174705555447863	-0.772985087119299	0.0590918257136788	-0.113990646340603	-0.641921310029836	-1.51661174526275	-1.41797564310609	0.261585219220659	0.122312114036605	0.26716015479226	0.36978548246958	0.633309789910621	0.918756267935499	0.569403688932153	0.240209841121231	1.13974028808626	1.16943668280813	1.01952343148237	-0.0780350797116137	-0.397391345037496	-0.827380553282575	-0.397281248615924	0.271961189922825	-0.117187385500324	0.126245691436535	0.235492795895342	0.856505796866057	0.632515212165195	1.30999262749808	1.12475474844537	1.0835486413766
0.0308750830138701	-0.889899694606566	-0.111184188327399	0.677159231285388	1.49780662696418	0.863727135717732	0.0679506239667129	0.073907686670795	-0.265762792696066	0.586625200028532	-0.77864644621771	-0.558328374601914	-0.596419397382991	-0.419815020581323	-1.46435460087248	-1.66022486435919	-2.80418733855141	-1.45450859565642	-1.21767721841761	-0.184440862739525	-0.856199828187863	-1.8432366209752	-0.768948442359819	-1.20277521907034	0.708965604397698	0.875517940658688	1.47639345346311	0.446067330959633	-0.171172235024803	-0.0180995077370766	1.02253349811957	-0.383568890500172	-0.889230802896649	-0.111040222065815	-0.0911211983538177	-0.202200195154887	-0.178250109912531	-1.22765215838462	-1.10816444701564	-0.137735394040952	-0.437168570287643	-0.593562413740332	-0.890802633084943	0.258869580116439	1.63625947783371	1.76883785112907	0.796074572123049	1.14582935864633	1.53681487300495	1.20793291853274
-1.12566864329727	-0.96452043673918	-1.0083855574096	-0.904950642782938	-0.765156690143196	-0.979158668534037	-0.67822648823484	-0.715904591654272	-0.899765984864463	-0.877190535420179	-0.998382922638166	-0.85892363116165	-0.461639794710377	-0.530225884315226	-0.00532073911863308	-0.258519492093228	-0.0699951822200308	0.180684056600325	0.438830249561113	0.244561523374381	0.590973792071061	0.341678721892042	0.725973171524488	0.732310698687514	0.628180705604763	0.990331506815119	0.794532378139018	0.630853176382805	1.67077160490707	1.34010016070275	1.41815681127	1.68987387171849	1.35638216325349	1.71260823464918	1.67398733886112	1.70641857804173	1.37146942669861	1.03970452530462	1.15955788214765	1.20024177825214	0.819068338811004	0.725979064560666	0.349241067412317	0.308359325935672	0.291324335254612	0.130999444702761	0.0685080261532943	-0.412921768342646	-0.7902810844142	-0.702203415558372
1.23939236346766	1.22703978092803	1.20180248886633	0.705176341364933	1.2355315681004	1.41546809645861	1.38600805686115	1.21368363978999	0.978682746014033	1.02658432338377	1.33970775199274	0.277824749251569	-0.14515816919005	-1.12507328249397	-1.20991195300736	-1.27651462240253	-1.15028872038163	-1.62925414986577	-1.06237699464721	-1.07638413437215	-0.977641846225782	-0.97658597419155	-0.398995049305479	0.158813517510234	0.293268292181017	0.466901043263798	0.654260938172567	0.987489422346508	1.24867291625683	1.22095339212827	0.850838786215665	0.836398347299704	1.01417913429516	0.400123432949202	-0.398903186947585	-0.453045035717889	-0.552184806871531	-0.584124230296788	-0.486100565194155	-0.906792516453362	-1.60659577040663	-1.65131483378521	-1.72071799541612	-1.69660428178239	-1.4348584489935	-1.35198490764965	-0.900531097305836	-1.13200410483072	-0.384034004518712	-0.148058264752036
-1.06639501221356	-0.967316241533688	1.10782034798484	0.639646711787555	1.00355845311744	0.374063440937322	0.887352835910482	1.56640018246903	1.06158745745307	0.967644795019721	0.21573380396386	1.03730125207212	1.29319618765414	0.408234968254501	-0.60112565623166	0.0543924360361723	-0.0534912033804898	0.153257669837906	-0.13224929884433	-0.261963010207768	0.164293660042726	0.917297797953311	1.64850070622758	0.514743104233873	0.706577672050777	1.04331712877011	1.21648186064855	1.05305050589477	0.86674084890914	0.917256713192668	0.893705940534009	1.18812974418454	1.09673550860974	-0.590439835797003	-0.408766399495396	0.191259548213026	1.11994294021236	1.32667641575076	-0.0312429766670342	-0.176382656261473	-0.598671621406682	-0.207495567898914	0.0443871598550456	-0.749583346003487	-1.59208849634245	-1.23019677867185	-0.893620284522905	-1.02200065127924	-1.62086095703762	-2.10380054801611
0.674074153608004	0.19075488433634	-0.138674048599996	0.174919360770031	0.186777609722296	0.363786214909154	0.416477868873206	0.206437407615989	0.292396970500534	0.678601624650119	0.108442787512299	0.298746502808606	0.194410908155217	0.294565236080383	0.619300948058199	0.0980195600239317	-0.372499372214091	-0.412484344710785	-0.953243626895882	-1.16267953045246	-1.88775132549723	-2.01588248557527	-1.89251787845356	-2.06605217221453	-1.8752422457681	-2.32995755287722	-2.45040826142834	-2.10908689005679	-1.3793003657146	-1.25271822106455	-0.734230683951183	-0.0324493998578552	0.223989871233748	0.779362838706425	0.674960553712228	0.842429483054767	0.966064407319606	1.11147637053587	1.28791544602573	1.28282899205638	1.23531409149245	0.608299879738647	0.468915480304594	0.762851230383789	0.974901039280278	0.414933469181665	-0.0173988994996661	0.260301834173376	0.584347335052008	0.666391533039039
-1.17318343139459	-0.770235292024642	-1.08531042915821	-1.06031416909282	-1.11043233943403	-0.89940029606556	-0.793150349473696	-0.732821013872008	-0.766681838571063	-0.716543613625339	-0.484152807429791	-0.925662491404747	-0.547875976281884	-0.756351187450948	-0.78559211816639	-0.918891776263996	-0.801498067132198	-1.22769296163635	-0.909134244969719	-0.509356230188034	-0.661211766113171	-0.419670644654057	-0.275988221377087	-0.156354752108549	0.0938070624013196	0.00689288210669531	0.700833688847488	0.3571586085186	0.556784269548334	0.933984596375161	1.35627731405174	1.15506067003765	1.06391339885417	1.30095895908112	1.30153668680185	1.63979280334151	1.64316073659787	1.5546742271122	1.53566417956993	1.4193436067623	1.42169549317574	1.70727900029447	1.32173391131718	1.20964833631912	1.03969026000022	1.13618361761042	1.11932043190929	0.509419239499824	-0.00694174451513149	0.124263491636876
-1.23884536522241	-1.054284958067	-0.685289310554355	-0.598791680869095	-0.428049399501438	-0.328982219890928	0.119976371954564	1.02738200674782	1.58475698457888	1.5556055479763	0.79207141665653	1.6016320294302	2.57344732092299	2.50737646771959	1.89215384434745	1.00661386810966	1.1756088608295	0.575640511043546	0.165636876478947	-0.279794873834242	-0.460570167880379	-0.620177852833859	-0.280283883277135	-0.860869827988296	-1.44121150241515	-1.56732373917279	-1.42088401321461	-0.791081869761042	-0.879298998804495	-0.46554196891558	-0.310691830890695	-0.932302792326301	-1.34870966037552	-0.93984042847736	-0.574896881964184	-0.659317875899991	-0.984163878589206	-0.374885649371713	0.0115147300713008	0.437490395066506	0.346203969817939	0.240247294108575	0.542633830235061	0.846218752174952	1.38766891984522	0.935338448274067	0.394518532598977	0.798917568534481	1.17082459448903	0.758172967368481
-1.1772815208913	-1.08046873841611	-1.31438107688591	-2.02957897975074	-2.06633939732495	-1.86088244138557	-2.47244817833949	-2.2371685678654	-1.89635336863813	-1.01298948220341	-0.9791855068985	-1.14931860255065	-0.612126239859229	-0.632785204014529	-0.555273576302868	-0.0337882676267899	-0.0253224796148333	0.0359107748081171	0.172488610446847	0.200427559823002	0.284238891244468	0.300275921765964	0.500007780913787	0.851971853133603	0.500973814534308	0.289701020290636	0.708990649058409	1.12858365928344	0.962766713358393	0.853288069014667	1.07607793865051	1.48102682642826	1.09893830761009	0.647447104366775	1.332334245174	1.08668013801714	0.910753056211673	1.32510267956082	1.05193373856837	1.10672305103746	0.637935501624733	0.454657220207361	-0.105343623511442	0.0391816784103452	0.46768493522219	0.057619090427191	-0.0619642700904652	0.494632545072511	0.673393584175985	-0.0750134884275225
-0.179439965116191	0.156676784838425	0.712787843115427	-0.0659514565809131	0.479203444896738	0.673754505660653	1.39182510789338	1.9716519404952	1.81617917968174	1.56978750082075	1.86045694021964	2.30516053643288	1.41274218380969	1.59552295249505	1.33873335801595	1.87104886807014	1.38708609929941	1.01031002076319	0.924506823543195	0.688245710141063	-0.180588935367136	-0.401952699199319	0.0828982078245858	-0.259159079432795	-0.454763447461698	-0.390925474230851	-0.665210469051062	-1.28228567656019	-0.513166774614374	-0.360464046907384	-0.868879467599237	-0.905392713141041	-0.702566495927638	-1.21372222439763	-1.15506349051639	-0.978646830723349	-0.825933627895371	-0.67116776389556	-0.0588339440115006	-0.414231783341805	-0.990505264216366	-1.7826336647375	-1.24038954459337	-0.999755574591199	-0.870893332826387	-0.86112710504364	-0.523467790156364	-0.328444431036431	-0.410817743090666	-1.21377462358486
0.665750208964215	0.707197917568164	0.582272270999708	-0.0360475703547927	0.58643536513487	0.186206075543121	-0.551521569857238	-1.47148687351705	-1.41864774460405	-1.2370643858904	-1.17886845565258	-1.34921023227276	-1.39955478620876	-0.942110792728238	-0.951885609178622	-0.57875657797619	-0.575790819219794	-0.758486611998933	-0.393997219032919	0.115274946391411	-0.0472268958180108	0.196554157829814	-0.202915309206428	0.236609747772033	0.404188614325876	0.168930010155156	0.0101962937694361	-0.262788283795394	-0.508501955596065	-0.586053406451784	-0.461170814572456	-0.868729411014792	-1.34059708672509	-1.86644000530483	-1.2378681425435	-0.910728680616422	-0.884171835107749	-0.765481470756532	-1.35383702303074	-0.96983763528743	-0.469778364024162	0.0943947910987879	0.0899103645299388	0.712933072127738	1.07599622306396	1.52886580618972	1.42023554196193	0.986423104226331	0.956851593926671	1.12664082075453
0.807738884141423	0.97301971857667	0.959921836859176	1.39947784156032	2.10422840895691	1.32351766695517	1.30490139692762	0.606972053508287	1.23710807599619	1.21261791381777	0.595480608638665	0.414763834338083	0.0835631395632979	0.0161323488037872	-0.369751775246654	-0.0382840949109206	0.194750244250336	-0.0446509983385184	0.0417097176563211	0.065130035364299	-0.25482176120717	-0.632624122247205	-0.114635924113007	-0.618806614896589	-1.35857524698003	-1.41650161688829	-1.47541668863482	-1.43550713120852	-1.46417804382748	-1.61160960374698	-2.03244822892895	-1.73908330965748	-1.94379795385426	-1.02331663445265	-0.921952426246413	-0.785236945746181	0.0714061864675035	0.0346788568002546	0.24567017203673	0.506822994811043	0.768874754496649	0.535659913468014	1.26353362866789	1.72556008118911	1.67532181898817	1.27340179276965	0.476982049631804	0.13643388694556	0.495380088383064	0.0764466112346319
-1.52646199538297	-1.5092650783764	-1.31110901523004	-1.76821906758567	-1.37574158618623	-1.60886796745168	-0.835181525309298	-0.233518757778276	-0.352919835246934	0.0278693121918112	0.362760544693381	1.21361301559312	1.21199285505952	1.45935919973871	1.18772670911634	1.54170377283055	0.971777142806221	1.11774952382808	0.715374179798621	0.433358168709197	0.25416464386647	-0.219245543984935	-0.366025102607241	-0.376517371788376	0.0406910230813185	-0.198572377518678	0.28605674468501	0.499631640090597	0.369126655748072	0.221757076504696	0.44354713000583	0.511256961849411	0.565047239153438	1.15657053879338	1.71619230838194	1.80938678993244	1.23926413477956	1.42245818159755	1.10942212107519	0.818550999808683	1.19678275240256	1.09748572628498	0.560380997746014	0.307197833551139	-0.0198976964910807	-0.475186580399645	-1.14865444397834	-1.07740618841817	-0.881346680273384	-0.845955557928057
-1.37393352665645	-0.949226627658411	-1.27182958083798	-0.890800175338507	-0.565886106675799	-0.120286858094611	0.22531632072165	0.635132378875375	0.612011771776826	0.743590191714959	1.40767586205495	1.04670368429117	-0.18376844906747	0.155713763560999	0.340231398667122	0.153245730469073	-0.318190049697186	-0.469997141144025	-0.985031009408454	-0.807126771918164	-0.779168307895066	-0.435413772573386	-1.17590157060425	-0.393061857641082	0.34602504909487	0.0541220335091788	0.331392365638139	0.329588345897787	0.583220457639368	0.218082449409316	0.0567517312987584	0.380648002064563	0.501009835230243	0.392609628474325	1.17662681071029	0.49468632221801	1.12057489790093	0.825721767220287	1.54730434933759	1.42940423226294	1.36235791830659	1.91119244324328	1.77187860692424	1.13569848150395	1.04812272440404	1.06359266296216	0.746102977005665	1.02814232711061	0.183738588243546	-0.271794716490815
1.1379022367892	1.36177548491007	0.336271821259391	0.846434415946023	0.883970766261271	-0.0929895458452419	-0.482211071608561	-0.776309596085751	-0.59231167644367	-0.508531602445902	-0.640891525635273	-1.7338730132322	-1.76075769242891	-1.80211629594824	-1.09576912553117	-0.902535407846876	-1.52792214795946	-0.755440148198702	-0.922226502311098	-0.490168140167888	-0.888016938854665	-0.829610662370575	-1.00350881729743	0.021560245945402	-0.2096977135909	-0.369520088066409	-0.520367336570189	-0.715557202748093	-0.317549067755437	-1.25894506048197	-0.548608395142983	-0.081407236821795	-0.192389488912944	-0.168931527999358	0.396821781898522	0.312900756602178	0.452159523842394	-0.15893522236259	-0.330864268982925	0.609713657047013	0.343824027047024	0.411522575385499	-0.55695039527962	-0.954230532155207	-0.431003417295914	-0.39811524862579	-0.0382414702255785	0.0165410624562149	0.423830911447198	1.05296090799156
-0.340971190064835	-0.487036204819985	-0.869561077054632	-0.557591656744649	0.111703938856824	-0.209173579352365	-0.0218510835696995	0.367599390967935	-0.0643665558764292	-0.663588038668834	-0.0695616288478546	0.062655225532627	0.198136296630495	0.700549964570277	0.251410887990158	0.737431471855179	0.818688586093374	0.962875773706017	1.10027086091429	0.919810262541466	1.32765643146491	2.22473026761965	2.18649145668925	1.81532757414953	1.42890357241177	1.39235080191109	2.11964083923526	1.54139186654283	1.4811871691709	0.933022392703906	0.715835563943617	0.659920164874231	0.514124492619498	-0.99676282410184	-0.849513308356221	-1.05601482989894	-0.41014352702843	-0.298541820809683	-0.400443444137244	-0.736281666774302	-0.397265272740814	-0.428210559077719	-0.368046871585517	-0.823129761829222	-0.365673881122355	0.310690789077028	-0.303423219633019	-0.849980749830682	-1.14399973548829	-0.881141947452245
-0.633395646778869	0.319621803858416	0.41009871004089	1.36176629458826	-0.115964371238533	0.92718486590689	1.04768412693666	0.883989770855399	1.02408724758743	-0.117887895714691	0.171479508130086	0.510386357173827	0.234630754232797	0.0522582551997355	-0.0513034631250862	0.187894800078574	-0.0194397962693396	1.3516990227476	0.701287310826236	1.55927031983748	1.50505561452671	0.745890161626445	1.44893902225944	0.502140908857537	0.653588563921323	-0.593560860436533	-1.23299040550059	-0.334455174372987	-1.12218180229955	-3.07545363032694	-1.61248943085995	-1.71899331623987	-0.692647076726353	-0.523782253212623	-0.839133454199593	-0.839136833283493	-1.04839497885221	0.0710379885829509	0.980081045362557	0.313405659929547	0.643114231711551	1.35098718324668	1.13424526258463	0.169223455523343	0.624808079567254	1.25067962893361	1.19287560089524	0.0308989980775182	0.510368764604437	0.741581001570703
0.228788426863908	0.606846177478551	1.58052635036454	1.66056612924239	2.45150301702666	1.56367779897145	1.93256562599631	1.86660879545197	2.36641898660043	1.53989010676892	2.02053397757172	0.605125319970145	1.04037294160991	0.587717610391289	0.242233676103266	0.677655143560291	0.388302715780142	0.134211986268721	-0.354329035834629	-0.31206296821479	-1.75931587193453	-0.72161293051431	-0.677830867626656	-0.75040894803187	-0.80756577291006	-1.07654046916159	-0.932488550003426	-0.748886894646887	-0.946382546055028	-1.30806022493481	-1.08924091043674	-0.366791402394194	-0.70878413583539	-0.780862488588142	-0.283852613231567	-0.346377180391675	0.305866801589004	-0.0290297290058264	-0.388739645765698	-0.293990585904689	0.148942976055362	0.453794473258559	-0.101783441018311	-0.442801295285959	-0.026095794765271	0.322014954356203	0.0253433164070782	-0.0401278273017161	-0.667856832081005	-1.06054995227876
0.439415822015907	0.364380215156401	0.845640291320372	0.264342453190855	0.599529693467735	0.850062832497688	1.08938390623345	1.58846189365869	1.55367514106909	2.05193959213853	2.18033581411047	2.10746658853498	2.00811320948835	1.78811334263006	1.10349694709601	0.880238588287693	0.685166331464204	0.431811537689053	0.259291895182791	-0.450066659197328	0.134222919088	0.483563655978326	0.56402974945836	0.317793171471789	0.151462698396668	0.332167797631991	0.545575561450295	0.272289273925556	0.0762870624095481	-0.132252656391006	-0.134889185400149	-0.263942272879158	-0.51111446171717	-1.4549399585568	-1.37687206925818	-1.04687578606301	-0.96000268555287	-0.894313437835165	-0.915241622645806	-1.07731556842922	-1.11468791347187	-0.524501663137872	-0.907322920421488	-0.860560636907224	-1.09298658802549	-0.706484719326213	-1.29113987949285	-1.42176922097097	-1.55186472612601	-1.63991814685404
-1.17831263698219	-2.02704377670027	-1.70490209006917	-1.60736426760311	-1.63896302542097	-1.28792303563073	-0.832641005108551	-0.944598385189247	-0.860717761656887	-0.481797184750468	-0.355804405957891	-0.17015869446628	0.650917212142461	0.668528017597812	0.210660413954961	0.297609093441695	0.60481870517483	0.236766816248787	-0.0517623954124559	-0.263578066131405	-0.246362849116717	-0.60583406487389	0.0223972466179322	0.296294291737509	0.0916829597565278	0.359582635426907	0.506890182038891	0.11552788577909	0.466870110499095	0.190844440460132	0.807493512649518	1.18873967360763	1.06809767974766	1.79344804267503	1.83708325816285	1.14782518280312	0.742214976715551	1.45067203147768	1.66969979791454	1.66847774893765	1.18722222054482	1.45957791767768	1.28697604951475	1.27901929437698	0.935427565850336	0.30494204471484	-0.294057448777143	-0.0394912822100703	0.297516861176762	-0.564385977813629
0.973733553532817	0.539367645343911	0.545941808458476	0.705507951064843	0.394424246306701	-0.102768390996109	-0.429885193152556	0.00468553003763277	-0.246025733969453	-0.763921934416275	-1.49952062648926	-1.73883924504426	-1.47807992115516	-1.56635558560372	-1.54616709616988	-1.30046376125523	-0.894930837171948	-0.921465409897057	-0.641473009591032	-0.661013161385831	-0.431500686808035	-0.330972757830994	-0.404961056845545	-0.218854663933807	0.136476034654635	-0.175327082517481	-0.326518024886555	-0.369921738089105	-0.721286193072937	-0.428858303862884	-0.710902543366439	-0.216737603271228	-0.317191051760917	-0.479879628559088	-0.439469588922912	-0.710203455905396	-0.642099173614733	-0.892951298595055	-0.636031433626704	-0.911639158242172	-0.445359030872037	-0.793080886997083	-0.354012226008564	-0.0778148356081977	0.573202524667409	1.35512007249885	1.24209109386033	1.42331134710697	1.46300953284072	1.72537699371982
1.00405890776755	0.803493298442908	0.713668303537119	0.598173174357028	0.499513812854611	0.354766978461991	-0.304323851071036	-0.420147761630904	-0.218721111723833	0.247229312998465	0.277373088045204	0.750088559628068	0.180476838762439	0.395847045174711	0.00850248549649909	-0.112045359369059	-0.245172171195362	-0.968698824183981	-0.974673963561399	-0.992164543405633	-1.41223244121738	-1.34678523981015	-1.18254403802129	-2.04815233146379	-1.21541710576043	-0.795342497168606	-0.622485441670974	-0.586296418265092	-0.0452338800788839	1.11250289390213	1.29592165024552	1.99098508311974	2.23625562619283	2.19500673845519	1.36561162482625	2.06331544015954	1.67755660470102	0.963279315828624	0.477309377157215	0.807121482483484	0.484597500982908	-0.716902109054218	-0.611720302591788	-0.774891324137935	-0.575004825531773	-1.27111854895398	-0.930891665428815	-1.51538023264881	-1.48582559526837	-0.532237639608222
-1.16177122190735	-1.03789880941414	-0.928586047727684	-0.676769142909424	-0.78147315178935	-0.937870525732687	-1.04099495139801	-0.801435956389614	-0.725296212494513	-0.425724188207663	-0.88419080289416	-1.42960776231318	-1.03277122282943	-0.818657888707299	-1.08515333266443	-1.31534769403365	-1.07236761609012	-1.0522049061176	-1.2266412193533	-0.547891888070828	0.166480641387824	0.365027666867874	0.798617995612817	1.49283801062261	1.18556641182581	1.28115328928545	1.33939947081836	2.00210079177124	1.52928692186863	1.67216646710374	1.6523891646255	1.16442790826093	1.07048085678994	1.60137789865117	1.28337881107428	0.140198576823609	1.24140629444049	0.919740506640196	0.449502034060688	0.619026268981118	0.977210417076964	0.941536769175963	0.973003789071536	0.816850779205144	0.417848791869351	0.0276610956028519	-0.0467256036860725	0.345283370887914	-0.0145923963971446	0.118103289068262
-0.284256709236717	-0.274271780002484	-0.27415463428371	-0.305529676841707	0.375951140352836	1.28428900564717	0.701516331200407	-0.41119658037849	0.264921461494493	1.39956220638912	1.76791702750965	1.47966410538208	0.666524341730575	0.612696057909731	0.337650677990441	-0.0219321658368003	0.136514215126667	-0.280203369588564	-1.34257640697004	-0.267223598893441	-1.55449913596093	-2.57732935205743	-2.36969914605737	-2.32668335032854	-0.779334423399333	-0.248056362496346	-0.912167281919901	-1.05651137357588	-1.24178721698147	-0.00664241729668416	1.05738037903346	0.548221072795835	0.743638384696539	0.649491640008923	1.01592347920372	1.67691548960069	0.982907793581058	0.343476268870373	0.423862290956971	1.12468022094602	1.31473194812265	0.910454805100137	0.724059342632927	0.949793411642646	0.36509152248543	1.04133105775775	0.545868835542126	-0.629658351113106	-0.630468734171933	0.0417945700837018
1.2094298237632	1.3789319320582	1.50020218536315	1.69724452126666	1.42075657855958	1.78968639025374	1.63849907508327	1.31094770761054	1.03161338003108	0.897898336767398	1.13749791021305	0.706505305239834	-0.271022288521753	-0.244900410629038	-0.462338462880604	-0.779754521459387	-1.0450666861287	-1.11482431008757	-1.40757934915519	-1.61411757720265	-1.69012914503009	-1.78898824602258	-1.84261617220208	-1.65380789823392	-1.39820866025855	-1.43718590684156	-0.914266190116045	-0.838770623439055	-0.904786621379204	-0.59168233806457	0.1338952450263	0.416762620622922	0.456977530041334	0.592782854871106	0.890633232578634	0.841676754049349	0.77363263854217	0.468520837051461	0.469193886527017	0.362630492925857	1.19962328003427	0.956078277350603	0.00826174286658932	-0.208942787154727	-0.148050151731125	-0.428824591001947	-0.37478056399256	-0.52040518191801	-0.625649842774477	-0.487810777180952
1.33699411041521	1.06356050962868	0.723946272095819	0.78958907770126	0.141168681505145	-0.136202147667425	-0.350330912638662	-1.15084439688775	-0.799913698415596	-0.761423125441978	-1.08842205576502	-0.998479624625589	-0.707922098343918	-0.412508983441733	-0.587281359699308	-0.785903277650185	-0.596773974175765	-0.753705889515967	-0.758835299207443	-0.585250386720297	-1.23752843173528	-1.26700733291671	-1.02362619990503	-1.44306431585221	-1.60980212991613	-1.79787351053182	-1.73302083500545	-1.2335105631112	-1.41000798364747	-0.980935065664868	-1.46233761724246	-0.421152415321874	0.316057270848554	-0.157465553652625	-0.250408531569386	0.237373665304362	0.232531910057159	0.519315945486199	0.162285183385412	0.215277379831628	0.799221129346205	0.861880496972698	1.47377449180397	0.855006598299009	0.155829847763224	0.902378112552543	1.14302123871511	0.476840741015955	0.999574430662024	1.00974568549699
-0.358439766926233	-0.288551527292631	-0.0290177593543793	-0.162568606370892	-0.0392299451560579	-0.0240564935695314	-0.255945841285725	0.181011080972014	0.756289767664962	0.410634406676189	1.234454122973	1.50014608817628	1.78471609650672	1.94596213198541	1.86325476185242	2.42022184934557	2.13299425125939	1.84523484371626	1.47934471653805	1.51108914234069	1.08237826714525	0.857906502913958	0.579150101209262	0.197590883805109	-0.0550840665789644	-0.277517140969049	-0.565248448038334	-1.11499053803895	-1.04831513339238	-0.785750017913709	-0.623658015830701	-0.752426437200027	-0.528492884347833	0.0418246944163944	-0.25575724616082	-0.247018103071191	-0.413257250385149	-0.422596391591251	0.18020928740325	0.075075146304282	-0.604310534007276	-0.539694046612331	-0.322045274800985	-1.16660070677756	-1.46453157411452	-2.08954598969401	-1.41231080122157	-1.30425691975586	-0.934434849013777	-1.28522686899858
-1.30072041530662	-1.12389043955758	-0.973927162660082	-1.20330735200458	-1.18162589089142	-0.640233562469054	-0.261339985291257	-0.0851129817337621	-0.308535180153713	0.458137427823518	0.539996198211261	0.694316663355412	0.259034694335752	0.775677881490673	0.445680756199112	-0.345043589581478	-0.465367760438608	-1.73662704150282	-1.2666000581183	-1.54724585096922	-1.26876570115754	-1.22491437155029	-0.880885823305459	-0.553942262920387	-0.0708747367870629	-0.0164052487877967	0.284033043608847	0.543433592450987	1.25855526741463	2.28214560575795	2.03812272649897	2.37447992631693	1.98762873338662	1.22858844964967	0.705792427337011	0.756079592314944	-0.186428891151679	0.277303462782101	0.385348422773626	-0.291423476803782	-0.349235394658055	-1.04808516399057	-0.952752790589644	-0.363774647831065	0.152207676984607	1.05034666944934	0.985247289557817	0.650078217958612	0.915791065834567	0.90609688461606
-0.954059353696115	-0.55487634756021	-0.797462864598756	-1.1461324017104	0.272609765110086	0.436670712143385	0.344596972893351	0.307455841742727	0.765915245269722	1.49580130057728	0.770212822169034	1.04400866118451	1.10280466165534	0.428870368321212	1.51381442394831	2.22842040697234	0.922139759649327	1.41507000025354	0.880114558130846	0.545429751271356	0.523393484964439	0.53872017423689	0.533619566411492	-0.567294922432165	-0.363630995188566	-0.715927043910865	0.0186420197500246	0.442191531510832	-0.888692821087758	-1.00860648739303	-0.241485684290139	0.341313326652047	0.220791238011136	-0.118497765442942	-0.247101153500251	0.1596450993273	-0.697160840586032	0.203996731611874	-1.37077709097807	-1.60020745111345	-0.993068802916066	-1.16272981977707	-2.53681011320094	-1.76109998111116	-2.51094164870643	-1.86618395135735	-0.774497471005095	-0.175056969473453	0.555960971685772	-0.0691097964305464
-1.31977633729432	-1.54120939537113	-1.57326579470513	-2.13655218672361	-2.27294051046045	-2.37574440740712	-2.00174744494757	-1.46180226246337	-0.717121072982574	-0.28207620020019	-0.27189828702456	0.503086405640856	0.704053920739462	0.872263020272355	0.992954787596294	1.56352308676699	1.31390561391796	0.828322440011927	1.0098745562232	0.496109393526144	0.215870411141313	-0.0373475729137748	-0.276088837881003	-0.951176737525154	-0.578917217870919	-0.765896448622158	-0.62539096232018	-0.164984844321617	0.430958940934377	0.743516422942417	0.225629836751089	0.852480605090065	0.734820652689458	0.947263904113667	0.849247503640999	1.20169767178147	1.30811243323869	0.765835329189217	1.38879063479829	1.1078677158952	0.35941343097733	0.191950295801036	0.296094560554102	0.717632268445151	0.905791382079029	0.41012064560937	0.574947297415953	0.511017010890769	0.063733206655379	0.439041377667917
-2.44980743514762	-2.24617892337156	-1.6407859215051	-1.23649317032222	-1.92733180631177	-1.40654519339222	-0.721825984997211	-0.636491606227236	-0.135958130424993	0.115691603296757	0.0912578591747911	-0.421680399572943	0.51483623490681	0.343775173662104	0.0714068904585343	0.286128255562844	1.54067282830727	1.03260242004009	0.681278062041329	1.18957305315717	1.53316537612302	0.734758378019231	0.95195768038316	1.0004378234826	0.385183114355597	0.418345390719547	0.943054404995458	0.128568028432071	-0.0977133069311017	0.691391281196778	0.328937147106775	0.415805688518259	0.445053105569458	0.484165737729654	-0.0737418282863901	0.722740030250225	0.156988484142667	0.474263948140214	-0.468215108587968	0.702276357663043	0.165166939944355	-0.103229781880786	0.793177786751964	0.298775324552946	0.192288600950425	0.401710592898466	0.475200163631375	0.943107811520871	1.53202014657276	0.858091338667236
0.386173680444523	0.882556035509829	0.680913765270961	1.01901643891013	1.15405485000631	1.11001139485779	0.876012030206237	1.08197993077529	1.16299027060589	0.708914708516516	0.553560821200966	0.800102643619875	1.23259159526969	0.814957077310987	1.26948172380411	0.790544498637034	-0.102897966355231	0.362737713603902	1.00964290961693	0.258883822987118	0.761674798656164	1.1425300141123	0.801296831125928	1.02148595136047	0.324760881816726	0.934066639089397	0.767138369235923	1.00467177727239	1.25424118537508	0.705883325619056	-0.250670994702424	0.714266615255719	-0.0623990341162287	-0.763419040998214	-0.133082939115307	-0.771523811394312	-0.804031400420667	-0.520203968086546	-0.509828017182634	-0.653117254847386	-0.444675579280824	-0.568407023950455	-0.81092174252914	-1.16633917921343	-1.15888307628337	-0.583612721338028	-0.834155070118353	-1.32132999464986	-1.64360579271806	-1.86047221731742
-0.191381406587633	-0.80931999870298	-0.445062530583088	-0.584485595870203	-1.49148066579425	-1.15323315615588	-2.01587271871043	-2.0677022214214	-1.39320255980766	-1.28355201029008	-0.475450815875185	0.0128375073439607	-0.0482964203176227	0.353941092045834	0.322001262548356	0.72050621433438	1.05986654788022	2.00108559679075	1.44920378151581	1.60773789516034	1.02601212191242	1.95117758627447	0.790966323960112	1.4682684713253	1.63641474039316	1.64169906586973	1.74809886609818	0.920606885138513	0.577640239974865	-0.297514896961042	0.595894553772537	0.841825218121007	0.749253119452446	0.326805916464653	0.782818498050293	0.710552600686077	-0.84007708154439	-0.591811329002999	-0.315957186899399	0.199819112735115	0.277710461878167	0.406013904242099	-0.177417413607017	-0.458815115295338	-0.274517324832088	0.132635755428707	-0.274651164136909	-0.8496560730127	-0.409942446019644	-0.837389539894996
-0.932423052337403	-1.13599270084418	-0.361903524440998	-0.575178089461646	-0.640919353613765	-0.490510646029416	-0.132069076025018	-0.34892573081284	-0.443146712818418	-0.0564484009991918	-0.126026569752356	-0.113732389654938	0.488443448724403	0.688032722045872	0.00491129589465358	0.126855826576624	-0.0588986071863914	0.0515717253027702	0.120849929569253	0.453197721166082	-0.416195414972573	-0.750040325824675	-0.973635011559527	-0.739614325386819	-0.935551827427151	-0.681309398034603	-0.919974576131676	-0.63613917588832	-0.311113159169557	-0.539729247989976	-0.643184921790312	0.3135929381867	0.973132108724045	1.28692013883498	1.7961508394286	2.13469930600957	1.99323891929825	1.96620695767967	2.20918458382103	1.63285157458993	2.12081122539245	1.85958272429496	1.63161120408723	1.07196222520772	0.670026169603712	0.602115985448846	0.15147184062457	-0.433365375988105	-0.812309173048425	-0.84860373065075
-0.673022187909241	-0.335872087939825	-0.319083585431681	-1.14824949540307	-2.2568449373668	-2.22179637510443	-0.813272513591496	-1.18745428970332	-2.11659192565138	-1.14620183869887	-0.831774936820122	-0.294176926417442	-0.385624489935887	-0.940229877095519	-0.0394195864161272	0.411461429445608	0.736223114056935	1.42351527755805	1.66271527710332	0.331141563333635	1.61670171887966	1.17209673720457	0.609248067564393	-0.00761034279690772	-1.26968099904103	0.976263031922968	1.01307126980102	0.926076380304009	0.89128859172835	0.0967780202060301	0.0730433239644514	1.53799171950926	0.711957888368576	0.567031237192725	0.348239953354788	1.48064889001582	1.52527717979311	0.841207035957429	0.70052420844387	0.733137265789664	0.741425012151101	0.790304739443036	0.789997484392533	-0.755078707686027	-0.0815646378332841	-0.876321555287598	1.04315434868559	0.679516066688526	-0.851945430029255	-0.519944970162197
-0.822842549071991	-1.32895592939826	-1.17939649965329	-0.658535557282826	0.511870332507147	0.37648880218047	0.397812872895543	0.0390268562438278	0.525787366450754	0.367042105170603	0.829084353277711	1.34497151247806	1.40421955774553	0.775945239608225	1.3576355902853	1.10659928193309	1.09491058978369	-0.751611353838432	0.00204310477006459	0.53493112932484	0.53608712607741	-0.0082727895589365	-0.602553694119553	-1.62744992117561	-1.59048603493349	-1.12224039520536	-1.88532290379621	-0.956118579654499	-0.893927947458015	-0.556494527761345	-0.548107501278351	-0.920142473223483	-0.0964364952321142	-1.20521215663003	-1.28367033310289	-1.03396516978301	-0.700604496556363	-0.482069609686357	-0.947638331494096	-0.950041157538615	-0.328725108000414	-0.215476317501186	0.0314269978180626	0.606054824450611	0.744855884499438	1.39543252573957	1.82254924000909	2.10954927486975	2.12619338493713	1.57160774333243
0.654258619586449	1.38954251675934	1.20291122581453	1.07608421174698	1.54989969942967	1.53137430710718	1.54661627740103	1.43959169003411	1.67701308600115	1.60623528208791	0.963309501221324	0.708731002129859	0.864507542518191	0.408766057062509	0.594843639619076	0.626251862109944	0.34181451286799	1.01315737952916	0.778849831474081	0.430844555345377	0.55668581104113	0.622061814087637	0.537736801336836	0.719486469742908	0.618171867924464	0.646705604053854	0.313539044331273	0.209966654265065	0.6818658222809	-0.345479295914302	-0.753590372125362	-0.091373683989353	-0.312422999571917	-0.449921223570962	-0.65256942282618	-0.787814144314136	-1.25949929353227	-0.975599509551253	-1.09697252929857	-1.38459061894554	-1.05622835114616	-0.519963539223038	-0.807274451893034	-1.19463480748387	-1.51193490478502	-1.61949608887554	-1.27046963407866	-1.12828946912168	-1.59538295003145	-1.48790801578437
0.589065894886823	0.288943088292083	-0.225390182260435	-0.715588209197735	-0.811538462456185	-0.237692727868831	-0.180195303533724	-0.731255119025783	-1.00388026789761	-1.6484838647403	-2.19454389797962	-2.13766331549392	-1.31870853424427	-1.77559247256834	-1.46570846710296	-1.26792112643833	-1.01537520535618	-1.16886084921904	-1.3507653440299	-0.832362243751225	-1.27101959880715	-0.629924442942342	0.162699000245884	0.746468615584007	0.383812697511273	0.798239997860379	1.20893760559338	1.39437016712771	0.603440801903468	0.384474737770496	1.05307162767788	0.395165018301716	0.650376519381619	1.4756085168926	0.873507047000255	-0.108673557697913	-0.421156118921647	-0.0524383428521514	-0.461902505900144	-0.556123215802554	0.18886474910466	-0.38661036684094	0.0244309291396068	-0.269428301174361	-0.201802917781384	-0.694323524379759	-0.0522949642809508	0.824462983704049	0.662680374251792	0.61578794056143
-0.810843070436192	-0.420507584326032	-0.653354360731332	-0.919331843035203	-1.17729609743987	-1.43699033449848	-1.38481418786709	-1.35162847835554	-0.615771833008985	0.324453658307164	0.196139774490826	1.07950123210939	1.41698900213731	1.62736128308955	2.2202230311239	2.04041072946306	2.00021299403712	1.76647749683113	1.4443613153521	1.00527649407575	0.978795287990118	0.110714637851276	0.0111070514975958	-0.841656034394937	-1.31961405022262	-1.96199884663479	-1.75827400905865	-1.1653798475021	-1.64419757003206	-1.33399608257894	-0.914390346078334	-0.648839389908446	-0.496199134472552	0.123386227960491	0.427151371275203	0.830227800407562	0.607460686774368	0.712787702065034	0.838929626994001	0.783970786616261	0.207089433176985	0.332243645838365	0.218384838634908	0.0371091333714376	-0.0507684897881418	-0.708156056748759	-0.621621651718782	0.0123768614240801	0.311039394478898	-0.216998080866264
-1.64440338634195	-1.52383379021313	-1.19092999987008	-0.908225221826615	-0.68055582858477	-0.669708472607635	-0.148095311381342	-0.153713462146987	0.746486583815963	0.682969357513626	0.937219011978312	1.48290543016843	1.22581780320701	1.51568837501127	1.41959161546299	1.48690186418332	1.55359612633909	1.8115254884562	1.53336133963201	1.50494322856702	1.08520779282762	0.800959520529168	0.653101991558869	0.323531767024707	0.0765817581847774	-0.114149557275956	-0.14919363516605	-0.00728527001143829	0.0803525802208321	-0.141808071497258	0.113511722431508	-0.0154888796295147	-0.124351663332803	-0.0152986514659712	-0.273103958755629	-0.13699342221071	0.375059782473979	0.831208315102168	0.468015748735207	0.154009994077981	0.104632196016401	0.258909521713542	0.0765967398809231	0.333862541904613	0.210868496673227	0.492688555585773	0.55050049403861	0.424865636727888	-0.0256227198750761	-0.711337477194924
0.425137796455551	0.428372005134469	-0.0259371389251168	-0.381522013400259	-0.877976888608512	-0.749142321741024	-0.649442921848985	-1.25530385435682	-1.63003476966321	-1.69584796543447	-1.39279220290027	-1.6392634265557	-1.69391259149817	-1.85655103041141	-1.38331473038814	-0.998429988492877	-1.23083965579998	-0.784104776441642	-0.861331863079129	-0.539891325759705	-0.305521902340443	-0.978913343618616	-0.460777150184553	-0.336008783782345	-0.449181698002748	-0.213267336147454	-0.497882671614643	-0.593317686363656	-0.721812798364109	-0.636391786831029	-0.939856611075745	-0.451200785389182	-0.196924020472719	0.00482987806953279	0.164530427967042	0.667819078413996	0.408417975382184	0.724952777962512	0.570366963889323	1.40713324139277	1.22325847684063	1.0598878796019	1.66138836339607	1.00725275102536	1.18874745277172	1.42926217950558	0.986162862138268	0.673553051402553	1.19902166875785	1.15084029038956
-1.2195706633673	-1.2644530923745	-1.29201553965578	-0.978600779610485	-0.71558656129303	0.253960286994715	0.467469026857906	1.21936603288528	1.2523348855612	1.29609528581348	1.1855128283913	1.40979403467983	1.44652655150909	2.23968134780833	2.10736281672074	1.56452014908334	1.34708508470817	0.816896144513918	0.912617346866018	0.657784491666747	0.724068151366358	0.292526491590622	0.0926636087025725	-0.0849937944028071	-0.154844388366142	-0.555344015624355	-0.561969251774532	-0.454285260356779	-0.74255067276829	-0.861220995820113	-0.97688238311508	-0.853159785481409	-1.13343489758889	-0.717397985038744	-0.548804489976119	-0.624258627766949	-0.408122574442338	-0.507656052618342	-0.467238827586921	-0.483076893014476	-0.019943092078477	0.756030489659014	0.891936747536439	0.917658708113523	0.710337256549552	1.00838909064643	0.801951875603303	0.573762212165391	-0.226211306915835	0.0775818299959436
-2.53754199643652	-2.01728221438467	-2.01131064047356	-1.46083629150917	-0.9499494029886	-0.997010683502201	-1.23333692799503	-0.997836102927138	-0.312242853860359	0.179840607424237	-0.233637482089201	-0.0602474308880615	0.0681710444009538	0.68490005227757	0.422950612669303	-0.676602043746057	-0.274315407308219	-0.201766709345105	0.160088148909632	0.0350417779952545	0.402362780662433	-0.164945356405809	0.416895763012828	0.779069445313546	0.969700730375763	0.815731015105131	0.607201186512514	1.4179269877077	1.01098379567995	0.834217836332276	0.859628409058518	1.03057396884313	0.653140720097087	1.08979185404164	1.03119132654835	1.19136492240473	0.802731191690248	1.22627270812365	0.361998661333965	0.0461028044417324	0.702615085784133	1.02057242598736	0.574721184121861	0.644353015460161	0.530612106051996	0.406171041763555	1.00383355163062	0.708349122812436	0.435584336961188	-0.315491818007788
0.912941549564328	0.647819304386038	0.187875475160029	0.244471702053662	-0.0457815821415596	0.000974678395081461	0.521579823265722	0.437771475669119	0.338974234707142	-0.317885348677241	-0.210891744084229	-0.0184618114127238	0.306151253457165	0.752528148885818	0.503359248229791	0.651010636757168	0.723652409065417	1.06294254028502	0.970074018949167	0.225151428286638	0.404763059336556	0.595508553103281	0.0891460201830804	-0.199032987745643	-0.126166401761152	-0.52107417841319	-0.641474999436717	-0.783762022564474	-0.734452423479872	-1.94517044783224	-1.37467939682408	-1.2262724201774	-1.60939664884888	-1.754160860427	-1.61448747040276	-1.40580638376959	-1.60501200589061	-1.20673865846636	-1.5296231145391	-1.1926236054625	-1.86874010556464	-1.22085894463947	-0.75890546237509	-0.501217663438848	-0.0945243952887303	-0.104926017126714	0.2939374434631	0.390699039508592	0.436870334681729	0.505288375550319
-1.80855047714017	-1.53724899782454	-1.61751248042409	-0.401342081010296	0.224580742971118	0.166521480443598	0.246984269449985	-0.284189172715857	0.275739462534393	0.144186200319457	0.872925570274324	0.496130653384172	0.63410092874403	0.672359332800695	0.876592693379106	0.828659831234155	0.856234927059841	0.862369608198495	1.07625846316927	1.00880925233654	1.01322705223388	1.10236047091302	1.14998931045705	1.77372407598838	1.70421500938825	1.37826553166479	1.39297119996804	0.853760805690529	0.58009874696796	0.525566078126207	0.718827464854515	1.01626279352061	0.189219146443626	0.027237461286295	0.0177744707142871	-0.334324674602866	-0.384226482801275	-0.578300650499329	-0.226498300568157	-0.275258105038031	-0.484842787711927	-0.166292313216254	-0.348984890655372	0.0798202807873848	0.230815440774604	0.0969547066600587	-0.149198583753086	0.49929180428447	0.290561505622857	0.174798852923953
0.676921428721043	1.03935764913478	0.962475966440261	1.17515686550907	0.661196710161812	0.31014633389087	0.592200579044966	-0.0532640212194726	0.362314320545326	0.362792833089822	1.00278202145956	0.2475526708254	-0.345858835202146	-0.467557812437922	-0.411132861218241	0.273753162066746	-0.159515368699429	0.0877889702344976	-0.995138713902316	-0.548822415869088	-1.27138836691273	-1.4089038208469	-2.0579634709025	-1.9837920591128	-1.53377248514904	-1.58014443969784	-1.61130134320327	-1.83860217552663	-1.4874403609548	-1.41266874084214	-0.952597767874179	-0.909452183166576	-0.172784473630703	-0.109932988351678	0.495588732673611	-0.27552068205999	0.349615482112799	1.3275145900157	1.17615046629898	1.46699801317585	1.10178291761122	1.74124197512829	1.89883421499354	1.62596656222075	1.05865515969976	0.793825171050975	1.03643371196101	1.11601648502759	0.121357715269424	-0.498816660069847
-0.0481227409508162	-0.443719014324189	-0.430216212103433	-0.240033746854324	-0.84788541190723	-0.796550357977144	-0.876105056410804	-0.559996218047563	-1.05523262767606	-0.654396189751194	-0.73695305987507	-0.771957597854786	-0.292313189099374	-0.148774065007738	-0.0119776050444261	-0.122199205141145	0.353169229538301	-0.00963629660111558	-0.040514729479193	-0.0706810496942583	-0.115405516496965	-0.326048721644912	-1.0592839620705	-1.14861824536419	-1.29246916960273	-1.25985264231222	-1.65890680042346	-1.72369777462545	-1.71263012519932	-1.58825623508559	-1.61342933352159	-1.46023149127419	-1.29609108269075	-0.406819754862691	0.202028936821304	0.519150751463956	0.945744440872554	0.730778031706148	0.630471088263618	0.969665152077236	1.13770279758802	1.3637378285798	2.07101206564584	1.5742061030047	1.53903862352381	1.43619645320229	1.34795854964867	1.09711864217847	1.06490877254281	1.1874537795793
0.646773547036383	0.848066455960057	0.923358633441009	1.08938061266779	0.677889459415139	0.800522587934357	1.30262719231253	1.75552818899283	1.39574481257142	1.38005520610929	1.53948869625406	1.11077341085924	1.44041598495789	1.12595092994088	0.751604600133297	0.608573863430154	0.822372888240975	0.799924360868109	0.930582740758018	0.385975701777442	0.741145897385042	0.40681308067862	0.465769898574181	0.82639573094509	0.729775845528816	0.222372592292351	0.320813339528894	-0.0061243742218509	0.0894104756149581	0.148157318806992	-0.844031678634831	-0.496786448061389	-1.00610349794724	-1.10805541984329	-1.3672180008621	-1.42731456064275	-1.4816250706453	-1.63450042879452	-1.81400932039779	-1.34663779898921	-1.50011373306139	-1.38166751603412	-1.31196962079249	-1.83102578880094	-1.01220375506815	-1.20908687229764	-1.00635702254148	-1.0034957044197	-1.07543131983837	-0.490993857649251
0.476689880772038	1.36242546670417	0.474050936343662	-0.44655827714143	-0.605118226955004	-0.709904534094378	-0.579571993922947	-1.2039072549889	-0.534594535513559	-0.748941953127697	0.662953458147224	0.974388787576341	0.357141892841277	-0.755705844971388	0.465939596633179	0.482700184281252	0.0376642006101526	0.149813899233585	0.201502033692438	0.546157444077781	0.530993649929864	0.127867256470233	-0.52569363458506	-0.162386717862881	0.0430077116301196	-0.0501002198189964	0.397998854046344	-0.0490932277146003	-0.160541808387979	-0.328836600245291	-0.389197868285009	-0.0505153381921944	0.103161626967532	0.665051218579053	0.595339142419344	-0.513412048028831	-1.32499227865443	-0.806523121387782	-1.74716120121415	-1.52021441985429	-1.19349996637468	-1.23602386897086	-1.36972355388226	-1.68082141653897	-1.32706333967808	-2.33506511945316	-1.17437210305636	0.174141889879985	0.429696496009737	0.645781582944333
-0.338337093631727	0.0596344936943845	0.370838000158089	-0.0102988960379515	-0.0745053945600198	0.17469692113821	-0.41698440740164	-0.401634637328137	-0.325326926652686	0.150735785096572	-0.69162500371926	-1.0951480145002	-1.49225791108461	-0.88680310550324	-1.5222094158561	-1.71027927152629	-1.84283134261152	-1.81800279773288	-1.20398795782027	-0.0300938160971123	-0.0784278640673962	-0.260813848774928	0.4708188402048	1.39261841488077	2.14574567478364	2.35075819301299	1.9752309970379	2.54009359725797	1.61451400457655	1.56439815274462	1.58136976154555	0.413511867784257	0.760992547982796	1.1957285397338	0.215044464343868	-0.684453388841388	-0.903414343406292	-0.78898674215266	0.708030506418435	0.226640789555876	0.554286328956119	0.495758218567608	0.420566252198333	0.331358297947482	-0.204510020504832	-0.634929354128621	-0.221785585152825	-0.0421972822118312	0.533992420273307	-0.635351196738439
-1.28079146662295	-1.00289068629543	-0.332399666178813	-0.651791110589269	-0.235339355451544	-0.083025148878161	-0.199927139166155	0.784972556280518	0.50739888616584	0.39867603190182	0.563919712542179	0.488957915353297	-0.132614054704217	-0.0795499216304337	-0.291181704426725	-0.0685943510107754	-0.448005485523375	-0.555237016458984	-0.945236903677565	-0.59344861645119	-0.67471641849011	-0.547274063366898	-1.57613333027511	-0.536096266808213	0.132642595403016	0.00107051660968003	-0.228806075843442	0.0133686356906753	0.376773624840023	0.300954714084563	1.05829271765788	-0.0197700825261459	-0.114711867471979	0.650940418338836	0.947518787721837	0.222859135543971	0.342380368973739	1.1053824754442	1.47747978302554	1.57104571109417	1.7249714278509	1.48500942179671	1.52471446131706	1.92787459569566	2.02302416148924	1.41594497754217	1.12114429674265	1.10718935433232	0.77498369423709	-0.0234822749204258
0.156650793419399	0.466788496683851	0.369506795160064	0.269787465428013	0.35463254039208	0.116423229211693	0.0843237244124574	-0.0911253913423334	0.1018650118823	-0.0741114945049223	-0.231577467692706	-0.567666198285272	-0.980671010191297	-1.42565476420436	-1.58186877822937	-2.01257583574985	-2.46163682459083	-1.94802332670893	-2.05347169302739	-2.03585566571072	-1.29381048059601	-1.23070759065181	-1.16931703696049	-0.962930019861595	-0.195992837979466	0.161294974392119	0.497115060903654	0.668887498653682	0.800975493052274	0.418260171431562	0.729092107574618	0.726799669584964	0.780230258762919	1.08608705936379	0.772628303227282	0.632845560724467	0.411997792126759	-0.0622837389814797	-0.388552798228144	-0.681533078525673	-0.524936031839836	0.0497670710514286	-0.0196781117522915	0.0112520375958796	-0.882555230926046	-0.538022135206445	-0.0029837489617574	0.636495836047653	0.720500126119855	0.749401280934848
1.07286394578541	1.47936917663058	1.23691607187761	1.67776507454388	1.69987680595781	1.86043837106131	1.0355612703952	0.846990657324185	0.747356729943729	0.329812247424259	0.564472002808552	0.152370007542326	0.0284219255643978	-0.0742122538680329	-0.190794404855239	-0.93147737112504	-0.531945647904572	-1.32079717539787	-1.322550200776	-1.60968880249416	-1.65822083481914	-1.77128765008881	-2.06463466048921	-1.91875989893989	-1.36766732307875	-1.94974684682816	-1.65475595622861	-1.41843430498017	-1.27986457302112	-0.894199118299926	-0.546899235266385	-0.131741918553353	0.157837276795168	-0.0636863513877709	-0.348586016233759	-0.0554015356168306	0.140793494069694	0.799587251136877	0.893463263325114	0.584246237297709	0.202701958317549	0.134963673081356	0.525176985363288	0.28815478494305	0.4723625483769	0.687137834780751	0.260131842485559	0.491212330873565	0.0226231212877157	-0.012035209317182
0.496184367165233	-0.0301933782044125	-0.754001850890955	-0.749010248295085	-1.74738032427264	-1.67989083535756	-1.81130578590047	-1.97383338125606	-0.963818694607458	-1.13522774605389	-1.74023713029013	-1.34302017746014	-1.44235318968433	-0.856682646459722	-0.531352593282914	-0.502644202660681	-0.956896961175096	-1.12792919603253	-0.440805660652356	-0.728985495650113	-1.14906863173162	-0.721303382043349	-0.680730256514116	-0.353528171234235	-0.148082031607467	-0.549635192450985	0.0872577594745374	-0.258617906415834	-0.287992371289947	0.531154565005465	-0.0388880513891033	0.689382084373673	0.813545576187235	0.594340655481574	0.699220109643143	1.12584811254916	1.00636077863939	1.25824986494641	1.24380900992454	1.50949403732871	1.51019567428744	1.45396801823023	1.204777710238	1.32891045036637	1.53914918724529	1.60886746820423	1.326948813845	-0.105676429299342	0.588703348436417	0.582524092317008
-0.754730078528682	-0.849327548569014	-0.881909147793328	-0.126355233828854	-0.032265665508314	-0.304020664799494	0.0249547379278032	-0.291426924568767	0.262002323932872	0.133517191992752	0.405064311552446	-0.319346734632744	-0.586831679824077	-0.431334691227841	-0.595768023630338	-0.950419036802787	-0.960154071568524	-1.79661167747004	-1.6577610457336	-2.24327574673844	-1.7188913568581	-1.6063162233449	-1.55874824266763	-0.888398054045533	-0.781018568393679	-0.619065246430157	-0.388999158085951	-0.0712560373986675	0.489218701475368	0.937377548239962	0.491400653953705	1.09152273843537	1.02305378084631	1.203446224645	0.725308779002863	0.7103460543639	0.837372876505933	0.473492573946376	0.884901609080431	1.04837693126292	1.06188972911138	1.2522155942224	1.19055830871454	1.32350569166499	1.58923879420973	1.51075924770161	1.75844181477952	1.70010461402353	1.5176216025024	0.84681040028137
-0.856799831183053	-1.48791454101356	-1.76814249946531	-1.81406259392852	-1.77141907952916	-1.86491763401698	-1.98123884169584	-2.0670451203684	-1.41845293881569	-0.837651325644234	-1.19778978983154	-1.49908019421166	-0.74622527953279	-0.564402493897403	-0.289640622859532	-0.0923173278416695	-0.0113064390480617	-0.179107384843166	-0.203051679569386	0.559745658917008	0.752888149266076	1.21404912175432	0.513759190034575	0.678662192850094	1.01218062548156	-0.19563446155828	-0.0552161109935734	-0.296126825242708	-0.12722660083663	-0.211187292436093	0.0160599065236683	-0.376603422800742	-0.242170562297361	-0.465712307153332	0.229550153474499	0.294272957739734	0.43747039143126	0.968919823222529	0.536164820785153	1.01185230332205	0.496407924184418	0.921403263668022	0.895149429011485	0.386055002602116	0.640024288312961	1.02903137741843	1.1205687636864	1.09788228424676	1.23540889005317	1.38274116380279
1.07861361916929	0.469804113572235	0.411241228731223	0.280628495738132	-0.942295418354391	-0.432057974837083	-0.601638266267478	0.0191968586990253	-0.327448338508968	-0.565577670184153	-0.875220568282756	-0.415756055104965	0.0810852188314088	0.25270460529647	0.624210192949899	0.260004995272947	0.265895952854505	-0.0771523463007748	-0.253856359558363	-0.901162797128283	-1.03124058159165	-1.54251032060099	-1.24424598179133	-1.11069329533897	-1.57777511778611	-0.584389111947918	-0.675255558125054	-0.661894334589188	-0.0771038782590588	0.71235330700522	0.804795407706639	1.28520283854754	1.46552231612165	1.7973764809455	1.43972130605472	1.26883773137509	1.18719761381511	0.49596024262269	-0.228476648832602	-0.159343008321003	-0.68011544486733	-0.867910061265252	-0.959937591223968	-1.35464361699748	-2.18633997849249	-1.3639784780529	-1.41049913060923	-1.0744554529106	-0.475523835596432	-0.531898046665483
0.21107419244438	0.933270631674989	1.36412810662901	0.652609534851897	0.177652876318265	0.318182048649284	-0.160733299021411	0.0930066528527656	-0.275722644953902	-0.331351898965773	-1.21544520696823	-1.15282106423736	-1.82707019502085	-0.902965319066319	-1.7835040236023	-1.75221687849935	-2.39719772840802	-1.97686316102228	-1.79402741950489	-1.9462893012802	-1.78348155594577	-2.04981743018305	-0.813288388919562	0.144945683810362	0.0145129044276485	-0.628805713198396	0.0711890127803194	0.782891823694109	1.12188672036296	0.745141527175698	-0.129264917623698	0.862646071915385	0.951357203543286	0.638275017543662	0.419310968144966	-0.0566830148755479	-0.5072870839492	0.705910891477176	-0.301981914339406	0.805175194456287	0.380098196992385	0.801282444416355	0.458513158696522	0.319494643201601	0.747956317858016	0.65684304851525	0.169261361780553	1.47090891079727	1.23400915392075	0.556440379677147
-0.348990141534083	-0.385093327946888	-0.278847358118414	-0.160158221933543	-0.871547875701665	-0.820796692337439	-0.142420271644003	-0.805676966011814	-1.51350993117285	-1.54198091885569	-1.8138200406204	-1.80255807229189	-1.58924668417667	-1.750238731135	-1.64595016142171	-1.68368631236732	-0.91100411765459	-1.37164054095515	-1.12324955088108	-0.568454571065055	-0.0689986134532574	-0.0082777629824227	-0.124899019429751	-0.10255435859859	-0.242517547614524	-0.0936858905090514	-0.150154154516885	0.237412693228416	0.0995732256089517	0.492180682622656	0.248176597995203	-0.101273844703213	-0.24022533608641	0.177117244267722	0.169931380049122	0.44089451734524	0.69905722536149	0.773162018900857	1.27092387683761	0.622695745137302	0.578292075935673	0.836057808964794	1.1120366676352	1.52273638096864	2.18206598287127	1.85062763347279	1.84744576611646	1.66396624667333	1.58333355909563	1.42948504735694
-0.617963189652294	-0.590724620070061	-0.578977273282741	-0.662984054654883	0.0312871694006938	0.367283974509481	0.369878965530566	0.320181283707537	0.187411247041398	0.466962775236719	0.564653034356065	0.372220786155766	0.490214922637426	0.436604266341106	0.693618245967389	0.489545589952163	0.193602945512623	0.16979050267962	0.570574182948085	0.290096102115383	0.431753837147892	0.425788863816505	0.0999677793260517	0.00725857518616319	0.0155031274110745	-0.00249717035344411	-0.0572585344615194	0.291082795674118	0.52960784506004	0.447540953442387	0.292413822869107	0.622186812955558	0.767988684245893	0.651550656511628	1.28174097692962	0.962394530547076	1.56183682166471	1.39195860477922	1.81510996227982	1.3112843608501	1.37632820826828	1.18461029540193	0.961186113616169	0.675491512533224	0.258039263516897	-0.0777643506841444	-0.477643979318497	-0.832149989731944	-1.10830624767146	-1.53332609860145
0.767002033998331	-0.185674699051989	0.255553151356514	-1.21954943612817	-1.59130202358576	-1.99400721439692	-1.30655866631563	-0.344441434623806	-0.708012267956888	-0.69384594141672	-0.139227786400559	-0.677116453635008	-0.234984052156345	-0.153323360490849	-0.472260432669597	0.0907980245750154	0.208737673648998	0.904731450595884	0.846553963231553	-0.0927889467861238	0.0461763092085989	-0.00445718635842068	0.0312279840322679	-0.280780537326337	-0.752375773643477	-1.71910664557332	-1.03362545885509	-0.198671959182492	-0.494641098372956	-0.654103007412391	-0.85714339112148	-0.971875269779625	-1.11900638070999	-1.52069342911229	-1.59530988121896	-1.36703858784456	-0.435744436823313	0.141076879665203	-0.530633753346344	-0.0517533529572221	-0.147600145240495	-0.416554919095715	0.403038201138567	0.383561912058319	0.44466928386778	1.45717169581059	0.791562832385	0.936983895474293	1.23642942856709	1.43402071581139
-1.04252149887829	-1.13516930919083	-1.18984744625982	-1.33683998795384	-1.30554838199898	-1.32234661106148	-1.54050488664458	-1.85948114060383	-1.53845949409755	-1.43544921796265	-1.30042488245352	-1.28515361609861	-1.48329346373364	-1.2705585121632	-1.35400025241995	-0.884343082795966	-0.416235358685716	-0.381992320862553	-0.356988690707148	0.0171982355728276	0.162603500876579	0.590336426597725	0.553737900873145	0.72660904929925	0.966517972590817	1.05599258934222	1.04645531237844	1.28213883800967	0.895181513111915	0.815273410325685	1.10171310117509	1.23443815151185	1.08730745904394	1.13492147086205	1.11138146665686	1.09500639708724	0.911160797330319	1.17919912986043	0.971855714287209	0.453915136407687	1.06302218804462	1.21366569207616	0.970271244528389	1.02249247423443	0.855795915512167	0.330398383793626	0.568905792257979	0.785842509634037	0.522918517237711	0.386814067058898
0.537880970999111	0.400385335392351	-0.164894930796233	0.341130954308994	0.881555674216735	0.117491540461802	0.323815783153601	0.315365249588735	0.505205336747571	-0.0837538856228	-0.523735678552963	-1.57542993978831	-1.75047936538809	-1.4567417412122	-1.27086530604626	-2.22126776877065	-2.10089550018995	-1.72693739919594	-1.02345436647778	-0.806643642899792	-1.81336797910464	-0.942484046817095	-0.273636549655784	1.81535526227777	2.13448136145379	1.42381217351459	1.76780696806924	2.51920668930618	1.35632509287943	1.6309249696383	0.705334148063714	0.419721475843349	0.77492273308706	0.8255363850801	0.441113983970715	-0.328815773667004	-0.325341975170773	-0.46393321520872	-0.044436690642116	-0.136761937499951	0.210453587358674	-0.0192417946947527	0.0217588106958237	-0.0735646579067351	0.191698990190078	-0.509165844751241	-0.356147495356854	-0.298473290206243	-0.460949884182585	0.334592002070388
0.462836620260856	0.96837050198736	1.11888229193944	1.62664659702869	0.80948760077933	-0.406662597115796	0.610339272119658	0.594419295331771	1.00806596651585	0.403056248450709	0.429280692955141	-0.0357729480818196	0.719438332932057	0.258171907558772	-0.145879635053649	-0.196537503082304	0.297745413878629	-0.495456405031728	-0.0640954734984457	0.625495192527679	-0.171978359264887	0.418033611357304	0.411510089729647	0.0863670681144353	-0.408924145038532	-0.506503225204811	0.168669518911267	-0.0681276541462072	-0.258900538586258	0.209671201870422	-0.68337219490774	-2.02088044428753	-1.39633733578147	-1.69067927591889	-0.396303827957252	-0.783766881374288	-0.244666973426039	-1.04366177142043	-1.44412733158362	-1.79786541005527	-1.15634295475141	-1.60913444884297	-1.99672618038646	-1.59902459255946	-0.58494395569426	-0.337504414462303	-1.18292820525046	-0.640178821570306	-0.00897428275549707	-0.26004441474894
0.813593961292001	0.331958012566496	0.49083621714034	0.634138765310068	1.1039349967215	0.980611106471321	1.32268626555503	0.406007703920032	0.625226527577373	1.25796219220383	0.473603790329503	0.0404810088201709	-0.389736339973348	0.189383636746006	-0.393216565541362	-0.674866673034473	-0.834908740513635	-0.666325817391836	-0.4678819215539	0.324996129909718	0.445338690492565	-0.378950588410319	0.59285341786815	-0.235749901601527	-0.471238940655339	-0.390978103905844	-0.0840347211225397	-0.315006371683892	-0.0467270253312625	-0.207392909355916	-0.560137374727374	-0.761397940037769	-0.0900963527374343	0.19585436577603	0.583347394193196	1.5922931057416	1.78851421490863	1.47426495401697	1.713878456987	1.82018036569892	0.986506746545091	0.674511478452082	0.823501767340888	0.924802884470909	0.498832129546005	-0.5226048028035	-1.9035030697175	-1.7049768199586	-1.63417277015016	-1.65194209980866
0.656902787256622	0.763122531416982	0.505086259797743	0.453639566929687	0.561213496403236	0.171467846410423	-0.0689690866521857	-0.218882876042612	-0.611547583770062	-0.974699093667971	-0.823177429844307	-1.2271869655415	-0.56465021905831	-0.492166964163583	0.0826995270162265	0.317274424734138	0.0181244522374491	0.717547964651018	1.36932343519321	0.997080645170911	1.33774791629674	1.56961043569252	1.15921449624454	1.76956613106552	1.33372628588039	2.03701180436548	1.33647926489424	0.796406180218267	0.955734142518904	0.681765425404636	0.23949425309569	0.065013457069298	-0.472806441890808	-1.02825581012018	-1.04535934242065	-1.22675549375948	-1.77223397010533	-1.56022078988266	-1.57330244162049	-1.64605744257894	-1.59271486091075	-1.72099749746285	-1.45400760522503	-1.64248168315363	-1.24170338005726	-0.470963613999773	-0.0680041186613969	-0.313630054160451	-0.0130070337757332	-0.543020459828789
1.8532321206472	1.93200711689627	1.53882331380247	0.939071861591197	0.594425156825655	0.485381977492139	0.537175639186333	0.25573695509166	-0.0235460112824334	0.095812231326072	-0.115331581145988	0.334724022305546	0.0298170290292775	-0.0190476314472853	0.315335828406531	0.589083924771885	0.041037460386636	-0.402543381456909	-0.662330162640741	-1.01594406135752	-0.847946526966978	-1.49096485479197	-1.46382502056118	-1.31010227884485	-1.40546445019273	-1.65593640410672	-1.70027642418346	-1.21556327408566	-0.778450020788475	-1.03496213194708	-0.563407746174546	0.0127659483390302	0.057470540881467	0.00857359979063873	-0.166358701103406	0.032546042888955	0.272493634845976	0.832328652435062	0.718695014858293	0.172307128987664	0.24189262342441	0.323839121285486	-0.423641587906671	-0.598885769932787	-0.817719016986633	-0.795516647694294	-0.980502698773326	-1.10969437274614	-0.923645148072667	-1.10968260791696
1.10675163065497	0.746994595603952	0.346507837036124	0.316358541511493	0.576873840538021	0.219180037527578	0.200215711770303	0.042477086558085	0.0332049986212393	-0.452121959846724	-0.558056778016492	-0.567629450474619	-0.831583282153029	-0.50923503016667	-0.547606253934738	-0.767744058799977	-0.803416416487302	-0.875978583816016	-0.843648632013951	-0.773281359204066	-1.05044234745872	-1.30785429647412	-0.917866020269528	-1.23895842533043	-1.18167222626561	-1.8732767659319	-1.90447572582918	-1.62466527235001	-1.58141146772402	-1.6538210793358	-1.81091453515844	-0.928750949995658	-0.900501791517064	-0.27654820238423	-0.266270401261768	-0.0468885165025849	0.273431117503058	0.951069491407976	1.43282176942034	1.52264636909268	1.14176802667022	1.48808604181248	1.54180367357172	1.20799542876771	1.54341153785186	1.15326880298301	0.874959692381442	1.04286144895495	0.805729508445371	0.787953913797521
-1.04274099582503	-0.805130616186739	-0.0493008043883105	-0.239548838014681	-0.328822544910912	-0.946331319306554	-0.649831727801555	-0.797697629221302	-0.583055907017266	-0.831027695709856	-0.870181008407823	-0.824054960421799	-0.753496008370973	-0.957301502183024	-1.26886557264429	-1.34308986608224	-1.81186353738292	-1.40885249110185	-1.34368007465587	-1.08511872968757	-1.32218127158779	-0.789672893572364	-0.597271866142279	-0.711853735415335	0.128724009877037	0.566193010647752	0.571560516459934	1.19668281469864	1.46438321953472	1.93008086157892	1.72871025419201	1.80945604310548	1.8832091282652	1.83000238877414	1.46651753958398	1.36444191019968	1.16324900067817	1.46122600751928	1.16721633443174	0.71547671436699	0.767696263295538	0.634876156033298	0.81162480266901	0.464531671153865	-0.125977068210234	0.463947743225521	0.620330476193236	0.940713390369229	0.397923237395042	-0.424017748829225
1.73550157583745	1.65997754952101	1.89629540084773	1.7697902650456	2.01949984260418	1.65563245881468	1.64803315088717	1.55443362709616	0.858627893676964	1.42585729084683	0.667170504410425	0.614123061548422	-0.279174169431477	-0.0776215847788582	-0.155774100193944	-0.760838991668544	-0.714272661390895	-0.894279432018884	-0.729768281181135	-0.600901775494669	-0.893589344748475	-1.35825304027267	-1.5071901852883	-1.95451283852131	-1.15427805335315	-0.951114937959891	-1.41405832924009	-0.766088222713895	-0.893298549734284	-0.770833383502656	-0.461488780467951	-0.558864159909067	-0.038432476698396	-0.0874856766556147	0.387995855218165	0.607968388548661	0.258542193827088	0.384760810232447	0.754699300130921	0.458852995690532	0.404217752098667	0.198903610131259	-0.173394222116753	-0.512843399019426	-0.770152321102994	-0.699108489877736	-0.402298296168464	-0.581259498326791	-0.889368724384946	-0.739597844878398
-1.28781148475561	-0.91328152890136	-1.34392266791959	-1.99297485769684	-2.04218629095408	-2.20740310378007	-2.0952170269301	-0.588320267814995	-0.332286457609195	-0.536461929827176	-0.344640447211819	0.625071634447546	0.39567619681352	0.571229380102997	1.17380333975511	1.17501189784913	1.22746227830378	1.47002077676554	1.865300772702	0.429848883221286	-0.223119137312294	0.817920464921682	0.582215342608337	1.05236979114733	0.960211242056643	0.0411281326974125	-0.517340553902268	0.888078495355343	0.971007340331587	1.52741951378796	0.931905649614587	0.664586565223341	1.32431871511271	0.712846148250347	0.767366927994804	0.655476833182033	1.12922910940032	0.900494782045	1.02432078736374	0.0556512651705076	0.350472324247906	-0.577771579392607	-0.139839918036709	-0.33287591799493	-0.342120401009107	0.397069040236385	-0.0445185946968457	-0.477505027268323	-1.39255159081012	-0.518411659984159
-1.2659115467273	-0.9843080322658	-1.22338417726112	-0.873605296915291	-1.10152232462388	-0.748223285499491	0.199944046378684	0.192201720025154	0.121713185112709	0.853077295821867	0.350473683900438	0.91727059932225	1.47858116025642	1.02309987083079	0.909773974567869	0.79062244463	0.138814622147907	0.619293003370701	0.545011286750248	1.34547381736544	1.07618636941097	0.598395435811998	1.2670466458307	1.02851576712727	0.981429520209621	1.23637167978022	1.66754900849974	1.54389830449546	1.716410022583	1.54132236283918	1.24034745761685	1.43239178853587	1.08245394817796	0.65325463819659	0.237620289825357	-0.0654436053010666	-0.379139885740925	0.0927322255197291	-0.836898847705196	-0.607141352799187	-0.339101070461762	-0.831087079080513	-1.15892336993994	-1.50046421632545	-0.936906518821795	-1.09901312477565	-0.348455902365365	-0.692251181566907	-0.92607256796795	-0.529958253539885
1.30154628810385	0.88315362091206	0.603614447307857	0.432189125963677	0.320670781690342	0.0167814290185004	-0.439488826693612	0.0955512124427862	-0.657351901047686	-0.48961211707194	-0.901005875068514	-0.997325344620342	-0.943898528279632	-0.251712833862327	-0.175044532359096	0.324388016473079	0.477501655135241	-0.0519439859611595	0.872941152398219	0.942006008511351	0.821570634584947	0.640999240436597	0.705167905208262	0.799875293812258	0.414991836462449	-0.0267744368160309	0.0915794591116476	-1.01258150481618	-1.03775095276183	-0.569765427427234	-1.18568453225672	-1.33882591720657	-1.05698538504863	-1.24379126665773	-1.18234468905804	-1.50580745034981	-1.07551257138386	-1.57385081608115	-1.09204758622035	-0.913450953839493	-1.11274464128152	-1.54005154677247	-1.45325832913194	-1.38659544718248	-0.420693124942228	-0.237030891125967	0.0886486400997881	0.321819176103184	0.61618573714943	0.81861960125109
0.678681086154728	1.61571942868891	0.97856075486325	-0.134817574287069	-1.05937198741324	-0.665356519755643	-0.362407999275024	-0.878278781842092	-0.890983783427248	-0.813790557607682	-0.350159210275468	-0.230901174073695	0.043460069847539	0.310466340739229	0.475683722524	0.540262794964933	1.2242247208269	0.34036504361103	0.268381159290983	0.508296909234045	0.933710654691102	0.432049072635488	0.595013970299726	0.668280224314798	0.555903660726769	0.184829148176013	0.658481250630853	0.808621823657948	0.800474298554106	1.52822143973201	1.39594390386163	1.08805990642028	0.522587345643157	0.58224081140013	0.293368149812886	0.656553996834543	1.04679528866458	0.465190340447929	-0.199975019516598	-0.306475349635257	-0.748957019473127	-0.834632223953244	-1.16940291586601	-1.91450547594215	-2.08664429752102	-2.00780662536382	-1.57006165833272	-2.05258384557636	-2.16854896860759	-1.89171878318111
0.242456019435517	-0.552311950759389	-1.08993891761468	-1.17264970582268	-1.84783597462442	-2.36869904324388	-2.31633618373742	-2.07872411791685	-2.24759867703487	-1.61375427628563	-1.27088124726928	-0.298370588666968	-0.299039002024047	-0.116551819260982	0.713456706384619	1.30339172486695	1.05388784177297	1.5040571179627	1.4442627696188	0.872242219489355	1.47155351390032	1.30537911737687	1.00199526649662	0.272398254256259	0.168441921720218	0.977589694709684	0.692028129245987	1.05416841746115	1.09070547425165	1.22414841926435	-0.0834318561658401	1.19834461188447	1.17785312590929	0.094740294711347	0.174353898258132	0.0785834917096886	0.759967001526296	0.139350205483817	0.361818723210617	-0.753452243674228	-0.126929834635988	0.113798447239615	0.347589012827404	-0.470962486178328	-0.659710357167656	-0.243216433887367	-0.0995937013761049	-0.302406608722389	-1.2166389236348	-0.85374361673328
1.16251611985062	0.963976084816276	0.468410001250773	0.435267774857014	0.14123150595399	0.0282965466321478	-0.480526093478456	-0.10483526997893	-1.01035767906816	-1.33578577611479	-1.23884721368425	-1.77751399342689	-2.10950403032117	-2.26762898937515	-1.34481984334574	-1.30164445910995	-1.02866687833879	-0.808451573072073	-0.782783845076299	-1.17819082995188	-0.237059265546891	-0.0764640336451084	0.0123311920629108	0.634013810308392	0.791304315017815	1.33101421112394	0.974791496977022	1.01369706199531	1.41533779993554	1.53533412640826	1.64812816060848	1.91681819657841	1.24979575738596	1.75904612195832	1.41538304835999	0.995046623098772	0.757257305529481	0.736657898082704	0.0367180008536924	-0.613310113261464	-0.425651063475589	0.0252864302629721	-1.15962411752986	-0.571685484710243	-0.182662958726985	-0.199149817009692	0.0301288923183731	-0.777307450778376	-1.14289950981061	-0.727327827216002
-1.00682243358838	-0.374414948661179	0.367881960381999	-0.0386226243581186	0.266886283339379	0.127711660727396	-0.069960945244994	-0.0160268568840305	-0.106189008209083	-0.121956807917574	-0.272261674419542	0.288091418380366	0.362060515323529	-0.190573996297817	-0.548905121426022	-0.38880630043558	-0.466765341001739	-0.378748530891331	-0.845096974809932	-1.08350544846845	-1.40036065517873	-1.33932664493447	-0.875937082466997	-1.10615380081513	-0.909011160877635	-0.414459105584124	0.0991844700395007	0.210621058890067	0.256219272421998	0.506913850270863	1.38426540712769	1.59437349764478	1.89556464493389	2.51488515448538	1.67100044190025	1.8866933702256	1.99644906876651	2.3871640546638	1.12276983880385	1.44687945804699	1.0644952644173	0.600016681989785	0.863206869873791	0.352541120227832	0.00734364869783246	-0.4556677228003	-0.495724536501659	0.0659646950801653	-0.967137813547131	-1.08987309386901
-0.779267852237127	-0.535642947297416	-0.207013352147257	0.0214100430658563	0.39623721469744	-0.226963117835481	-0.660810407974001	-0.60957189334432	-0.243116981590685	0.257306569601373	-0.139617334218921	-0.531013937803404	0.123300481399479	-0.504057708967646	-0.585231139320946	-1.13302393902962	-1.69501219954041	-0.970590435153374	-0.944309480918863	-1.43989295001864	-1.05379491270571	-1.25081589433585	-0.898994726319078	-0.842837230350001	-1.80308299455892	-1.12353332381237	-0.849267334543705	-0.506828883594552	-1.05990986591776	-1.26596939957171	-0.100972680676114	0.620884158505228	-0.104550528139405	0.067396085598244	0.598088318981675	1.69300091774428	2.18006439342422	1.44190085861669	0.926098579889185	1.37131938573989	2.07305373633448	2.20152482032581	1.8821980239779	1.78361180360519	1.29233333956977	1.45729122036735	0.338918903567172	0.0665786081115315	0.377803070708678	0.630575960268321
0.950151939134345	0.703355131837142	0.524529973813782	1.07953878585121	1.31246776975867	1.44657850463785	1.02188117087429	0.546691101124597	0.643964332613461	0.325863035428095	0.680115477553352	0.460566916426475	0.679544580382749	1.08947471282979	0.393771822445471	0.203740338521351	-0.0458184386309714	0.267597633798141	-0.307978126160282	0.221260807699287	0.0337876014592336	-1.12126508496399	-1.21057080590205	-0.463375371576364	-0.878744085525751	-1.49927902148744	-1.48317070103963	-1.56516160874878	-1.99162438765237	-2.76947433541836	-2.07132115557792	-1.21463108900438	-1.53498101660041	-1.79248450230504	-1.57821667067103	-1.22122562918881	-0.86578651374856	-0.298834424567699	-0.411559914895797	-0.297743377193358	-0.138038704472544	0.665543179467315	0.782039308738895	0.515264733328733	0.310785364405048	0.861400831753344	1.04297903189627	0.315810076079654	0.159079329178761	0.408537506427462
0.746152576845819	0.344611729344186	0.470088395090212	0.505078924437633	0.435808642071251	0.65754371138365	0.809595588662607	1.16555197931213	1.53677263869207	1.45242885470963	1.83526683098314	1.82755478555053	1.72667640184386	1.59895136146896	1.79197923050663	1.53132895366409	1.6762906174545	1.47849634964756	1.27901625698748	0.400982209646483	0.359618267808649	0.523137962234724	-0.355626599105777	-0.903217606158324	-0.630359903681745	-0.528383172846576	-0.871329329554901	-1.22188468946963	-1.16357420456428	-1.17854938803669	-1.47896921450742	-1.00497025115776	-1.06080271956566	-1.29754781502222	-0.883475890856295	-0.0110645246852247	-0.218194928021426	-0.0191221292854381	-0.0998569037541303	0.192656748923812	-0.31979676054959	-0.102252169086185	-0.339559724239739	-0.284403156779094	-0.30610312910259	0.0644650658021996	-0.969807763556873	-1.29874045596113	-1.05716842931655	-1.38650753428024
0.536917160082504	0.988939223650471	0.482062040983322	0.871255551427712	0.334234091346907	-0.162522679409912	-0.569005883901057	-0.2264418974833	-0.0867412157527759	-0.177432343376556	-0.146239201263133	0.113144835696322	0.147826501350969	0.141203815856825	0.430277210908658	0.702463963969052	0.75349205566757	1.27265283890301	1.23546892322456	1.46289733241357	1.24184474935436	0.190470265476947	-0.416932244035051	0.147446695375978	-0.0887274705619616	-0.681893879236348	-0.890690524861263	-1.49777853080222	-1.63738758384124	-1.99773030613863	-1.93891677172541	-2.10385777691377	-1.89140707633756	-1.52790317217134	-1.61658361757972	-1.72330968196173	-1.14158692758748	-0.27736770398544	-0.611773984532372	0.0714314126209035	-0.171322234710633	0.578320120041687	1.63067788269239	1.62508600217221	1.5732760425284	1.35011227211979	1.3814416348402	1.3234101822169	0.676549241019216	0.200815856432535
1.28099559650008	1.1494102899194	1.34294953016919	1.48231816383431	1.30101266536417	1.58108494849298	1.68150472777718	1.55427941396182	1.36354105395906	0.967914327328588	0.867067901089665	0.904087604279419	0.610095497645438	0.0135334361415013	-0.305973880002434	-0.291713822091139	-0.724368850766687	-0.888735696393098	-1.10846762251526	-1.33091451699756	-1.2723017051772	-1.43769888568605	-1.46012899593755	-1.67587628796432	-2.09793920287996	-1.59734541664636	-1.39657957212268	-1.0657611649046	-0.938602858478488	-1.10144124674511	-1.26673393248363	-0.685558887392532	-0.98472999397961	-1.04845420374994	-0.83001982581848	-0.637339227333798	-0.222049352903474	-0.599041258903727	-0.386620795510407	-0.271281627313844	-0.100133589929068	0.00245045328910978	0.428024392679207	0.388900548373722	0.692500131474703	0.586357186389046	0.360597771134426	0.105534251650029	0.659147901486404	0.762008994066541
0.214830121544129	0.0742375510697201	-0.266912634688692	-0.22570182190286	-0.614287075702985	-0.498331149300179	-1.08844585062472	-1.13991335441192	-0.712320511514411	-0.827970648785216	-0.230722677200342	0.297063426108898	0.44479098754536	0.605997911969754	0.777118472184001	0.887407116640036	1.19389056811872	1.38912413991958	1.52319814425585	1.70944116602927	1.82513291531021	1.52787302905144	1.62954656764796	1.36287143648811	1.16814805351479	1.06524989212486	0.844717102897036	0.652079313610167	0.280431627834978	-0.354992858599441	-0.42664513647416	-0.623498617883206	-0.773304188168358	-0.963449046791915	-1.36973705761312	-1.70826813221715	-1.58864228187254	-1.37255260025235	-1.58686798246488	-1.83082674371809	-1.65579627980983	-1.14231046824806	-0.997043296485009	-0.685309023285495	-1.05547760129247	-0.824587298726926	-0.790585042180742	-0.123712792226764	-0.344215228578977	0.0116305549205475
-0.70121873577752	-0.817245471084884	-0.32580084247229	-0.608824703260402	-0.33402823196674	-0.716460667821432	-1.16887311544766	-0.851865433866507	-1.68052312203025	-1.8666438957733	-2.09836563538136	-1.43487099682334	-1.41501535963007	-1.10831413229448	-0.853511531954105	-0.365670517975843	0.000464009073244799	0.679189422996154	0.904193311734591	0.63601113232905	1.38395639980125	1.21169959059065	1.56105442594298	1.78700319393599	1.50501826564872	1.95420075287105	1.86196601957134	1.4990942990796	1.28389178906943	0.977247653393582	1.02413823026386	1.01776864649239	1.13277154490573	1.20588085305758	0.675733973647825	0.608781324754749	-0.0247702295494562	0.110618594817249	0.597612626122959	-0.0701953479139529	0.223969817035052	0.195773871657763	0.00618747984377269	-0.171325135185006	-0.671976909134756	-0.102519041940134	0.190052303737239	0.189318390371032	0.26243214166201	-0.38387175713477
-0.343187567151562	-0.372660020513259	-0.941140577513447	-1.23638760830225	-1.06782200493739	-0.945899388688997	-0.869812086706976	-0.672210515270353	-0.472941984454567	-0.569362702800428	-0.545119958798253	-0.460992979560946	-0.491265744431613	-0.645320977757803	-0.794460290600441	-0.838804643514374	-1.00243791448365	-1.04166480901246	-1.32404828042496	-1.46529658839169	-1.55133573061469	-1.13454121354178	-0.885574311523726	-1.29731604285535	-1.13517946462892	-0.723039172758545	-0.20601051627492	0.307668595063251	0.191426807790191	0.418714590895094	0.566499312652029	0.468085977355388	1.01907691672985	0.817130063937029	0.964756343315429	1.11815112696297	1.28060647437565	1.74668441110347	1.52048629105978	1.51429670801593	1.80289799675058	1.6209959592261	1.65317816384232	1.69367738520453	1.58124050703159	1.67463180443246	1.25420711861792	0.870705550290874	0.507037431292042	0.525598775681856
1.6145227028959	1.731019268069	1.35901537295112	1.93803988343377	1.69222820519399	0.875007815816957	0.578616784297075	0.0658759093326955	-0.588223238266075	-0.697940952476953	-0.186367769115426	-0.096924313227112	0.156247340187092	-0.405800587897413	-0.0168342658529964	-0.739139375666198	-0.653843432656628	-0.763273573353606	-0.175242332468696	-0.027837630882904	0.00182097258166704	0.16809596900393	0.0833631584122975	0.00326358139757153	-1.21495197461624	-1.02466559559286	-0.658887656307497	-0.45476904234844	-1.08770120791161	-1.60522243110091	-0.835198445826903	-0.532407800797218	-0.712717559091447	-0.973789046404573	-0.954085157804006	-0.967728048530919	-0.0808309565989058	0.0642742982607907	-0.146642580520204	-0.474002809920768	-0.104545874389608	0.0439830809024044	-0.453494236755685	-1.08075275346563	-0.898443333825701	-0.473989250120332	-0.616622524753766	-0.708612318730946	-0.945963623233405	-0.927111171829172
0.141177618807958	0.665090659400289	0.704597047129763	0.926637434730312	1.54139361240181	1.69092671885572	1.12365032522972	0.831024008777634	1.05976931484791	1.68038818376764	1.30175876424752	1.20047858783356	0.532716796512886	-0.0466895758302438	0.201053535608344	-0.200941860138889	-1.3591013400738	-0.938925970183649	-0.285400390811063	-0.128532994536579	-0.322404823604404	-0.447035827383695	-0.0715911362165422	0.0767452377795733	1.04143704066984	0.627946447783145	0.789328121175567	1.09769706338057	1.41891724576994	1.23211303789454	1.39808185432091	0.555532796419391	0.0986140633696478	-0.0940485027573281	-0.658360112847019	-0.80655095156882	-1.23161039937687	-1.14492384326106	-1.63090725084012	-2.00274110368074	-1.83053465845901	-1.68172532466535	-2.40954467146729	-1.6764781110119	-1.23864709731703	-1.27921252226104	-0.498303699233126	-0.752029291783443	-0.25940432892446	-0.284222525456383
1.17603235785241	1.04159370604988	1.49937064902708	2.02416432535952	0.87092544590198	0.884264475683773	0.283832370124756	-0.195506452196872	-0.355207049731672	-0.427577846324193	-0.410486231063468	-0.813888848975671	-0.192245213796571	-0.650496549610742	-0.473217286727762	-0.576031443718231	-0.354718710723599	-0.80372405238619	-1.13520461606399	-1.65083155026226	-0.926708119942964	-0.688577664543359	-1.06284623688088	-1.49661595115736	-2.33622036746841	-1.31487863612355	-1.47399201236174	-1.68790106900913	-0.85532383016933	-0.937772340303993	0.668136305578228	0.691740171720242	-0.203367963067918	0.613863164386561	0.276171292268004	1.48585105183816	0.614919580605967	0.468568568178149	-0.155511073637741	-0.401293604354849	0.24105051383449	0.913191307827902	-0.469605536610665	-0.716167173007626	-0.739495212519243	-1.19689837533735	-0.368066893112701	-0.0550044983098761	0.668030109266213	0.210366908605752
-1.01091149931115	-0.987725893575803	0.0251550144680031	0.22111489646478	0.379295471549875	0.733682756891827	0.943729832150474	0.837953709445857	1.27720916686361	1.53995432906148	1.82523779963725	1.82802964676086	2.03848071404392	1.3114873717261	0.0090421784309116	-0.705004002125286	-0.281441842980482	-0.0404901336558618	-0.122184518132291	-0.873857660900889	-0.790601246925147	-0.462054591170606	-0.161827226673113	-0.555947510877939	-0.242295126828476	0.185932932443136	0.44680018496494	1.49362582043291	0.70191770955037	1.2771420376788	0.997809188617579	1.75949432091584	1.23211977827934	0.824405449671533	0.833912395551546	0.919067846524855	0.442136922853754	0.616214412140402	0.955510287455573	-0.0881741088983784	-0.020476393598832	-1.05096276285372	-1.03875399875095	-0.487597828729573	-0.700929290031482	-0.70309703906916	-0.340437202293446	-1.33119510415123	-0.832909043992033	-1.20549357906076
-1.32609343657182	-1.29929373596839	-1.94061369115012	-2.11415465810582	-2.05793493553031	-1.89180346023998	-1.60652188853829	-1.33604300378883	-1.39070614812909	-1.57356680033047	-1.26799412995037	-0.938153416645398	-0.751541670616723	-0.506055412370403	-0.275096152883775	-0.202953135470295	-0.332751567057955	-0.117458387199879	0.100533210409087	0.218450269688094	0.944242239428334	0.780665975408367	0.812560675674481	1.13715489399277	1.36653006209982	1.04372337589403	1.13585942884273	1.21865708496867	0.973272662518248	1.07407377877134	0.656025651897295	0.220930694865385	0.165315514420116	0.60626787606191	0.390740323631765	0.0745831894075905	-0.189167474696154	0.041991053550785	0.13970517754011	-0.166144145047314	0.0516068416571966	0.218469882751667	0.232338494244803	0.539350640593725	0.545928516873607	0.47868840195629	0.93384619056163	0.845691509858982	1.01163794846435	1.2615635930566
-1.21880305816249	-1.20120118711278	-0.700764755479218	-0.759759849587594	-0.911534943578538	-1.20488976900722	-1.40195272891325	-1.66697051007715	-1.14605272087835	-1.32969171701379	-1.32448215009708	-1.2393698802936	-0.533873039102762	-0.175647078191087	-0.66134795384933	-0.326707830672301	-0.125511202510369	0.731075065471908	0.94459908218126	0.965036992433163	0.852463911330137	0.849205216289161	0.639556643834915	0.725197826578711	0.520112524404351	0.179486467145847	0.809221375261931	0.812210737440465	0.129178330789206	-0.556122728988478	-0.586403357778445	-0.216147857907908	0.192995549448213	0.82911181023802	0.730140919764723	0.839400384639736	0.994627680363947	1.60172135182154	0.965224576763673	1.40622544330894	1.56259912262157	1.90650760096666	2.13814189024478	1.56696413887656	1.11361794459662	0.625635837309325	1.03546252457722	0.662079208194085	0.0872436618647567	-0.254889199334183
-0.945229634499625	-0.86239261855594	-0.410004290181214	-0.513518706943353	-0.194604220993216	-0.422363991119966	-0.200893717765292	0.142772976447847	0.0967461445143424	0.393813915358223	0.310845305509204	0.586733097372832	0.916343071042988	0.913947047998096	0.746521058720865	0.745375205795673	0.985754537055501	0.940482270970554	0.271504757846401	0.220493799274231	-0.0140119786908711	0.355709639262938	0.125032700912826	0.114002225109948	0.233719414971808	0.450330918205144	0.880546111046061	0.903908673143515	0.52742546910847	0.961706373771685	1.58626786683522	1.89290919000298	1.66444477060233	1.30202651153639	1.30656357971221	1.0389655426896	1.07340786303779	0.945321864005054	0.655509035477402	0.240195642909515	0.639263175848636	0.458722522560457	-0.309992329003962	-0.440451543157474	-0.357029782268139	0.0221118008107747	-0.372811395620917	-0.835162625120347	-1.57026607428213	-1.66763452641322
-0.22604414196203	-0.290654974523831	0.723719644609071	0.712731363265729	0.221814204338209	0.358949941122884	0.192652928048154	0.863316692757392	1.06884629564684	1.42446194620854	1.01851725163627	1.90136471162954	1.83416273802274	2.32357528875344	1.30177787384419	1.20670494251211	0.668224407418871	0.814625111846469	1.08214046228132	1.05331178061105	0.986186055288317	0.631479020349772	0.229858373213798	0.207075416416719	-0.219427511347971	-0.35891449266112	-0.167680495032768	-0.492629621743604	0.369219998815944	0.313692453137503	-0.192455586336527	-0.830896805191209	-1.12961627698223	-1.15276112696649	-0.590236630940441	-0.744516038141421	-1.48738549870187	-1.41307206172693	-1.31433048604961	-1.03898068968297	-1.56304832815032	-1.89108580277554	-1.92546988486811	-1.39548358319959	-1.57519751278659	-1.0246750294829	-1.368939529567	-0.979996441532265	-0.257164094483938	-0.619790058683513
1.05560758506512	0.916541947771925	0.585802679714646	0.0390402190148043	-0.226613114243376	0.0520609148178547	-0.568832994526738	-0.968789238608288	-1.18126134900172	-1.00711822890124	-0.681053795712734	-0.465909791616471	-0.370182805857826	-0.129441314298996	0.295315712483985	0.435448649541987	0.98937405175961	0.867969028698731	1.17922389905699	1.32902895387703	1.6103443748156	1.48298709106758	1.34953605483043	1.06058705694385	1.36542610845733	0.881310588799319	1.22941623780085	0.463334514199898	-0.041007556421323	-0.101033910088913	-0.367627690018648	-0.309866793396965	-0.434520357089671	-0.688161810223619	-0.969766548081268	-1.50253090416191	-1.33665672423566	-1.3894767969966	-1.99064470097052	-1.43826256746287	-1.3753264185024	-1.49490700440821	-1.40560018336359	-1.39896446841187	-1.29491443026397	-0.778940968533733	-0.607703836187205	-0.572488102428269	-0.536723439922267	-0.645395935627015
-0.632138909541383	-0.912290379494359	-0.513667348087081	-0.462914687317579	-0.29578984590197	0.0798469585583035	-0.284640563005313	-0.476363336743114	-0.797907579360295	-0.564063444900464	-0.865953204861787	-0.679990298666481	-0.703700324602461	-0.536365737694795	-0.519475555627518	-0.695985443457406	-0.908252043824017	-1.04583195874589	-1.26650703654466	-1.17185025457788	-0.769531953740418	-1.48193947214132	-1.17733732360598	-1.0670074688533	-1.01642767773926	-0.667133716831956	-0.893873485957291	-0.84589227037105	-0.816737048280582	-0.0522148178253362	0.151729552862677	0.626725031041187	0.913764679852203	1.21731167872519	1.51433268096328	2.06389298395704	2.11885069305894	1.60199613670197	2.2494370741627	2.21275295194012	1.8402744526616	1.39669124564532	1.57151338432148	1.34449930707302	1.01051605379312	0.786353671655604	0.30398910793519	0.362997891135983	0.40903681693234	0.610386587922289
0.555080568355888	1.31824025281671	1.59452697520411	1.76897988727614	1.81749049780709	1.29706581872096	1.3132929409755	1.3215445251226	1.95937051715321	1.04792490253168	0.892877025949525	0.702644175980083	1.02224066157868	0.296646900072108	0.388729297031008	0.448890917038773	0.255136556534861	0.15114885301441	0.310655569672191	0.756389010656757	0.547312347456997	0.786994578688525	0.490496237657898	0.226828495474233	-0.354903387269088	-0.13463494281142	-0.536015669076003	-0.721321734043978	-1.0190865815039	-1.14772264286454	-1.80364772503079	-1.81262184564989	-2.45686369727776	-2.13606742837134	-1.59197034114055	-1.39202055087653	-1.27781635154988	-1.30804145038953	-1.4516765435699	-0.759838819171053	-0.545749714376507	-0.411091399413704	-0.13920831390299	0.339448376663076	0.383943030978853	0.0938718721540159	0.141503471923636	-0.0737707944225788	-0.153313264844115	-0.0873058322761535
-1.7140651093341	-1.5626530544901	-0.820323895927973	0.171249427063071	-0.128188744674742	-0.245997649083062	-0.0213995513631562	0.461158716663147	0.165647416793948	-0.736114493185862	-0.607335136657728	0.0391405290596103	-0.0652247670938927	-0.0712055082467977	-0.0243984865859389	-0.746629090235565	0.0199991794147318	0.253712711414676	0.199375689514397	0.318921817220402	1.02963666623038	0.780811491034049	1.12461921752457	0.838479770829196	0.746740101944965	0.481346628132252	-0.0619656975037311	0.489142717888125	0.724347754484507	-0.0152488520009061	-0.158476719443815	-0.540273973983313	-0.692416414192618	0.138633946776325	0.299262939361233	0.427833345173587	-0.236312097486641	-0.500789469377145	0.713848832449341	0.646902251286155	0.536084802962019	0.815922681206799	2.08995326380136	1.72807832722926	1.8406417560328	1.20713983853752	1.10274043491443	0.792070323691372	1.35597266477601	1.10831116774894
1.31799485924773	1.24905566967177	1.63657395499919	1.54509363622562	1.24145690937226	0.90153389734985	1.1652072682534	1.82208970374055	1.30249632957376	0.937299006381141	0.824873403258803	0.364521975060496	0.266813772457534	0.0651958711834698	-0.0237467261478117	-0.0521684436266139	0.17008696634182	0.473874427069988	-0.162079642596823	-0.199278806554879	-0.107807705222592	0.502005708597098	0.551067256494563	0.477440499115026	0.511800314211951	0.283801179613774	0.462819039254058	0.0302025676424366	-0.167044779694321	-0.724645997353469	-0.886223909025012	-1.27260173440432	-1.39986693093721	-1.42203100330283	-1.40068194091183	-1.38970918221499	-1.64586237733364	-1.85278144483405	-1.44450139940119	-1.55241498234072	-1.7467530381673	-1.42215856147479	-0.913014650175235	-0.701863874750549	-1.20907235076413	-0.908904749135851	-0.70470932163092	-0.603536980426936	-0.278890361033876	-0.519389335861924
-0.708485735368109	-0.623319227334329	-1.12057782817464	-0.639914183152272	-0.548018602217786	-0.611688300807081	-0.869946891970893	-0.777991236366332	-0.426817533110552	-0.46112510620544	-0.301399115591143	-0.798859486823968	-0.610230766459291	-0.41587851150959	-0.0615549641151997	-0.347250560346498	-0.22132797736114	0.421252337349047	0.850684127301553	1.10032348707344	0.977395518921015	1.46593695006501	1.30465743571401	1.43241004454907	1.57595491110283	1.64110990393136	1.99421739573693	1.64507658753551	1.69980734441796	1.1531168800144	0.999530501560008	0.710263457427875	1.15442859406684	1.07625471892835	0.933609273793398	0.983495957310741	0.964727487798771	0.235567293084769	-0.036257582703495	0.652832689672922	0.29050778837251	0.327676714352651	0.426485183223129	0.540297320528318	-0.475264355575894	-0.71561768683814	-0.557100743924079	-1.08851523073192	-1.22543947618676	-0.735822537515393
0.541245728402751	0.579302636027143	0.42118873164049	0.396791363853839	0.362672275851349	-0.194946758862369	0.00408910731238036	-0.113916881277445	-0.206070853607144	0.0410041412672873	0.335723058171139	0.67149320532684	-0.111046069292759	0.14316847972931	0.934777039992805	0.991388472929624	1.04381053157966	1.28554547809595	0.563671523771471	0.652877520939417	0.676540621805424	0.508633988290385	0.603153538504183	-0.241793629112714	-0.689201777634951	-1.52314742144575	-1.64293179717729	-1.82357406471601	-0.60664673508816	-0.805262136488673	-0.562809328236322	-0.161827394215878	-0.611440037072341	-0.745014172774622	-0.300757380254068	0.628273343305667	0.812066810500038	1.03852502556779	1.78304631891073	1.48973845484044	1.77528459647999	1.76187857510221	1.56265839282242	1.001683595633	0.681579047136065	0.880710379381148	0.414057862909883	-0.613921443186589	-0.872841701846192	-0.671854720507876
0.235124195313312	0.904309157283186	0.0607522071054357	-0.378447732966182	-0.914985553959643	-0.0616255517559638	0.488673158320986	0.817401826521	1.20813175561618	0.698381600007628	1.71076860679275	1.39106947916481	1.53348450308045	1.51585928910409	1.61785055247317	1.56291729547377	1.75347124915389	1.02705960529747	0.525873237394545	-0.285199315930659	0.254760579552045	0.785874714585821	0.45218226149204	0.815460896590957	0.573212949855144	0.716628608742805	0.264980187667859	0.60338614680929	-0.0316945862213323	-0.0142773383384978	-0.245143766755977	-0.49795819975754	-1.42255228476987	-2.20394024221231	-2.16427764548345	-2.3087152297699	-2.08331769358373	-1.63874882150605	-1.44515613146574	-1.3017397251041	-1.21786609951149	-0.657246093908163	-0.240027775281833	-0.737260760506692	-0.0700536026492464	0.12817188062679	0.183718621027724	-0.193075294694618	-0.862737667256956	-0.593555023957059
-0.914558714604341	-0.423884369842701	-0.0214277669808954	0.402328105654187	-0.0151866993814901	-0.185157721581741	0.180386324381449	0.672496599853867	0.935896355550236	0.616395844249102	1.04103244514333	1.23436760453756	0.784732172637551	0.714847600743669	0.497227780874999	0.436802025704033	0.461152335215334	0.330331192641767	-0.342063780683434	-0.289631229959363	-0.775712683538666	-0.129532853507487	-0.175359579852142	-0.649590610686169	-0.203526207221595	-0.165040278664515	0.0573006776242791	0.413839217113242	1.03843503701628	1.13845835129149	1.40636880117436	1.6077682131986	1.91066870416178	1.72744071933588	1.42041412145196	1.7826740019943	1.52486280918365	1.21264432206551	0.658691590634237	0.530959793220518	0.39164780721814	-0.343094273699279	-0.17817350275047	-0.484171137051641	-0.413416336727469	-1.17775641674914	-0.824271138172861	-0.982009089386374	-1.21279625929112	-1.5311675864065
-0.580642572832239	-0.474464138704872	-0.306023664353062	-0.896105395360821	-1.26410400519464	-1.19628680040112	-0.652416846625346	-0.668200402603064	-0.454342268923519	-0.273542239594268	-0.401920342266451	-0.481884159456549	-0.953748777163652	-1.21728168851517	-1.4028693555733	-1.24858545142104	-0.852738144841298	-0.786994883259752	-1.14982391314332	-1.33458592769763	-1.03693843436826	-0.955528353713643	-1.09306364280515	-1.28793985434625	-1.10953975222164	-0.730774017040806	-0.133541693305582	0.22037020583322	0.325743715069876	0.149535092085359	0.505292129892459	0.670004453653071	0.732617850435555	0.677753738025249	1.34811220182871	1.35604750851201	1.91087459954838	1.65982750947983	1.60865216084291	1.16349923000677	1.30353014642839	1.52649338154088	0.917387374034544	1.36429866328626	1.66360079758851	1.40717562466606	1.3074363591814	1.4368402924879	0.780220223236448	0.418436987977231
-0.517511088231744	-0.492770905684938	-0.344733742273537	-0.690446238433298	-0.200881274571132	0.156927713561465	0.359807716694539	-0.177566518367498	0.108734810066527	0.0392921490834972	-0.165989248626548	-0.204200308541093	-0.298072029043809	-0.119217946881427	-0.233563867744904	-0.590975948118345	-1.06813669665011	-1.04278490592467	-0.89293354122708	-0.730226067197608	-0.752343481136738	-0.628689879237921	-0.377719244795101	-0.512502863655813	-0.144766979689732	-0.422944484413529	0.0424375384182562	0.798211866641676	0.959970187937824	1.06242985818868	1.19717735362806	1.33286034080465	1.72677315985912	1.90268619510409	2.15657538864788	2.1872470343906	1.83629192476598	2.01003754536215	1.65676371524831	1.34405871738054	1.39376799699231	1.33118264390981	0.569680671366293	0.417296805703556	0.0261222467043969	-0.664783464398656	-0.77146944252334	-0.841297696457603	-0.982703651317466	-1.18325904860491
1.03071448474157	1.46114520425362	0.971769034265594	0.083780384556747	0.0770519986741703	0.217337199182946	0.333099171542585	-0.108988892531135	0.203248923775643	-0.304149511592142	0.0244367697443824	1.22744702488648	1.03678874931155	0.518760153568117	0.66587564750596	1.33265206769445	0.842997862683117	0.698004761596486	0.440944602089858	0.752352140236778	0.772794238829677	-0.265993443684515	-1.53836880900331	-1.88005457494409	-1.79055931309905	-1.67540151505809	-1.70811750214742	-1.99647299071986	-1.64214059991089	-1.35617511913048	-1.41358155571882	-1.5554836260399	-0.704242379519144	0.062458165211472	0.51111144300346	0.440298934261521	0.185526586654062	0.282896498770157	0.483298340464688	1.37911838100094	0.870408809512154	0.728417870520287	0.310255108037775	0.264112047171125	-0.816374670019646	-0.912800970179355	-1.0206883432798	-0.979804881873178	-0.595332548250343	-0.240258228938976
0.104397272674693	0.275083585621261	0.378746397517899	0.222224310058702	0.413417182248652	0.698153029092778	1.18679486213406	0.83219013685691	1.12553179472594	0.885403761660303	1.62565253394396	1.26951664274559	1.32771510778526	1.42368786197613	1.13379297030301	1.17993844682389	1.09470698730124	0.744605005113978	0.55868389711861	0.605287116692581	0.809194116332393	0.741293350568908	0.449118132088748	0.672801819411965	0.918883297040707	0.538209516480427	0.750747577016258	0.233145149940237	-0.0508600473314813	0.00162436923231445	-0.179418151800366	-0.621669946139904	-0.926684868469382	-1.44390863459327	-1.44393818133495	-1.74172903442014	-1.95373491806492	-2.00914799137376	-2.03826849056756	-1.99480028137679	-1.75809583746105	-1.7741987625777	-1.5777609933347	-1.32708976004945	-0.866941971819744	-0.583896825431149	-0.52903424457971	-0.444816845767738	-0.294172024636891	-0.343799749121398
-0.567281731074596	-0.274647091740722	-0.838915244752077	-0.687702058420099	-1.35831338258912	0.00503725669296696	0.0769736115516833	0.220456252108858	1.58684128479957	1.85902758209935	1.78439380522228	1.77316575572687	0.0501677102424524	0.362693800249046	-0.113040896617023	-0.137611723270543	0.609076737287387	-0.813263981260621	-0.881685353023891	-0.455782575735637	-0.683233489072689	-1.18527216468147	-0.877134443434325	0.216535835204092	0.995512187912656	0.467439632574452	0.65621203837022	1.28196434398253	1.04722621646646	0.492460020256679	1.29711182028679	0.335082217668826	0.361179236259009	0.475733590640378	-0.0693198593822932	-1.21699607623944	-0.943336568226541	-0.929732564749366	-0.968079440282505	-1.25554902357721	-1.61872979859003	-0.747319910553823	-1.65742366340499	-1.22159869431592	-2.09315383053601	-1.66254627751793	-0.382413569781026	0.585116812249234	-0.303962412071332	0.763222908583013
-0.802209422386442	-1.05015151432466	-1.09031113879893	-0.731962580288178	-0.175437798292615	-0.161385049553621	0.51772755901057	0.232904189115129	0.838328542159421	0.822015803656605	0.553397310600009	1.52648493400827	1.51429513621203	2.26700237320723	2.4691025368301	2.39298804586807	1.21673698421583	1.34211981247662	0.385735752945369	0.590439122024189	0.386078378967342	0.209139321764887	0.14788308691767	-0.456662510377182	-0.371485118300695	-0.689481596759354	-1.79497196620954	-1.44552068443332	-0.614725875946926	-1.04767752727334	-0.850543501553029	-0.827798721810685	-1.00855701768057	-1.05527393400777	-1.57840513984256	-1.29893208256922	-0.689237808482251	-1.27479642750333	-1.03822271210486	-0.932083561592885	-0.712911224767556	-0.41034121195791	-0.127879640197956	-0.634392301201215	-0.483075631577933	0.189296323394829	1.30016275506946	0.636294269338224	0.694397522572553	1.30129432008441
-1.72985572213928	-1.54858937782336	-0.840209933713174	-0.522201915021006	-0.646068173955502	-0.294061363124842	0.040983210569627	0.444271930942358	0.574011603914336	0.21998792378961	0.439560784877909	0.318081701347452	0.431746867131447	0.524258950939302	-0.250490809150341	-0.0807777350582077	0.26182289147807	0.391443158073933	-0.0542694522918977	0.41462089076312	0.540177775613276	1.01043961478867	1.77894334736562	1.59109464825566	1.76746645754805	1.02551218837272	1.60432131915245	1.43879186210209	1.78669529022295	1.43286666218298	1.40379272196352	1.37787910461016	1.05501307363374	0.799701072644498	0.671090047896022	0.325703745498969	-0.0287038452239985	0.503993962937794	0.0156725231190088	-0.309863051765132	-0.223557051651529	-0.222390367209628	-0.481686839313836	-0.663773913100626	-0.253156467694388	-0.502677400548035	-0.397953488294044	-0.340628291087791	-0.307405465816314	-0.538449744827913
-0.782235167013177	-0.413382570422374	-0.447768895107305	0.201765321964017	0.401229135898538	-0.207609049282787	0.766892421474912	0.685176906880568	0.24332320568144	0.928038379148425	1.16172964789028	0.789138079942425	0.56399729833774	0.340345268500102	-0.0368428532373267	-0.894585594299488	-1.02583021666373	-1.2024659857453	-1.57608394997685	-0.949403298459266	-0.654185478546895	-1.28717054146159	-1.44724973047315	-1.924774965816	-1.50124188848293	-1.41196180241699	-0.834099587505016	-0.852035324474817	-1.068774098505	-0.139008853907728	0.0527415965749705	-0.50998033184183	-1.04187782013147	-0.863842482983349	0.279547518193397	0.0183912742021121	0.252672998631329	0.775354929799475	0.517639546219304	1.29278394380859	1.67813308306546	1.67412746154884	0.982848536335843	1.68927178748396	1.94628274164776	1.75442907057652	1.60761884044411	1.76065057645559	1.18032706068284	0.518140709888676
-0.269785803512817	0.468610112412658	0.58943867814036	0.462902425342229	0.0834053004739864	0.376311844330891	0.157737295353293	0.161998321828108	-0.34731839660377	-0.570877319960801	-0.654220963682304	-0.949918737195767	-1.60712703778882	-2.30694296949842	-2.78766449975651	-2.4768710586174	-1.92152251046663	-1.76025047523189	-1.50133522780538	-1.93902322293092	-1.10912664970457	-0.899723338967365	-0.291017748011077	-0.232733286995546	0.407276649412812	0.371214145783805	0.955913810938527	0.633504466853388	0.527756605020995	0.258684108345247	0.506572395802247	0.647284636554538	0.183305809866655	0.0250338358377479	-0.0125952965898787	0.525981749158747	0.654732271904866	0.487264401828985	0.739394444373122	0.307626898849775	0.814725958799598	1.29052965823827	1.28409719058647	1.433738819818	1.37399444685237	1.20959847217937	1.26930752137752	1.02356474530171	0.603268632083339	0.74564034099824
0.542353880683419	0.382435604619286	0.188680813101444	0.423232618471618	-0.127558948516394	0.517690895909782	0.220247886445535	0.046685912126083	0.488321856762381	0.140652619466145	0.359105215211501	0.473191046226341	0.263677859699683	0.0955253436862011	-0.387801597423735	-1.05987128104709	-1.02399032485402	-1.13993542250048	-1.30415391925305	-1.17509545303277	-1.85780460339194	-1.89747306292763	-1.78719786926136	-2.35840708992167	-2.09935183767825	-1.14183721535472	-1.30759488214791	-1.06850042042282	-0.757397505066996	-0.650721601971015	-0.675755046395717	-0.63625987989088	-0.162678564210669	-0.295873664685237	-0.240636906007725	-0.189821110651086	-0.478835792735095	-0.338956868077019	0.0049782081496867	0.334095013456542	0.589535972534428	0.724033261771386	0.856899604791493	0.907088813557219	1.23600617317214	1.53145350443267	1.71011566563068	1.63249679188589	1.50630897078726	1.42389531848528
-1.38090468999476	-1.65440971093547	-1.47842347252002	-1.90229125991392	-1.42674676410911	-1.36180583703011	-1.42998818098112	-1.19900004914336	-0.939202198288977	-0.885257542778564	-0.209277887883171	-0.506157909310532	-0.648471430873068	-0.339066996762506	-0.360454730900193	-0.332085914896272	0.138333391168994	-0.0326176579450677	0.58450926605986	0.728641438150888	0.683570527880124	0.565032283832977	0.367044493447399	1.07360988242177	1.01246464966125	1.51594252694602	1.10892244599898	0.875808342179532	0.597516960562152	0.629944468864831	0.556515556810566	0.505636596259617	0.677450814534148	0.773412521475361	1.07345310025806	0.918594841318314	1.14983735241606	0.824516088965026	1.04787684392609	1.08589551345582	1.62394777440441	1.58464980399103	1.44831271970219	1.14156677366146	0.896514255369681	0.575608457848985	0.142732204862514	0.195153414650896	0.0235143752424622	-0.0886709833664228
0.115967441880208	0.378003561136139	0.661017235496894	0.79931557409955	0.440926223885219	0.817989151558024	0.987909124266859	0.76125915136533	0.956487775688398	1.15183109461638	0.987516010689185	1.58004380080966	1.73356411625144	1.89428235468677	1.42821136988388	1.67170997147836	1.57571601899213	1.42849565831059	1.27878914339741	0.965190292988557	0.940555941613849	0.944022213830358	0.453675691395189	-0.0297584441011925	-0.460964928046277	-0.746991410231945	-0.496145770400884	-0.62235017753028	-0.147308904400794	-0.41181692332464	-0.577976876754278	-0.110619606868248	-0.149313401104589	0.0365573429394495	-0.0757807848338765	0.204355068046174	0.517888252774086	0.434073961294893	0.0289647322958544	-0.512486596099974	-0.833707346182351	-0.841767301521278	-0.803044542563489	-0.927408097923145	-0.897450188694668	-1.08879681108311	-1.2139807624388	-1.57225728389354	-1.87702879482078	-2.03328783608075
-0.435284395383085	-0.308965709566377	0.0559938120322153	0.64559789874647	1.05272348056096	1.32746911522159	1.14997558631175	1.11719942878965	1.7005703814184	3.00274005242785	2.21699402199269	2.43401740507905	1.52447565919141	1.03836301323414	0.38881640413359	0.345271804623563	0.489556999431551	0.887061196592004	0.339726997540469	-0.313470473929376	-0.646349623483689	-1.94617239929386	-1.5187914248264	-1.60111545247887	-0.973798688424274	-0.382808031539879	-0.0653224389380163	-0.957792080553339	-0.208238655681216	-1.00785811796493	-0.815533171985635	0.192049094588907	-0.645105672754627	0.0153500953404511	-0.0716094980580947	0.0660572504744532	0.182449663444282	-1.13797285552908	-1.28824734786125	-0.80128060404477	-0.709722152036998	-0.42014966667945	0.484369743363877	0.173147661893616	0.16554030687344	-0.0758002681580861	0.239897798212141	-0.347548132323371	0.575066123150178	0.861271188771102
-1.87312553618844	-1.86807302455843	-1.64376741227238	-1.69651732336818	-1.47807437493068	-1.06731602943765	-0.409076608895027	-0.362870509490718	-0.149328523677337	-0.0391358833915247	0.552420405855972	0.741369145019347	1.05952309694739	1.12353435826018	1.37476983741797	1.26288393778564	0.842850282557518	0.863796680107338	0.942465083630414	1.07750347390092	0.88398172661806	0.833568365690316	0.264725265870893	0.494175871945111	0.33974141188258	0.232699466214931	0.127186886374479	0.191497293232126	0.522379384339125	0.941463668195717	0.792260163901001	0.938284256753535	1.12914579754922	0.922644811571795	0.987319658545885	1.02089018086879	1.13579459718744	1.20267282524767	1.16786077454153	0.658429723213466	0.887033548370139	0.383085732933552	-0.0800027228077243	-0.174223518118719	-0.186563721435143	-0.241769410127678	-0.226546490543361	-0.501725522114752	-0.63942466037853	-0.754006656170171
-1.25182054607628	-1.19675328200231	-0.602118278584486	-0.648747163338934	-0.486575887751205	-0.449201302549533	-0.266959726929918	0.581853433330743	0.482090842899884	0.3897771201579	0.941925612091309	1.13035996907044	1.17482576049611	0.829070175642079	0.714637030017504	0.990116820922129	1.36900925554448	0.947768961808141	0.909263053957113	0.530806657208396	0.879775777525648	1.19167913130921	0.949427209437304	1.1464745741879	0.827169926076956	0.278280127187318	-0.353127363765945	-0.606512770989823	-1.16047505885482	-1.30750560821539	-1.28206480427366	-1.29804768736845	-1.09592042718438	-1.6447605483277	-1.97843813288084	-2.10468855457312	-1.75952227827191	-1.18479224827596	-0.631158519271839	-0.84730973297069	-0.290845394353267	0.266252745540765	0.437393619642487	0.783146778752969	0.898668102221583	1.20391477934472	1.15171504605535	1.24400828970923	1.18490324917193	0.826473950267382
0.579727454963041	0.400498115042505	1.51043485259068	1.59379145315139	2.0406392234707	0.690901272166932	0.0626106668665062	0.518384224000094	0.698303661593262	0.92278305946524	1.45222496128253	0.864312739331811	1.40064014342151	1.73151603808509	0.553239622635123	1.00871868022974	0.768604749087758	2.02562364715413	0.557937576220087	1.53247431452713	1.14380361792408	0.183390477148199	-0.110632844578575	0.00304823244461375	-0.143800089922617	-0.710326917545534	-0.346742206893319	-0.690346677056078	-0.197099917740346	-0.324972008732066	-0.371929782612376	-0.539836521896757	-0.339180644584772	0.198855016296288	0.249147043977806	0.460552083210535	0.0890052205159707	0.0599785254437964	-0.249673509694997	-0.653324638451143	-0.398015304651928	-0.837931587092973	-0.189041216742998	-0.541033739071103	-0.800110852988774	-1.91432578442295	-1.43696086112094	-1.5949087933242	-1.27163015597243	-1.66415915956672
0.69785938359387	1.23276376574001	0.468406277839938	0.519061370081975	0.83857805032458	-0.708056685618451	-0.427839052517273	-0.117990784721315	-1.06606350361388	-0.673553489730879	-0.506959933842541	-1.59853656044734	-1.00432282150008	-0.587304043992457	0.647530209582836	0.421756443460694	0.778571103663032	0.474375529683911	0.273687792923546	-0.134359794845821	0.0154123477992305	-0.523801688411902	-1.01677976620369	-1.18100884495446	-0.82468187078058	-1.93947558089476	-2.90570565157754	-2.32766994544206	-1.48143342501249	-1.26630939829996	0.208762907896975	0.584671873642147	0.756397983602338	1.07041698186602	1.48411091647476	0.73480134434084	1.35066387024011	1.3235894262085	1.66069016518641	0.703140786507648	0.804490898450722	0.207921655801963	-0.990340829432979	-0.892214129296868	-0.492408592209456	-0.515882557591228	0.0390767434175948	-0.0336892930053865	-0.406485337200387	-0.133495601993861
0.974945410120245	1.06437320239847	0.414256170879992	0.1400294274748	0.25356167160432	0.175176282791769	-0.153266420927588	-0.363504834861812	-0.364916239079012	-0.573609123748473	-1.08923406974824	-1.47341892249215	-1.69415597052084	-1.8805594473083	-1.70828637011519	-1.52646391499646	-1.51358476902723	-1.52439677356084	-1.23390952343405	-0.880588018805567	-0.524546065070854	-0.518367374637851	0.0571630016376136	0.393140507027532	0.872223878419748	1.35591037068752	1.36599060601622	1.13026748281091	1.40307243363843	1.73252106015379	1.47908558080367	1.34025521633094	1.56665993116549	1.31517812704832	1.69276993376612	1.04273058201309	0.594383621053498	0.872372595098547	0.675084193465003	0.80493675836621	0.228339613489924	0.159523484211674	-0.266033259379134	-0.166707061887132	-0.728776096642619	-0.987228908436617	-1.27497384328059	-1.02555527801879	-0.993582230446757	-0.746303373228362
1.06026640249894	0.833167026844851	1.10083700320653	1.66858980875487	1.58783052192283	2.07184523299876	1.57486538337027	1.2694847995442	2.02019149682246	1.39618640086255	0.9841626211184	0.588059960728994	0.0464601879152978	0.273580263456583	0.0267144819321292	-0.171649353287961	0.126745062740056	-0.72746696684721	-0.177542308300583	-0.12152955337768	-0.839753407838502	-1.44262781283235	-0.0845922993781872	0.987516793658562	-0.381846872359336	-0.183046409906004	-0.968860305115554	-0.569048085976833	-1.27090368110002	-0.456855223571478	-1.16941470158881	-1.59805425071972	-1.42769140380102	-1.37564832608358	-1.17132470924343	-1.83335919501871	-0.877878101047885	-1.11619340185804	-1.08589470687581	-1.04892535042948	-0.739663801974812	-1.15331236215065	-0.643351488699041	-0.338214031409401	-0.954401036185721	-0.580177884226665	-0.281563790146003	-0.0849680747755742	0.0518254312255269	0.103237239163936
1.04534340257505	0.554528535894998	0.716654207869716	0.316907218234031	-0.145016244965785	-0.725454356211577	-1.18438886093813	-1.05966149199688	-1.50071573701193	-1.49150997510247	-2.30104777523901	-2.8954961409248	-2.1394908362021	-1.72650879905528	-1.80172429037061	-0.842369161242047	-0.935303447302392	-0.322909507564234	0.0144629039554549	1.16200016263499	0.919154454362809	0.762882217994845	0.685397993079966	0.785191604608371	0.134326655364373	0.695982903613121	0.786490236750863	0.336543132577484	-0.41158154735189	-0.486154940505315	0.656548512024323	-1.43261702026402	-1.36927927847207	-0.979595938468049	-0.0557220384551695	0.274135831014198	-0.271894020667111	0.141388235484663	0.0824043397664867	0.477713809256859	1.37660332262658	1.04984371695308	0.409936395382492	0.954209508952418	0.328534565417201	0.840459942751883	0.717831109091511	0.852163634036539	1.0953415752521	0.326927939496135
-0.90276722112604	-0.729865566971329	-1.4437042867121	-1.57557493621504	-1.55400036800521	-0.40220774279265	-0.660581743389645	-1.03721383425955	-1.00297520758697	-1.22438502652645	-0.647731386022051	-0.963503047044099	-0.744725264995757	-0.962627268088327	-0.405283620117579	-0.657468846892448	-0.579610150922625	-0.241722051858754	0.0383361834821742	0.41283365534312	0.477166170689527	1.08883083568149	0.907606972225078	1.45532881379727	1.11968653162719	1.39225612728854	1.92904028622757	2.50755619792193	1.78316982333177	1.07405656719133	1.36284419154107	0.984474591057354	1.24218392080736	0.651135461225161	0.531761522033485	0.591418864331107	1.30240553627945	1.21665600201157	0.69790184674495	0.692548614069459	0.77053962287884	0.854374485766732	0.389534959385417	0.124054744129258	0.0196926592142051	0.0745709986339798	0.0892789051518623	-0.0626180454651018	-0.817594061043825	-0.606815679926337
0.675605714861985	0.307402800985494	0.592372675146002	0.146830394324707	0.163730864148784	0.151515294509263	0.000990395713949872	0.318345056957445	-0.10446114641997	-0.414198632656872	-1.11406704693806	-1.33345175437684	-1.50146488889414	-1.30889158853252	-1.43449280165032	-1.52283729643245	-2.20534340175715	-1.94520475922337	-2.14729459006959	-1.86927529297005	-1.8284806370428	-1.87148505110253	-1.76294026662945	-1.02677490641328	-0.251983160763493	-0.219387807355859	-0.378041372296399	0.135520640936715	0.739801673049802	0.362562024364854	0.942751820633966	1.0414644301077	0.884080554527665	1.05531774913638	1.42328621626669	1.14263573454813	0.906303506387356	0.392713888586979	0.719380485384975	0.625623422634195	0.360048825541381	0.382616531440266	-0.123144728846303	0.461138196690745	0.818016401680511	0.446610035579548	0.211816002362308	0.450088868252638	0.460302651860967	0.755013453162539
0.0989763197113529	0.247211254280759	0.630489890299262	1.0430462810732	0.938049537016118	1.3045875930981	1.36466406477672	1.76907198940474	1.99442974511125	1.80882853721579	1.73397702629085	1.50994544523873	1.49857225861129	1.9471714157449	1.05949104862713	1.04749774001878	0.77868379416004	1.09577451070104	0.561721921200871	-0.235591261056877	-0.156054278765405	0.173044660815252	0.40001358242889	-0.574493884779669	-0.993773272481665	-0.701770486560384	-0.492049355897684	-0.82224786932024	-1.17347815137624	-1.38282635091347	-1.03137147887417	-0.435157535598242	-0.716565515639034	-1.25867189954355	-1.21213592682651	-0.262427849537358	0.176348860034758	-0.140516556806665	-0.962667100772314	-0.612610100420792	0.604090084709206	0.489945454469431	0.324388539177148	-0.261389085570913	-0.0184195622896501	0.40454356997527	0.238778042295877	-0.565590611567665	-1.27811598523405	-1.16829080060944
0.169266317686817	0.370264556921463	-1.19680368690892	-0.749078640157226	-1.04490235528784	-1.75761946931584	-2.25791943097131	-1.77159978984139	-1.27105651703865	-1.26696347477064	-2.03646050924602	-0.250610718207898	-0.555176927396312	-1.66960619261241	-0.868864680867426	0.21217897007069	-0.0335041898647948	0.696490343516344	0.21748515992065	0.149587593867908	0.768287850213442	1.29290290323735	0.627849846597678	-0.412019205024082	1.06073799626243	2.24064518140899	1.3454647022768	0.253742942359466	-0.552924820115685	0.058669294924631	0.469538883715638	0.232562147243937	-0.877769699178311	-0.953629856318148	0.00141362423656895	-0.381742480951147	-0.759578423806924	-1.28054902603095	-0.460499143366677	-0.733012220692567	-0.256569641143227	0.180289447631876	0.624978539355933	0.29176823276925	0.716070289941723	1.31568702290342	-0.467512008412031	-0.0543251838506566	0.443033800583021	0.663804124234464
0.153703024018987	0.409786593461442	0.17175643216176	-0.21854801528496	0.47044249344375	-0.3724282932874	-0.524986608955223	-0.865743600443436	-0.342757201685035	-0.425395401982039	-0.797899574162067	-0.453281642564246	-1.59672391213923	-1.29544950203955	-0.833661585197356	0.0165114528135935	-0.190909413806713	0.937057392375565	0.275937709640546	0.207072152384511	0.501269844899723	0.74938721751135	0.887570139313732	1.58869332048961	1.89639131074145	1.91198834562	1.62343298027334	0.597295497625221	1.20638072611611	1.18527396561822	2.24926767065438	0.736345075680665	0.401191801578257	-0.602426362470159	-1.59233182487231	-1.24801707951619	-1.17894496405756	-1.38330653416325	-1.73673578833375	-1.04309833500855	-2.35299832463205	-1.75178829054242	-1.40536703703771	-0.222197345538605	-0.0306426740946374	0.350811661586934	0.515848545664334	0.324663906876951	0.254192080676726	0.331974785385669
-0.370340406216766	-0.50057847434213	-0.37041871959499	0.803697432576312	1.51665236546203	1.5884076341049	0.901344232806498	1.1411003146018	1.57482110324742	2.20531951233416	2.200243496673	1.96026400296023	1.617043802971	2.0878161374666	1.64833621692466	1.10696128916971	0.463426221043487	0.440197586898183	-0.395748778605317	-0.746536234563261	-0.762559233109972	-1.22116805849156	-0.992566159925051	-0.823202491186647	-0.850555128918241	-0.769577699682714	-0.648861794509034	-0.380494233791003	-0.0118636580571435	-0.0900596070117499	0.395414173747816	0.231263925790506	0.301955895284523	0.258877100893089	-0.187229975463617	-0.998805519718004	-0.685683110133069	-0.842125722086484	-0.989135658126287	-0.933475595280213	-1.88884296912739	-1.76306644251383	-1.21763394986103	-0.831714391867965	-0.264270200448412	-0.498137964855744	-0.0864046417395384	-0.108710573623528	0.334408267889282	-0.118484462346235
-0.484584637989103	-0.587212437140034	-0.845894249684481	-1.15099230931582	-1.45898115663067	-0.95707525006302	-0.57334150645924	-1.13335546162885	-1.0854879033929	-0.97724009266625	-0.356537351974199	0.118871601006659	0.212820795781427	0.965581063046397	0.825280052104755	1.80347957954725	2.19004800046282	1.54102742853487	1.23647082200735	1.30497617900312	0.987433930628173	0.808589326326565	0.630570983189068	0.0645564116711211	-0.901409906338486	-0.95186253790134	-1.36767164751597	-1.33115014985753	-1.83850128903421	-2.20354894911145	-1.55477361458691	-1.28504561453091	-0.808845662236515	-0.998693127815688	-0.965825583356671	-0.604078207304137	0.489961719579375	0.41005007709309	-0.130613244710139	0.260940061391479	0.585654397431864	1.30055843346606	0.581791980284633	0.428838852529585	0.836901739214001	1.42891199363525	0.841490867546517	0.757102262245782	0.438183434826869	0.482765923780467
0.186775018466508	0.641926637942441	1.09941867266334	0.600023340792908	0.735197019523293	0.360013066029879	0.832943264873556	0.592777124053228	0.0576424895554172	-0.353617782632273	-0.72523248308772	-0.526111992654147	-0.367103335250475	-1.04848148596627	-0.8481056387056	-0.979468958637349	-1.08170951249973	-1.21003439623839	-1.13259446694386	-1.49538230036028	-1.195789210803	-0.908299107348612	-1.17437498824358	-1.1605621676361	-1.35445866572278	-0.444258710487763	-0.458036238879778	0.511039000646727	0.638698292566498	0.044122397265625	0.836191117811082	1.02362490584987	1.03231308424873	1.549392886071	1.48692946023204	1.03442216891403	1.60130277819678	1.45235764548974	1.49419192393792	0.642255240642225	1.46955028435497	1.49561889859612	1.36163065226233	1.11284903922834	1.0762104365691	0.838640600501286	0.572491188597855	0.535601650547157	-0.311097109789789	-1.03672565512772
1.05555424221804	0.736029471736759	0.691129407226235	0.592521047329861	0.826340461790256	1.02059853943746	1.4150276116266	1.40587718130654	0.776389258528314	0.476170352585365	0.460954836772644	0.0556463502534932	-0.0326630726766599	-0.209169137412638	-0.482949518772986	-0.197683889054494	-0.566695581088027	0.164315521352063	-0.167849800176898	-0.0424586095121211	0.445536727709461	0.689781025255688	0.503969461308469	0.89978904592286	1.14983541818707	1.38098796009279	1.54660125203715	1.46529967014246	1.00418372676019	0.636277368790497	0.954374841820689	0.717905183491703	0.661689161388372	0.301590597296812	0.144881364155686	-0.244119983335614	-0.686891402237419	-0.914852761607226	-1.00902058354129	-1.38947796889199	-0.989074962223158	-1.58502874395582	-2.15546393319245	-2.41226129686482	-1.87407098386475	-1.29777322835938	-1.53568534865393	-1.93336590831239	-1.32766508912284	-1.24339310191787
1.18604903438472	1.72645591613712	1.62060275514806	1.41283484347014	0.929115831441289	0.0511446602807887	0.555935704004589	-0.29464338436212	-1.14662236120513	-0.820115430115621	-1.17664732275256	-1.27946542356893	-1.03227700198152	-0.920248814287535	-1.45396288079156	-1.73402144007362	-1.38890742668732	-0.720207943102526	-0.704023379128336	-0.442739647925257	-0.465061811220648	-1.23393003024194	-0.502503609793031	0.069949368115612	-0.662903253776763	-1.14648902815458	-1.16745587761479	-0.669055606480541	-0.362790185034758	-0.692318382837434	-0.450765412342702	0.0248005821531292	-0.122629069059739	0.653122287705018	1.17416509005872	0.55467528914973	1.11292892131953	1.26151414439186	1.44007809738453	1.86720360025151	1.79879325890122	1.98537361558991	1.04681225222142	0.393810133852019	0.237858178228114	0.449376539231088	-0.164465862339788	-0.659910215958525	-0.70507961138544	-0.765758192636506
0.739646600985793	0.829106773836645	1.44224220537789	1.60377117579862	1.18325432387126	1.16600702482107	1.06039567389907	1.60473261487216	1.38084385490082	0.708799004796054	0.866828888639349	0.890352812477353	1.2568846572764	0.625579982941026	0.384117974478641	0.617776484116249	1.11783927202803	0.667700104392313	0.90383006313	0.420105686292987	0.156643704208922	0.489181213463761	0.568805588842293	0.614406017525217	0.297122896247716	0.0866388616481171	0.0436655352634178	-0.111577929047492	-0.73334848668372	-1.03050427271122	-1.30443190897712	-0.675054142945467	-0.718069961323647	-1.00817121992972	-0.97586121020098	-1.6792615053827	-1.19482735731157	-1.15100069695598	-1.33884610662631	-1.68087848688476	-1.58013148349848	-1.34958738064517	-1.43391194090261	-1.22632825959611	-1.37921017240454	-1.2735935634332	-1.3753242951827	-0.870567079980278	-0.750463299067865	-0.902812999672068
-0.61659452211239	-0.822888758530066	-0.621090097663554	-0.70663351356179	-0.111916584341405	-0.455618198778582	-0.512032444512857	0.502606817532514	0.034710853752513	0.113329048218032	-0.380151432828971	-0.787294237442939	-0.16622194759331	-0.87987892173781	-0.441329362307803	-0.710209584805861	-0.846441237076581	-0.512174644292679	-0.226302706527259	-0.147580850631721	0.504609983508172	1.29798947584319	1.40263964185576	1.46295519933523	2.20167689147565	2.41566803656512	2.36657230062524	2.45866655435253	2.57962763668992	1.75388522625143	1.26782775120289	0.971665242027458	0.493965497195338	0.393241418736511	0.576662279342552	-0.273462785805499	-0.0479222861057524	-0.250304057686255	0.151738736799573	-0.0246507065881656	-0.421621799692856	0.281958125597604	-0.244413320591785	-0.661388186056325	-0.329886042906018	-0.808996703943603	-0.570592088185478	-0.622902023262215	-0.8124952067101	-1.08010394287805
-0.304281302767597	-0.136781319950641	0.507554061081304	-0.148848745313788	-0.0277020127537586	0.640115311558392	0.240071215004702	0.469609852681573	0.736632140355853	0.687843353507424	1.06788433275281	1.53700753605679	1.90864916793873	1.51512898238656	1.26964975394555	1.17444493510778	1.43802174265743	0.965488009151624	1.16294022911304	1.19190077837265	1.39356587834841	1.18093466787961	1.18648223985955	1.20549199587249	0.516186728381025	0.845820103880764	0.897710692657687	0.536529499446094	0.120420692903736	0.3493287776524	0.0022142885023123	-0.379850484140474	-0.978840407842136	-0.629978681037283	-0.798532861325112	-1.14680460616579	-1.21740397091035	-1.83224619925366	-1.70305025608327	-1.74716695059767	-1.73634750957694	-1.59154765970915	-1.8028171304837	-1.18065045663532	-0.964422796983187	-0.934841141412748	-0.824532151170234	-1.11403209110635	-0.960829783097623	-0.502225705481277
-1.14405322328791	-1.51795940741897	-1.76592855301801	-1.49557175927926	-1.59781344599378	-2.19379419446509	-1.83361382689734	-2.38861649722632	-1.05304374908494	-0.420091814145697	-0.371484436416289	-0.0559559937643898	1.10900657872476	0.645036961441976	1.10935686824722	1.51163093445078	1.70664150367378	1.23828481704868	1.10487201091636	0.726627731189065	0.402357023823598	-0.081699663657696	0.164056938084011	-0.260506795562821	-0.691070522286891	-0.324608062319267	-0.964740589144127	-0.571419579243049	-0.0500948166641283	-0.361644132848437	0.368098181016057	1.35097372555808	1.11831082945941	0.713443761680948	0.0229525459420262	0.385265785483131	0.312592009375907	0.157576130655976	0.256868241343057	0.216952191746337	-0.323416349028436	-0.25372954870284	-0.292009431871968	-0.843330664710165	-0.70233896506537	-0.670870947138012	-0.943238335225105	-0.0825948161508709	0.985370092883832	1.31629237393862
-0.616339214094434	-1.3953332694251	-1.42921080041672	-1.77009646257885	-2.4411785437953	-2.51160974036845	-2.22632706501288	-1.53066799884856	-1.3566389911409	-0.573476564168033	-0.179534192000417	-0.0840659213149708	-0.0761162235297555	0.491422058600088	0.912301702326497	1.20740986966589	0.99394008812104	1.16012360028702	0.609770618798911	0.988560457071994	1.22745406773087	0.807821038644122	0.526076435599956	0.541591040029532	0.8332914717365	1.12669160572158	1.0630663538433	1.02416144796609	1.06510576552308	0.928813211608788	0.907806925006905	0.613378667899636	-0.200491565784453	-0.457774583281817	-0.272336726529906	-0.622489131489414	-0.95330927233803	-0.611407486466184	-1.11676876936356	-1.39519279436807	-0.760906038717288	0.209448042577115	0.0251388567083282	0.29337817639791	0.70708670761449	0.866560833083045	0.501581563613522	1.00866918178868	0.788766230255286	0.169065882397358
-0.995009849528102	-1.07652632685371	-1.55977266520224	-2.22852203436164	-1.59838287105846	-0.983575001452606	-0.482113118818536	-0.808910751093499	-0.783839743611718	-0.440870608775791	-0.0910603288818274	0.00299983081038424	0.494694058757192	0.372072370149047	0.794012983359309	1.40171500614026	1.20546453126717	1.34600523936257	0.943293194369342	0.846879944097635	0.886572548083498	1.00815505041049	1.31741273871677	1.00237871347937	0.45833119150776	1.49733361945193	0.88441533953185	0.506516193938944	0.544786194490767	0.704279683035507	1.27691829586046	1.63060769078155	1.54633430716781	0.775355960699672	0.577255769589972	0.180315309910352	0.470748204126843	-0.242724855638934	-0.290966408062689	-0.478967355621205	-1.19905888380887	-1.89042911407573	-1.93623008830887	-1.34674821911954	-1.44975322014351	-1.15066695151394	-0.484751675677177	-0.669928664562707	-0.216403017512125	0.0271434234459777
-0.712000573413706	-1.22972424541834	-1.08224250350533	-1.2163950900972	-0.266124232906505	0.0176707541412798	-0.436950125710865	-0.573290065319785	0.407201830237614	0.085386092450631	0.290780994525888	-0.0453697027960129	0.484228166693065	0.144429455048558	1.09136732467967	0.669657900701827	0.739162858682107	1.51579996755648	2.04826111032278	1.54947354102088	1.28709629924226	1.61069374189165	2.08215244095309	1.99668056663135	1.769183284363	1.41387258117804	1.4507065363394	1.13961372564516	-0.00450133742128797	0.453550053737537	0.248240673677181	0.922100819659075	0.579278286571511	0.302877019955447	-0.0805211057321973	-0.161692876106765	-0.180129398947687	-0.155507303086449	-0.104647768948552	-0.319934633478505	0.0441941379924697	-0.720037726823806	-0.712916476178506	-1.47609718475797	-1.4676888442704	-0.753006145966937	-0.697699839668319	-0.931627440651628	-0.438456158551626	-0.616344218267347
0.349029009329446	0.361870873579126	0.491488853768956	0.601737124723977	0.371776752823379	0.579250137289578	0.43258195729306	0.642957290171736	0.861241855691695	1.12627479123588	1.0970823760967	1.24808751624018	1.64141243471819	1.27380804203055	1.47045253225747	1.43439093753766	2.03299347264851	1.70872097242001	1.28717637712484	1.07053216296355	0.648160610426153	1.35421041598668	0.992129836160066	0.312209866521038	0.18337366995043	0.119405129839822	-0.21507576976764	-0.330136384410907	-0.71825919325753	-0.782247748568049	-0.895404098094731	-0.764186263777041	-0.802560686083361	-1.6295617374846	-1.5833651909338	-1.5843349565387	-1.60883531340238	-1.52215006964759	-1.47236892377649	-1.47558892165068	-1.24397187927247	-1.49872609283349	-0.942181224424996	-0.732015962566503	-0.683480716820431	-1.19288025244608	-0.872912153803063	-0.557376436194844	-0.500275510788521	-0.572167697702959
-0.933434360814178	-1.30695598140818	-1.6237732025639	-1.4073474241159	-1.3459883822503	-1.70600170073413	-1.36463589697638	-1.30827906551936	-1.70078307204365	-1.76283880941179	-1.49394134737494	-1.6960624690213	-1.32896797640991	-1.23535730709843	-1.06996682363216	-1.02756275107901	-0.456098906300251	-0.47567101022792	-0.427626655697322	-0.0410797567492622	0.274363755510936	0.556755887861656	0.57612344922583	0.656758514383435	0.76524576911481	1.01843617110716	1.25577914575889	1.35308931740201	0.987978898696103	1.24207431604298	1.53438986168251	1.28787964117634	0.733267203596	0.967444275773394	1.09396967243375	1.05950390576235	0.756396937625218	0.797927843280066	1.15304375715412	0.910296153953701	0.411967249497092	0.758583900458229	0.225136535175264	0.473879827651383	0.668460160193834	0.73687985150549	0.568777450034999	0.683931114953564	1.1573400848427	0.562754857612239
0.975221030405403	0.596604716119405	0.873236291727818	0.836527174828646	1.4729403129377	1.71552038541017	0.940441885154829	0.93051589621467	1.26650445951708	1.32880302325235	1.13020787397538	0.605149832619502	0.61279873767659	0.394649265835259	0.312733528231129	0.103228845671967	-0.506371701794914	-0.811476098357273	-0.941917258662978	-1.06374950777479	-1.55471708349659	-1.77853810699298	-2.19178657862266	-1.69242599405332	-1.84579101862492	-1.58286995506614	-1.06912657656992	-1.69796945042489	-1.55503359968166	-1.47538944468812	-1.10614790685695	-0.544768538730432	-0.429439675140669	-0.586964304455701	-0.21163572816136	-0.101141980260104	-0.0192964127360684	0.524125258469001	0.241198151233369	0.988211910372856	0.714149037856396	0.887880804863076	1.27479158747268	1.02881273167664	0.596548934563768	1.16438831981226	0.251408853129352	0.548293578011391	0.279414264124602	-0.547984809688568
0.179196039771778	0.292455748021961	0.324729527825774	0.66112419052192	1.47619312011507	1.47235985935003	1.18040142232245	0.42422072490569	0.960691926422332	0.788788885984191	0.356744085443759	0.467339541510736	0.0500516963443996	-0.454647896309089	-0.819871211442086	-0.989761252213148	-1.60099533010562	-2.14550884556021	-2.23187811708466	-1.7297350218626	-1.71012112462245	-1.96374705393378	-1.81265602530658	-1.87456755176407	-2.00265009566089	-0.908020718456197	-1.33665117442259	-1.40518753125914	-0.794816682577649	0.436462856039715	0.428097202164598	0.211221005152172	0.179343030620282	0.385213048465809	0.110323698956373	0.945423667792748	0.824343111692511	0.701348009533412	1.20061843717697	0.744864052776656	0.440144956590425	0.173029455854893	0.66170789209384	0.974980886958565	0.607395683101274	-0.0764899619852573	0.50717900272524	0.685351384587259	0.555061590140805	1.06013218634826
-1.18934208845712	-1.65108331097389	-1.69475372037891	-1.99632644573371	-2.04518889513981	-2.34059743476253	-2.00937060458055	-1.40794174697084	-1.49610925863015	-1.59859412934363	-1.67475336752735	-1.10168559868011	-0.328171845189259	-0.547000390385903	0.136429136118987	0.111791153799498	0.162110936583468	0.609202358680306	0.91675483685105	0.419493901097488	0.775158887805785	0.771568133570676	0.705783587364813	1.01816652695685	0.226245305159832	0.662126980500007	0.333557766673397	-0.256831304129654	-0.123014050076689	-0.101390446159788	0.111140811132327	-0.0341896667043649	-0.120844217060397	-0.140702724569214	-0.00183554947677086	0.285636589570983	0.301415069724146	0.337047364776011	0.550439353908666	1.08680883747992	0.605208914029324	0.575062345772952	0.495218444058301	0.793760970567661	0.821232212329778	1.19037113493058	1.28244553533824	0.993111771960857	1.11320982318945	0.98310071463269
0.183941256886961	0.404215405051268	0.42447278519321	1.64043156952217	2.0079758432882	2.10935175781181	1.77353991910886	2.02321830806545	2.44324892506016	2.34504610826609	1.66319191778037	0.887913601142535	0.955686670965443	0.436198631985691	0.00537478054444143	-1.35215190491723	-1.06811521958821	-1.2176835288832	-0.771354814938818	-0.262270271138017	-0.608460177367078	-0.427077872891357	-1.00399368683057	-0.213843446195901	0.195750911794302	0.188489385544789	0.5397184721386	0.655679690551906	0.244055086179466	0.0131632163836486	-0.299967832108808	-0.669685877274554	-0.681152596158021	-0.785633527014688	-0.642696628685214	-0.696605967182752	-1.29886340512419	-1.45449460236719	-0.948611208253789	-0.817839082244319	-0.859260838629827	-1.49401252678824	-0.92835986406183	-0.489111908901288	-0.279695459130409	-0.581759211205368	-0.549478051148335	-0.0246416567121996	0.242359007820332	0.556661569610389
-0.628467227542609	-0.608542545772457	-0.353799686115317	-0.27346219916796	-0.253668388832275	-0.0633554349834255	-0.140487087484964	0.203057263035361	0.585145901902377	1.39179227282032	1.35723479310244	1.43919415305487	1.35660904581456	1.53800650074552	1.37450703378687	1.60006104546569	1.21449613232913	1.57942691876792	1.36408151534257	1.07539333411783	0.961380245362109	1.09701050516448	1.07134633458624	1.20591323626267	0.973909715160904	1.02201206925082	0.996981738045629	0.913738993236033	0.684885893951835	0.820737092999142	0.527661044256856	0.441522575036977	0.232340176036358	-0.0173599729003336	-0.153532055953386	-0.572087988500565	-0.577184469061654	-0.878083952681824	-1.03066248914495	-0.992323907352008	-1.12666467441956	-1.52340872101919	-1.22863056335546	-1.23133718854312	-1.10184109885984	-1.23235510218968	-1.20678628528781	-1.24848140063938	-1.29535955906096	-0.992198429194083
0.265274650757062	0.0388721966122176	-0.239647194408649	-0.536019275607534	-0.443383043155479	-0.919947209874533	-0.99990935882639	-0.980868020653598	-1.22355042314328	-1.36797020528386	-1.2554724152785	-1.33574250953842	-1.16655675480457	-1.20578970867381	-1.36511854142191	-1.38675060884871	-1.53825515031426	-1.57421358186229	-1.55335870806247	-1.41775054558881	-1.23456574166383	-1.27008990266179	-1.30427519093939	-0.869783947585263	-0.93385368452182	-0.701775241142015	-0.0379734487091914	-0.0311070499698404	0.0698013820115681	0.279549114605023	0.540778279619543	0.521667975159119	0.815874334473412	0.757264257221689	1.01134003748885	0.68841981661369	0.641583233879669	0.668170504355795	0.599526613899642	0.564340191501306	1.17457532384417	1.04504642482248	0.881683796071859	0.66219499155033	0.64272587738568	0.792914977419426	0.991187051804011	1.18739794387304	1.22009093567691	1.47774122495296
1.17344069232522	0.97640703603019	0.305725446954467	0.522601239346282	1.22831667178321	0.645793487152395	0.294899923903014	-0.0923151454483195	-0.0948019692796797	0.149513337592005	0.95702843774836	0.237440114181374	0.53480056246084	0.449919768435169	1.15941642720607	0.661549353563226	0.854770180556702	0.919262427588974	0.596514938312	1.07050827792635	0.942401229384433	1.0573371964518	0.725689024534384	0.986044697999663	0.281178058965662	0.797554823123098	-0.345335606501963	-0.61213884394113	-0.326694427742478	-0.479523857230949	-0.869031069537176	-0.896243636379124	-1.61294596903687	-2.02107094652593	-1.91026622080544	-2.38308294534557	-1.8706553690963	-2.08488973000095	-1.84495605767364	-0.894521379738375	-0.858118775516547	-1.4202379175229	-1.3082977190808	-1.14867451366741	-0.509739266351091	-0.0259528413952369	-0.037894424807025	-0.0536879910476746	-0.528304778039045	0.263767927957394
1.19857376781146	1.6307623643329	1.51035316213091	1.33297689753973	1.57270831768605	1.1206320899007	1.13788259338448	0.634167142125382	0.558073806456108	0.180353362537431	2.08081771906789	1.21784100699519	0.960744421443785	0.885510507094896	0.634340028576247	0.466675194550466	-0.429796801826182	-0.173556797127942	-0.197536650645236	-0.346942795640302	-0.460635627372337	0.138846646754009	-0.712168123559919	-0.803591548751387	-0.855347260442764	-0.418977996926789	-0.0301016921613012	-0.23100124646585	-0.310580368479661	-0.572377024415295	-0.320715778421625	0.142371958440908	-0.171642171405028	-0.358839540182898	-0.162326591261534	-0.407358650117759	-0.543597279178394	-1.055099964525	-0.811335883045547	-0.998092819805494	-0.866375021775744	-0.646838167209734	-1.0743745621823	-1.73493329451614	-1.16997748268981	-1.8241328187401	-1.95041687059362	-1.21548019443802	-1.10401661406765	-1.36196193629865
-1.14116407330787	-1.78736238807989	-1.49438672857163	-1.86642984314695	-2.05838147117487	-2.14646198072977	-2.19962885010237	-1.45815099555278	-1.17900746104675	-0.482297597871973	-0.287255142807738	-0.4510385435504	-0.119211803291637	0.284953866594365	-0.143629323888576	0.318022576292486	0.692375581739821	0.611124926541085	0.161807581803078	0.14699855502986	-0.273417676911433	-0.56733965076097	-0.463597923325364	-0.299399436377972	0.0133328588509311	0.0336377662846332	0.331930551262825	0.367493817752883	0.583962673793145	1.01133820688151	1.73425432852871	1.55283726709957	1.38295629057304	1.34249781720122	1.39811965094683	1.22760384244216	1.37933849498164	1.52546807368483	1.17659913121547	1.22174762379741	0.386537017270848	0.30348684872469	0.298030326007992	0.993356657645062	0.435397946694816	0.650290696350031	0.0693406589244526	0.343993551964852	0.545115223857576	0.243836370000074
0.614358017990553	0.544693537245325	1.13160732807083	1.26188784714908	1.22725382327391	1.48302983873633	1.72987635092243	1.99007508807263	1.1817122035315	1.46598225888174	1.74373558772737	1.36519895756785	0.790294975916449	0.471501430214307	0.590521365708077	0.576954537260417	0.642419306107411	0.511702346575146	0.424979205748267	0.0217628555614596	0.0587200156015168	-0.364578455575057	-0.688363137353742	-0.622493710040564	-0.567667236545109	-0.464116900209331	-0.793942770572306	-1.32195284761792	-1.02409553055718	-1.9137862882489	-2.06401140256465	-1.8790043410354	-1.60116591600329	-1.87670561742687	-1.38723620443161	-0.998195767002151	-0.500949717998131	-0.380215275044328	-0.213342410217719	-0.110633174296612	0.113970968948078	0.597251775232828	0.888226032311626	0.652864728338271	0.733667394157162	1.12346882395452	0.156636154692551	-0.162436959045145	-0.129565167583139	-0.257744617600972
0.353527132495652	0.269120794509896	-0.283588621114429	-0.620556318837668	-0.764937755487493	-0.622243907607667	-0.710332115071997	-1.03018294853374	-1.43831087777881	-1.77283274770302	-1.56369002747227	-1.54279815023674	-2.05101225444702	-2.44414114081008	-1.98866572445105	-1.61413211751302	-1.47746783753703	-1.21858289387563	-1.59551485222815	-1.31008310544379	-0.754060439096729	-0.0738448211110128	-0.335389962051275	0.0479963584255638	0.602943209443393	1.01898612086846	0.830620744373224	1.33534095529152	1.03235221153847	0.95035121705402	1.1187578015275	0.958110639357038	1.04061761709441	1.11580685114141	1.00823134695099	0.571433212237719	0.762668959176372	0.859592722265219	0.891708591614886	0.687664584240312	0.712745161988098	0.94319884632235	0.795911627578679	0.959279112592286	0.328629764975473	0.00345196829370337	0.451584902504587	0.717982880891941	0.22226249678262	0.331928494816781
-0.151325219471244	-0.263474035013365	-1.28578031932818	-1.33844547649773	-0.106940561705564	-0.739185046431436	-0.402111185975525	-0.1689891693696	-0.229582833949784	0.560208236625835	0.375482900520947	1.04153141873002	1.62420004969619	2.23097053547776	2.48338756342317	1.62422322438926	1.37078529067468	1.85486043755364	2.150484808996	1.44196245091823	0.749817020997025	0.272768246912385	0.296657255597259	-0.383542863912915	0.27032934013295	-0.0598353506567974	-0.171725888135208	0.673192753958141	0.666701971677731	0.162464522090511	-0.280332569207599	-0.0744491163663464	0.63864750717419	0.368080419257288	-0.149068754417172	-0.247820046956215	-0.409569732564957	0.566707136708948	0.134389339959106	-0.797686245176744	-0.886088653826561	-1.48308886864258	-0.920024654637198	-1.09521276947334	-1.8854084410706	-1.67136044998174	-1.08714948895209	-1.02314757174401	-1.49142379565873	-1.78018651220895
1.7057245689103	1.50080187068419	1.28963104423413	0.0557040297820204	-0.300209518566527	0.689248312177221	0.673633695360109	0.653248848766579	0.73783358463841	-0.43468388073939	-0.298650789344797	-0.435813175758581	-0.534150907187017	-0.271063501777042	0.904231357982691	1.26591041600509	0.759836148350692	0.227458448717292	0.689052978953429	0.491014709759151	0.237007568463286	-0.176152752857899	-0.604364226901807	-0.801212521647478	-1.63495531354662	-1.09143196629549	-1.6177175805761	-0.795588299224831	-1.00380578054662	-0.352926853823009	-0.389013651282317	-0.102801301623832	-1.10934329196278	0.14427772761589	1.00106966881531	1.29440866148632	1.29538889678179	1.74518207775205	0.980728519891801	0.353210784002497	0.820432712917397	-0.312076297827992	0.0826923254463454	-1.25647144957293	-0.709179721510454	-1.43273416215991	-1.36294703816358	-1.31794684916544	-1.63862252711005	-1.74561582537057
1.01304680913526	1.06325064435082	0.66100846990253	0.481338395342788	0.141504039912548	-0.314152844881046	-0.949632933191025	-1.28988580742979	-1.29729376068201	-0.824064457149277	-0.894384770275153	-0.837368181607232	-1.42302275578817	-1.064850674161	-1.43905439520238	-1.48211654138454	-1.05881492327927	-1.02859591193093	-1.03175239232882	-1.25017864207641	-1.46839788348112	-1.06810509519386	-1.30406270609872	-1.25541247091238	-1.02024958809871	-1.25319855277166	-0.44012095432931	-0.467293034618232	-0.228451963708036	-0.0821225772037177	0.168520093993202	1.3180605652749	1.06769018610957	1.45764169134824	1.07978920774749	1.69759662493969	1.46683846426946	1.6373009643481	0.865492094852875	1.00290698826528	0.317928791942877	0.192726829679851	0.300614502123041	-0.193020838020065	-0.189884164025594	-0.213792037181947	-0.142853705742829	-0.258532194647917	-0.286910690998693	-0.185370374242395
0.35542337912541	0.687339149173988	0.595554712253678	0.109630244324255	-0.307078123315814	-0.176443352840615	0.105327844877205	0.0306250512038192	-0.604887782103932	-0.369523576283469	-0.0565064975188462	0.576617935580863	-0.186118442425559	-0.696045047592364	0.13100480287319	0.628360597607503	0.611431175474209	0.921157232041316	0.750006992608386	0.843439498498409	0.886844338336772	0.12086290144596	-0.0319472206912768	-0.249188547532249	-0.0363971948960729	0.00262306570696379	-0.974039062208217	-1.22160868139972	-1.9058849024611	-2.29588425533238	-2.14296098965891	-2.50763015982295	-2.31983124632616	-2.0641433814599	-1.83383510647881	-1.08746166898816	-0.945086624554011	-0.412828077297495	-0.087551599001304	0.0670474818534169	0.226645929859759	0.798746189905759	1.12842931097217	1.45099669368652	0.967389749640911	1.42744788696692	1.20482625704523	1.4046168524847	0.461618249394762	0.278290971367406
0.285417488523041	0.299689486591016	0.162200084805855	0.525291680265177	0.0362681643693746	-0.349947371215257	-0.0298558328791141	0.392852754556177	0.687040411593696	0.889114724118473	1.26746703173208	0.823188381226747	1.10029174509456	1.03084723135243	0.950918790890773	0.494807838218255	0.0538053501718085	0.480550250329068	0.285403430043753	-0.0122597644751506	0.126643570630469	0.0313544466001606	0.0894766967267211	0.304886784303605	0.190196595488297	0.800166399878195	0.781774507558467	0.563733189432387	0.439123717786309	0.641450427748256	0.869995556472148	1.266341156306	0.203438917872598	-0.0995153017378656	-0.342945966271941	-0.887283441523466	-0.954432313651715	-1.39570346590084	-1.41504879883345	-1.29385061583993	-1.35267157953914	-1.80032437106548	-2.16640470874512	-2.86725730934477	-2.65563787505304	-2.00608141673348	-0.935555112665157	-0.906460378878557	-0.561604008611741	-0.639347978058537
0.840642814748822	0.937766961969016	1.16184793165662	0.915928360939067	1.19340103784314	1.11670713923491	0.909956869016466	1.04183228797841	0.886258111045288	1.06765590346329	0.78137671409441	0.304853645950617	0.0733875723445776	-0.420367485745463	-0.479762470166374	-0.659414394947799	-0.943067264858053	-1.01652424796889	-1.1853087481361	-1.73613174277446	-2.0590662616767	-1.885065542565	-1.83318341035087	-2.04895999305868	-1.68850570341969	-1.66181594801169	-1.46368248463757	-1.23001480535394	-1.1455461497724	-1.07137764159291	-0.982709267322418	-0.407199528454925	-0.351925524878197	-0.329501803298846	-0.366719371188039	0.138855246482654	-0.0432679803507505	-0.215851923059691	-0.151666965266153	-0.231905512348153	0.0597002222441452	0.314195494641323	0.270511611840871	0.397087611020435	0.323552145578241	0.438957325505774	0.693023410335526	0.604117201796873	0.771390408571319	1.068247806559
-0.737415579054855	-1.01565097622696	-0.773763339377858	-0.089087200938054	0.283635187872325	0.95887457736485	1.53637380204903	1.61408175220396	1.26818724870284	0.946627993375057	1.80864715731761	1.66614578241923	1.0638611205209	0.928501811005181	1.03115320261853	0.819562721406143	0.0985121628013213	-0.180389398658474	-0.355385925427812	0.307840645308626	0.78566166740109	0.164083442866238	-0.445575188666333	-0.0246174588777356	0.860171253806926	-0.116726392131008	-0.473685592690739	-0.570135621853781	0.471946220738482	1.05130254734374	1.06252655269308	0.596280698232092	0.198937049958172	-0.63208479494889	-0.0637492865663323	0.14968596546902	-0.460999586063672	-0.3060882668535	0.118787927564515	-0.371923824388489	-0.101808813836089	-0.528356720575974	-0.250576105026462	0.555432302332134	0.710635228526134	1.07693552893344	0.708574457321794	-0.415490041508567	-0.16929839967695	-0.0524079708921518
-1.81310695576794	-1.47822293799361	-1.66692507858944	-1.48997328986265	-1.40435532361235	-1.40495480940571	-0.601639199867308	0.230017976490692	-0.112285242920512	0.484122117846981	1.08815138070347	1.23987606995018	1.53155251159537	0.395018785833827	1.21941914608828	1.29449194214203	0.943970417364563	1.51558889309606	0.764666038432446	0.472361819234637	0.7204840547767	0.124828879726818	-0.214334862079105	-0.635696860249684	-0.0134529143769111	-0.0654702862071504	-0.360081686316106	-0.330329005347152	0.196535134896793	0.276257384891546	0.0278653954093706	0.317964252942517	-0.166938583412344	0.230359342648592	-0.151179755675385	-0.179634741237627	0.255209105769854	0.0542368559504396	0.681517218697621	0.428846874991073	0.713857768903745	0.443452727504759	1.06930785712291	1.02690084440448	1.00063887791515	0.583285007300726	1.16811618224254	1.55971241773309	0.739116819534218	0.995496979947957
1.73956160709521	2.40194681349575	2.25582668900945	1.38146404470416	2.02598685786522	1.58364009596008	1.5700435903835	1.11439021495154	0.828666681908068	-0.0230854191083373	-0.439400628926798	0.0860191862885567	-0.10702976475095	-0.302105539220742	-0.702756459725711	-0.739047989848044	-1.30302467997689	-0.823543331126322	-0.438299687829389	-0.547469970098549	-0.491291532150018	-0.157519056660188	0.21814492416592	-0.403200963989486	-0.976071112776466	-0.482604137801054	-0.771562182614299	-0.907651552636304	-1.40426257738294	-1.04330864246895	-1.04765235197585	-0.720634756042518	-1.19869491980933	-1.41621832399858	-1.1442342559895	-0.454103393903012	-1.15753557586907	-1.04484389911705	-0.571239706791472	-0.0904857895415501	-0.204670537147877	-0.314684525825668	-0.285349342559884	-0.506056397142946	0.137644270084964	-0.0879663991624881	-0.737727932827856	-0.696174481762811	0.110531267148054	-0.247549625873487
0.674187824073214	1.74056580252568	1.70044436927232	1.00709164458218	1.87673715872725	0.309779012965266	0.76463103564468	0.027674584020295	-0.0487158026807352	0.290682112135428	0.0634569665313672	0.560175625909065	0.277281891785611	0.250786665413208	0.334260295748537	1.58491427723439	1.35834453575005	1.24481161225807	1.47711229078425	1.54286139555187	1.80403839935571	0.995806330614144	1.4378665801467	0.539882523099364	-0.208848190129272	-0.87543812044122	0.306153615751445	-0.882264814847216	-0.807584852281916	-0.38741530841618	-1.62817055352697	-1.08632980739066	-1.73448759143883	-1.13338951110651	-1.55570597558659	-1.05400332113492	-1.17981519252669	-1.49709893690636	-1.41411322072778	-1.33065395868719	-1.13283190265613	-0.4690492234077	-0.676311450776329	-0.407014907809624	-0.62742872686612	-0.594367555672457	-0.7705274679834	-0.605712005655696	0.162850706893549	-0.834928091836767
-1.34685026146958	-1.28818119704383	-1.1749309733013	-0.53258352279785	-1.19330436739042	-1.13168507575628	-1.44815240625221	-1.07581813959802	-0.896726225630522	-0.932138960283427	-0.491310629737622	0.0199169433403693	0.607768607337047	0.10571850722722	0.15931210437334	0.643769308036754	1.09734324365387	1.77820829832792	1.25844662546088	0.622249693489227	0.255678169129025	0.604921716770585	1.26792457800325	1.16350736454032	1.37651450409173	1.69174757440409	1.70791740284939	1.30469658117483	1.11312482529766	1.62005738402849	1.45738543367401	1.92979813220827	1.14586982736773	0.567566403236452	0.792965516962562	0.771653008443218	0.437422994083519	0.0301063813960524	-0.174340526768285	-0.285548300352914	0.0768387663507305	-0.256694925559408	-0.592029350191103	-0.612594600065514	0.0847600476715059	-0.393608360477796	-1.00098005735622	-1.12011077690739	-0.801700230710772	0.150839837076564
1.86078099766239	1.31453326975249	0.632986030267488	0.509241491617126	1.29281463817912	-0.03312392002734	-0.150812043769833	-0.35236529976213	-0.851278049356575	-0.733014058557678	-0.447916642729449	-1.21767532491735	-0.880572308743918	-0.16037095455302	-1.04378493285992	-0.600986438771112	-0.366848431277924	0.591737440303924	0.557659454964837	0.297703723903652	-0.557357076452308	-0.603663038348753	-0.932363731697429	-0.678762048163609	-0.990657138001536	-1.07811905406872	-0.878338284474495	-1.07373548677511	-0.825468890884791	-1.86658582842255	-1.76837253432507	-1.97103745879905	-0.742201689329637	-1.02932312719725	-0.760587830643535	-0.665166274100033	-0.582683001805428	-0.225075944028229	-0.385234905817913	-0.516056371190862	-0.680622138889421	0.574962912344735	0.234775412884683	0.515660150937529	0.859956621244279	0.84234488881298	0.449443890848946	0.549266315251436	0.506072448177441	0.827296753075773
0.869777016641096	1.75722735380048	1.65603866948147	1.77781297336656	1.79811029434081	1.85160848919079	1.37515379986104	0.822454280270115	0.42646304404077	0.811531254724659	1.25372483673336	1.08654199968131	0.673341432731819	0.193432220074521	0.558383436381955	0.363455847153908	0.901789877306115	0.196879582816433	1.02848892829086	1.10137904612096	0.829671062341811	0.627973198696427	-0.084627246510532	0.509829876291825	0.267447333359368	-0.0748027118579008	-0.0720235656290476	0.107859468989838	-0.336325371771431	-0.140509059135977	0.0863571518823066	-0.333586878585822	-0.782502821903631	-0.867167064656252	-0.849151958958704	-1.01132042289903	-1.03906987140149	-1.04878238630257	-0.462959125088629	-0.657714328199593	-0.841924628656465	-1.30732963521674	-1.4525506276823	-1.22973688809673	-1.14497226743045	-0.918087423994701	-1.22429996632765	-1.27468273195439	-1.19521196545433	-1.10954246844862
-0.42068666564319	-0.574165330210438	0.629833109139095	0.496828855884025	0.987947390707786	0.933277790098613	1.07722921746678	0.958373161262089	1.3210613466326	0.917213767313945	0.843352191828733	0.266908383480141	0.370479136432193	0.259206767038576	-0.296627740411525	-0.253473970334275	-0.701863544774979	-0.121984359091093	0.53203014368711	0.270645191485881	0.46927755423386	0.690285431012975	1.03550877206403	1.68500389069093	1.27969280062502	1.38473577560448	1.59409620761285	1.22722391390594	1.3736831788733	1.18998932802929	1.27846375517559	0.791453145326349	0.633168323189503	0.764091080392331	0.210318951686211	-0.572151037692533	-1.29452075847265	-1.65507236738531	-0.933769321101314	-0.935288422191924	-1.60939091887215	-2.20974462199591	-1.60775573337421	-0.982573536491591	-0.777911183677035	-1.11354418334397	-1.18115155873788	-0.542541259555525	0.477354024490509	-0.129545433498068
0.837047029429759	-0.299022015990704	-0.249518904334171	0.396805509420161	0.122809187258324	0.964272898159026	0.340201628024334	-0.035748068388905	0.372038594574297	0.458192742314155	0.86668823926603	0.467433596892618	0.709643607167098	1.26173296225301	1.36185628301771	1.62671636095973	1.46073909163697	0.777781651083292	1.03537613761489	0.650917359657732	-0.390675182642458	-0.102141244318975	0.0925988952098508	-0.609665281549288	-1.12136013966251	-1.70309288811907	-1.40741530243077	-1.80683483353453	-1.63100745255839	-1.01138687434511	-0.350682684220453	-0.984572274190852	-1.42381458157979	-1.47817648782498	-1.50444355568804	-1.03096717871399	-0.81295800236419	-0.522585587802016	-1.09528629246275	-1.25001102161921	-0.940242674123513	-1.54083308358604	-1.26641012010558	-1.23984158100679	-0.263734322008282	0.394569818500814	0.676367268874081	0.614403307623672	1.07986914753837	1.13741016954994
-1.12621396643199	-1.01814191496728	-0.766500774550532	-0.562689446095072	-0.766416484606812	-0.420843424567147	0.0663733767796427	-0.0808045573346075	-0.142185131967794	0.231836248002769	0.215063927619269	0.590471059817726	1.20383319705169	0.82581065082062	0.65852505619027	0.773402441990583	1.05619566792498	1.36693859794443	1.30196028875182	1.45387704923926	1.32778804386392	0.953780545670053	1.21570973921349	0.560993231102678	0.303418352728986	0.173705527152797	-0.164661795713641	-0.126116144516186	-1.09116150766951	-0.869987338594234	-1.54122250713794	-1.17703107993448	-1.54556976382309	-1.40585709823487	-1.49483988137184	-1.48504813805232	-1.33960426771523	-0.992781041426232	-0.900091932935727	-0.086855667153606	-0.00634658946121562	0.0337775478603668	1.17438451516439	1.07794203262511	1.37582611390351	1.24360568635407	1.29170637929063	1.2521854012563	1.30202780034398	1.32262318207003
0.892384184285262	1.16908283734035	1.35030995577462	1.2747677834136	0.834373720846725	0.918075888244475	1.14132471676518	1.45295991806355	1.32690318195454	1.10046551137088	0.947874481808515	0.618240824969278	0.521961174612594	0.313156417148904	0.28390346482457	0.367925772312128	0.182633525366458	-0.032788552017369	-0.231277596868291	-0.215377994913699	-0.15014796383257	-0.126708944858971	-0.164368176401966	0.0237709959759417	0.102310213723801	-0.0603611071043686	-0.109642791397943	-0.255566385467418	-0.280609321893173	-0.393198161418935	-0.494965335019258	-0.793246915615332	-1.27737547496482	-1.39822857108246	-1.32618877288143	-1.73644658569349	-1.73534879705678	-1.37435227568333	-1.57685606513419	-1.54230283777905	-1.9328918820641	-1.70939653160492	-1.43757580549871	-1.35400004530483	-1.223978234233	-0.599628596170966	-0.856219732744093	-0.168150829448554	0.121929934223768	-0.121103311483255
-0.00939019958216665	-0.112977676792111	-0.146195722162992	-0.557079155013486	0.660506302334776	0.653989408283093	-0.44383059250793	-0.793269044404793	-0.855920938305868	-1.26023819844975	-1.3207704562316	-1.44752567181577	-1.14107588609298	-1.69528966727259	-1.66764321657092	-1.25905563493445	-1.74254586241639	-0.995853622344879	-0.348930785863753	-0.196507668289138	-0.0597545458836743	1.23433860855355	0.879805976865275	0.597927425489274	0.262416097386888	1.28744097594362	1.14342180181776	0.675797491494156	0.675245882627762	-0.701362705527638	-0.815204975431511	-0.956457722746491	-0.97082815915132	-0.929884291206034	-0.577563205152758	-1.18856420590018	-1.51582843740813	-1.11759040563289	-0.651948277904558	-0.253136805764711	0.160865096919606	0.908791683515657	1.28514871238465	1.5472405764755	0.924969240908061	0.860010562535904	0.640746897105871	1.88101176332611	2.14790913923375	1.11089946347361
1.00339846419287	0.993725142537127	1.7282837830577	1.25754530077272	0.965369416827194	0.0254552997327222	-0.0500573217065838	0.390554236373271	0.579373245087376	0.37630188881759	0.334252572991411	0.811312544790604	0.497252969664545	0.919684216668047	0.273254768543692	0.16336175625591	0.679710012911484	1.17513770742013	0.93547939192333	0.553266049665492	-0.216531194811282	-0.710670810650412	-0.829892132141173	-0.624961704878723	-1.23770142978242	-2.118225624549	-1.96620271451451	-2.14056454980781	-1.72474918746734	-2.26546199460948	-1.80211415856519	-1.44071948406901	0.270157299853584	0.555790160123179	0.0965460581623751	-0.243969008265379	0.661759585825862	1.4748181825601	0.940496598490495	1.12773848807996	1.20843586067506	1.09445529769905	0.0502952972928262	-0.316190586985383	-1.1613668071577	-0.353233395400639	-0.477624645290659	-0.522993738320974	-0.545162294154013	-1.18275359763871
0.78364949430092	0.597660761867878	0.337266007148479	0.480678929874713	0.445572010762665	0.379195856753473	0.136066306988779	-0.417015008825913	-0.480960076288033	-0.90298352981824	-1.38151324322406	-1.22509027331509	-1.35120119943604	-1.80209984790339	-1.83283675188442	-1.7126299065474	-1.72809824466521	-1.96812062459808	-1.56219448101321	-1.37071783923981	-1.35392120339477	-1.12353303125702	-1.22841999031313	-0.948252343300331	-0.954012970474604	-0.666856628525503	-0.227528409931489	-0.232782200037891	-0.246929781256792	-0.101514364651632	-0.354960363978827	0.0146583997096238	0.155585268585042	-0.23598942351847	-0.0116428488759747	0.190358975349766	0.377772627361934	0.477978299676833	0.365997075343325	0.54131363576602	0.944885378796992	1.15240037749113	1.03810438395766	1.05881748003287	1.29879073442433	1.57352558530645	1.56042998697365	1.16531853519923	1.31805951365493	1.33686205214561
0.461910027915391	0.215983507815913	-0.0976883358535384	-0.650053798805806	-0.586142825161251	-0.832277925901765	-1.05333843191691	-0.88785468608637	-0.617919327421445	-0.786319769793761	-0.979220617075656	-1.05983228017284	-1.32830152438681	-1.09979885804577	-0.845476431309966	-0.747926568743737	-1.110529120092	-1.04673087094168	-1.10860234014294	-0.767958191728451	-0.731989338400795	-0.32144438028884	-0.321963952606815	-0.281454610363737	-0.129025492040194	-0.499123017537519	-0.181455831275476	-0.370971930947174	-0.0903667184888022	-0.0963955850521849	-0.0722221299695355	-0.552332631028166	-0.55210978645669	-1.20408672108874	-1.36416924239341	-0.947606105080605	0.061914028578697	-0.291686224672248	-0.642913112413303	0.274501057255391	0.322275351126092	0.660082546869866	1.30043591485325	1.33217576467094	1.68294688778756	2.02158870837697	2.11165139255966	2.03487598861903	1.4859508193471	1.99383048873883
-0.233530637681345	0.533912306203316	0.198636327763171	-0.311334418821777	0.0942925047939508	0.299329414369875	0.330992512260202	0.339840647416136	1.09987778219659	0.357795487890898	0.166861517226146	0.287070269362527	-0.585736972442308	-0.657847160966366	0.120745247288212	-0.369474843625043	-0.354577585065131	-0.872421429398452	-1.48468530325545	-0.994996337113405	-1.33689436725983	-1.52464972586823	-1.10371038173813	-0.595122599186023	-1.05202896757954	-0.807405575841918	-1.01124258714902	-1.03038498731048	-0.764918739708117	-1.12528179664441	0.196657998447247	-1.15088634592549	-0.411276876511298	-0.500975122144327	-0.554222288221562	-0.658744386974905	-0.153295064769154	0.478770114124416	0.361743444168257	1.19262961559348	0.588509451567902	1.32630199056212	1.20234391338149	1.79695335655463	1.9779520279469	2.74987822640192	2.32040398229852	2.59336508723597	1.03552481969355	0.656950962908167
-2.05725099419247	-1.44140073726158	-1.06142747749268	-0.740843282954635	-0.295285979780596	-0.447555658871143	-0.0383827114959508	0.363128873954065	0.848214219036281	0.431690696754822	0.186970675487903	0.804607223037196	0.145596554890197	0.0386868926441174	-0.492200209386582	-0.837088085691271	-0.957433625616045	-0.789899513806297	-1.18182767018875	-1.2955708977627	-1.24542958771755	-0.956691338015558	-0.280143044796368	0.236071641784351	1.0297999698597	0.808789660830002	1.17958216569227	0.851740183203623	1.78492562176699	1.90044246776451	1.74158040378956	1.54132582440511	1.11038694065759	0.972673868757268	1.44950943278596	0.371373060652217	0.0601985253503208	0.212656846134676	0.172410213414051	0.455637142604795	-0.36797265028126	0.21020425818932	0.357754737484015	0.751586953375376	0.873396633908429	0.801608879411142	0.867230421565653	0.994215017914127	0.779247427839113	0.264861304307261
-1.39423947678553	-1.1970642478157	-0.909996351984502	-0.317804943638707	-0.42756686471541	-0.373598620731356	-0.167681488478025	0.102805020042958	0.0883018536002123	0.0404046266029526	0.00373923733626336	-0.187894051923955	-0.558000615921042	-0.422890484534823	-0.244944715259332	-0.485098578439702	-0.167912246100504	-0.198620479971075	-0.818874494027166	-0.851464775937029	-0.439844366106442	-0.209797190323966	0.228016414821915	0.654817595379533	0.949645795032135	1.18760286261197	1.05119066159686	1.29524456708178	1.33300276398491	1.75821762088761	2.08036876469078	1.99863483776689	1.48135261550224	1.60788764875428	1.31096286541302	1.39884529877137	1.24307533693374	0.739897964003077	0.803371723336566	0.686698225379019	0.653793880219118	0.293936417484444	0.522617938649981	0.458756232218111	0.609866998783498	-0.0962109191650041	-0.101825132363602	-0.0773277781318228	-0.620308913294008	-0.481081257796622
1.81437130997135	1.86831323555949	1.31863677294092	1.31887295086543	1.09795058483849	1.31165104138903	0.941953770981185	0.280896119591665	0.387068736529121	-0.000479910483399654	-0.115403036048072	-0.158634419329839	-0.106361441644878	0.220046309915951	0.387210509315139	0.526534938061189	0.426592135631887	0.3848776228579	0.58230209918317	0.682240795545106	0.571753575715144	0.707539529463062	0.882153534566094	0.603897568215223	0.174133466976142	0.0825056463561254	0.243908924239752	-0.161552059239186	-0.246183667188938	-0.712917089407441	-0.280807124266024	-0.613733786103195	-1.19858984471673	-1.19073967715623	-1.25410876535893	-1.12425335262166	-1.4610838519701	-1.59506763015341	-1.79037269115732	-1.78139206494333	-1.16943301743397	-1.04848248220623	-1.43122301873236	-1.3563295254254	-1.30358892059548	-0.824258354445112	-1.02459465713042	-1.0479971008634	-0.843088238154388	-0.466014890454117
-0.750955024226618	-0.809635641855517	-1.05475428721482	-1.16572552293943	-1.18899217646394	-1.63879401425086	-1.5938266288709	-1.3594673230318	-1.2775368963642	-0.661485963835952	-0.489847595835907	-0.0489583296552529	-0.127544895936261	0.213225104136482	-0.281963691704379	-0.120180467521756	-0.176141752612824	-0.0533395654095256	0.123764253571931	0.388259352759634	-0.119806142765272	-0.181853659108269	-0.163842329330498	-0.218303686262235	0.000430256210422785	-0.642824658762878	-0.000299112459382911	0.32544711037574	0.166250481752038	0.445213046551524	-0.0724037658689512	0.433853544369719	0.390631758102213	0.174014378264716	0.173996090597322	0.315069634997045	-0.78076368159274	-0.706466411373388	-0.399672833360215	-0.794099589754429	-0.698569007003925	-1.36132444053078	-1.12282760667633	-0.683501483085645	-0.311832732856659	-0.396372178598277	0.346573871542577	1.11526368841521	1.67080039227438	2.21759832129264
-2.09818929263324	-0.6816806081581	-1.17147927462794	-0.100937365994268	-1.17939573548338	-0.192363448980879	-1.68406468655812	-0.664583150840431	-0.629894129575173	-0.151133697914605	0.404619070885556	0.58585090285524	-0.329192909244539	-0.130473476667402	0.385514685631857	0.6989510077643	0.763318333908472	0.225903873202402	0.380771738783159	0.204448326860026	0.539648310621057	-0.470754864620968	-0.802888082222189	-1.14508029002019	0.0668276124918554	-0.309792668726731	0.600520268059469	0.701529137779129	0.399754074244059	0.88895801810437	0.592012476412806	0.953875246330345	0.449894700138047	1.47870786315591	1.31572045536166	1.84233120659594	0.923712861893254	1.41470466702102	0.740409661914477	0.410458180605887	1.70650651183606	1.14064818541456	1.31471412978004	1.50103008035067	1.14908429393151	0.463130695465385	-0.0223336396666894	0.151948694266058	-0.0500337872634013	-0.17683577443228
-0.70333789320175	-0.159357313807231	0.0372563857010614	-0.301593006731594	0.0455410775506574	0.21184499206562	0.834987671725424	0.859275722980627	0.802634114677293	0.897205909390504	0.36911505251794	0.206921519713907	0.134166468625491	-0.558463640983607	-1.02657493516089	-0.386981299699109	-0.525497120219715	-1.00006538493749	-1.02182705813854	-0.96382379885253	-0.400774845643434	-0.394864450751383	-0.287399459159708	0.484726605575413	0.658092384691351	1.47643004808463	1.33797179674141	1.15963333301832	1.08280567355633	1.55503353044498	1.43617703333357	1.7097626308474	1.2331832649211	0.937958032597398	0.981259456598858	1.66977189091991	0.91112190287593	0.818952191674881	0.968983675821672	0.594918301579517	1.09474677196964	0.60808208473315	0.354983598633631	-0.00950272166863281	0.0554545477283506	0.041331160221618	-0.510347646395726	-1.05372324932548	-1.09854064657389	-1.03645441701351
-0.975146306900627	-1.10474261184995	-0.584466993753247	-0.0716408798758877	-0.380122474105066	-0.197517818342534	0.0333641097842339	0.326933637259569	0.240087030501374	-0.0129595022519945	-0.00330064287986636	0.683820607885239	1.40343430859134	1.16473184553747	1.51850441164497	0.926870061053424	1.04276542499517	0.830111883672467	0.863992189629769	1.49488528992547	0.91457844816599	0.891221495316454	1.07053755833062	0.540069998782862	0.656942722581664	0.0657720390474684	-0.185571280490616	0.644215431903576	1.21556797519627	1.2332943241194	1.20389201930946	0.927642374229691	1.15831179334416	1.1553828265662	1.00868399671987	1.0493666015868	0.668006434432059	0.389134411837153	0.265166226735574	0.322905528111001	-0.189386543183969	-0.534121539093714	-0.564228033808804	-0.622040638169087	-0.335382494009623	-0.888918543168157	-0.72581844022178	-1.3590984990769	-1.38848043636737	-1.23201627404224
-0.089360580154202	0.583207961717044	0.266991470870512	0.667039198466448	0.245484092648513	-0.0125297714818401	-0.285100309687497	-0.0621883698461611	-0.178543309591695	1.39793701902965	0.490049350997555	0.616000480537245	-0.549670607516388	-2.44431997066105	-1.4604440599758	-1.23099759463344	-0.0459168699114415	-0.413450211474515	-0.84532935186534	-0.661524096016505	-0.902263722713038	-1.7159912179722	-0.40731217502199	-1.04445900871474	-0.131151482324008	0.707783323395559	1.22036043857537	0.840063830186489	0.14752702320092	1.07095776583558	0.818583769397532	1.16252422822336	1.49878001075449	1.15517286006422	0.729131384123834	2.15136617783766	1.44488153010581	0.744258053509073	1.02393055982355	1.09828722385679	1.6127079185554	0.732798032756895	0.90623064057123	0.826909805995019	0.262066882036393	-0.0842579665510107	-0.589978110638588	-0.977075364229049	-0.381617376706761	-0.405474651063586
-0.0428170571111809	0.305189849074913	0.0556462992356516	0.31291004259253	-0.426741434787523	-0.71709775465636	-0.765733668962306	-0.220058973410122	-0.564185482062016	-0.196455956623544	-0.344208007373624	0.0560624589286625	0.288336708382359	0.444015364057551	0.388278972123055	-0.519878169905675	0.0438160071855688	-0.172993942938484	0.501443652815019	-0.108209913895534	0.272559400532702	-0.716722601495187	-1.12989268185402	-1.16899012671097	-1.77094830062237	-1.9386798766647	-1.52055806588599	-1.04754299103934	-1.35442486943322	-1.62447901031021	-1.74035124572594	-1.60208689785446	-1.82432899510628	-0.966312251302978	-0.720428050674319	-0.731147494946228	-0.398242313457754	-0.162843787577766	0.232855101751313	0.292865168330707	0.478525307644858	0.707720369394287	1.35970652046566	1.26739284255957	1.42836780471286	0.935695011859781	1.81982652587947	1.63689644450498	1.1371232218661	1.47019903871066
0.567975541314857	0.455099214302606	0.232299649141915	0.0195164002850453	0.124837888938819	0.140354451015871	-0.0250082901193895	-0.17806172910857	-0.782275091627843	-0.917616130507524	-1.16785583204466	-1.75418830759174	-2.12987204289841	-2.05595914991323	-1.76828695610888	-1.7545296262248	-1.99807007186349	-1.86894614601468	-1.08268708637684	-0.411209757648119	0.094826679363853	-0.079604133909338	0.229394700376367	1.12450176643443	1.4131523154229	1.67859615433032	1.60936632390834	1.70193123628725	2.00921047932036	1.93323560856833	1.37665467084496	1.15244147016191	0.818317276222974	1.00928730709429	0.714049340460104	0.106268937481931	-0.252745027844993	-0.325290983026444	-0.213185662579576	-0.551317640717178	-0.803134670938554	-0.71929949532966	-0.532638311834418	-0.228194866748523	-0.395172398854674	0.184779342812937	0.279465782356865	0.113797155829445	0.277986721680383	0.134078692383625
0.421313727148671	-0.40353345462494	-0.776810729786312	-0.20099973991091	0.141435595691321	0.0892358014086429	0.745780385235732	1.07303515844935	1.2520616698519	1.68171329546743	1.36437171848883	1.60724472586694	1.4053491001988	1.53233835893584	1.35491756028727	0.605599350585763	0.129150402425256	0.698486503815045	0.180743584125598	-0.0769632174177912	0.195850927893689	-0.652772535598661	-0.430391798318388	0.127375320364926	-0.232302970937932	0.547307543299769	0.769593197993508	0.981467134310009	1.02047588965157	0.71034683431634	0.697977719567835	0.697181123555412	0.0410750569491401	-0.11521435524225	-0.863729741202854	-1.43434418558836	-1.14424053685836	-1.4637786863014	-1.56657615799915	-1.7897317132372	-1.9206124658079	-2.12500793335298	-2.51917067176842	-2.15130931249298	-1.16051414451203	-0.776884462117843	-0.160970388946451	-0.619337616710686	-0.491061717283659	0.386692814066534
-1.87611159103372	-1.46143636821685	-1.54843804478082	-1.43208554806186	-1.06161326390023	-0.625946267758232	-0.815636292056646	-0.549138920674063	-0.671466401085654	-0.372454917300712	-0.459291780286828	0.17089385196518	0.460910282973338	0.30558606278419	0.58744414706664	0.467088548966311	0.259941582266201	-0.0570721250816216	0.0374811210570916	0.24074410008601	0.365108277760381	0.178438795376111	0.145490016638128	-0.141802951525754	-0.0315589568643516	0.0277520393789458	-0.165621365456896	-0.434475938393136	-0.36249164855574	-0.411599501477234	-0.528616819659348	0.0199266939099708	-0.329370142994466	0.0883095505569721	0.435581328837303	0.733825096594883	0.639018349663783	0.795958939234592	1.11989511707341	1.57818321652623	1.96355357206981	2.00217988185293	2.12217259933952	1.99989971065678	1.93807569363656	1.38520990388059	1.11286112795358	0.991625914405287	0.357793062776903	0.541718033174455
-0.757968183549021	-1.34847037426429	-1.9834138138445	-2.28441631732089	-2.10529957766104	-2.24121819299714	-1.93288387200962	-2.00849729927166	-1.67156038193149	-1.50281177775089	-1.22342722987322	-1.09651820398197	-0.718193289318183	-0.198434280373928	0.271806426769341	-0.309821363322994	-0.0671309090455506	0.178000070077558	0.349965902676588	0.54553387408282	0.651883824265359	0.752425623452166	0.408993758156907	0.0958017990663812	0.166626024159072	0.685786926870696	0.611056141855233	0.934671623125356	0.439246639422459	0.522753233489537	0.911902239933505	0.977149397659878	1.28808143891357	1.18742371939461	1.26565653858437	1.4736920792672	1.45466715801806	0.937057368228211	0.726131776821826	1.11475189231998	0.909873077963224	0.69054623015016	0.259068532556539	0.329852443772093	0.112927847104722	0.0899359306738662	0.209875191569878	-0.128454819513914	-0.0806103088965705	0.346377921679736
0.633643259040314	-0.690956841329511	0.0735254902461171	-0.870610907524886	-0.245530053935085	0.354796735748639	0.75168788048875	0.275540029275712	-0.40153228921055	0.822625720623812	0.257749362054736	-0.608330093582486	-0.712856244897022	-0.771834258968632	-2.21503928982035	-1.33704820663895	-1.54235898404417	-1.99465370557216	-2.20097172129207	-1.66085427914479	-0.867368814362795	-0.790417515799987	0.384388841213236	0.527550368979749	0.185739839248884	0.0259823549637963	1.08194846658996	1.46309725853422	1.62724945975949	2.02561330147622	2.21233991698197	2.3828045059097	0.299896157267366	0.75986672531059	1.08728966001039	-0.211311402543377	0.0684857441892648	1.02647247390627	1.6269739049851	0.630239981490873	0.185816339797622	-0.00405372819069323	-0.433159022335435	-0.63750564250833	0.608589804389017	0.169639744943943	-0.437597864144194	0.183514704625921	0.468360626519865	-0.656151498664687
1.39473366117088	2.15997103303966	2.07123927629508	2.2999202977194	1.9080207710078	2.03708364878688	1.63732947131055	1.57993147867553	1.56118789846354	0.685299612193967	-0.266533444763305	-0.182949027913672	-0.408785374561096	-0.740562387122699	-0.639722335461945	-0.197856680690507	-0.672958634481759	-0.936073349798926	-1.10063643428881	-1.22249502645794	-0.649915105140948	-0.178675532515002	-0.0276492268762072	-0.56135835276594	-0.301284980005214	-0.475205406707258	-0.14668866391523	-0.259274108455786	-0.380183924404393	-0.151632225906672	-0.089866565023739	-0.198764826143206	-0.595845232756517	-0.551248157486372	-0.864119530893838	-0.883717386674573	-1.18999895216178	-1.08351818157588	-1.39821704835461	-1.19095777174246	-1.00648510341996	-0.990521621024422	-0.517796621893889	-0.251079537869845	-0.646685751454097	-0.778340094003393	-0.728123257592027	0.189417683890567	0.219546572374642	0.00162609543500445
0.522707029442348	0.307005995967967	0.537981632542955	0.701132068464546	0.523973095036868	0.666123897062286	0.806075394171712	1.017940035058	0.833245053702735	1.03388430414147	1.45770752767874	0.885791841005307	0.450347130471505	0.876622009262556	1.01131783717477	0.920233729602152	1.09542279848236	0.347616841118463	0.304320247892831	-0.0847092556530805	-0.0840395913286427	-0.988043402802593	-1.3002465687432	-1.38831112925189	-1.39726018820664	-1.70575176734243	-2.45138542998697	-2.20826399318615	-2.36409486617876	-1.61028211027287	-1.31728993354438	-1.2002717894358	-0.923883993898032	-0.277512633798416	0.0696519862499835	0.534718779007661	0.559421598676262	0.885055194163432	1.23695677196836	1.24811832476939	1.1521590785379	0.99940868133851	0.994076256693295	0.902376955414414	0.739371845622617	0.670545354341237	0.489828853978083	0.0711603970699709	-0.122214797737828	-0.53778601872243
0.357157011466656	-0.413729889663504	-0.58948923409302	-0.854495699566645	-1.4007484503002	-0.639427838643252	-0.477351096902047	-0.852488044299604	-1.14624010742902	-0.669149286137521	-0.515710645574106	-1.54195627138329	-1.47558853160132	-0.918200087048581	-0.318228236392626	-0.211097525142398	0.0477316573590221	-0.0197959030109168	0.432832099084088	0.571257496819585	0.942799196382971	1.11673245165989	1.47025038146484	2.04407033246895	2.02642248986969	2.10853468541903	1.84976412609316	2.02874337676367	1.6434046781846	1.32850588456321	1.53425221153808	1.21610121422893	0.273536234081682	-0.50921468008784	-0.31649908052168	-0.135363263222317	-1.18947170672532	-1.13268198566666	-0.976756050907032	-1.16352005684299	-1.24966053090975	-0.798930376109768	-1.47171544069306	-1.10560149026753	-0.307875989574449	-0.295498945751946	-0.543173443659098	-0.384328484193592	0.593536886451065	0.0202963295895295
1.68162184979767	0.985454030515406	0.628912239381985	0.563891904940106	1.01958205773836	1.41460804647383	1.02963882854912	0.877341089651148	0.323738423979229	0.115276438792856	0.183402166431832	-0.580715731391438	-0.433379573234176	-0.596796532960499	-0.347917073920185	-0.647220545046128	-0.820834819293766	-1.50593023542067	-2.00182360291215	-1.67164724815295	-1.27481099245583	-1.01341883910519	-0.996459182993873	-1.27504496909122	-1.29389018560479	-0.909398361514835	-0.928327016695051	-1.10333392119222	-1.30850752353802	-0.747817113142151	-0.217170828964461	-0.493162078363207	-0.991064888111186	-0.995567754136546	-0.990006344140782	-0.421215735093174	-0.561011859936618	-0.688875447519996	-1.03876087445641	-0.186240501120937	-0.0675296608954545	-0.107305916538881	0.125896128201964	0.192534279067865	0.733514285050974	0.747585974967557	1.31605603624283	0.759854559986773	1.01814140171587	1.31147833111107
-0.149179809152152	-0.612254256458909	-1.52602193088053	-1.92361033339491	-1.71352754445031	-1.76746170108622	-1.63451540628541	-1.8317058430276	-1.91510724534164	-1.76324186032414	-1.68331776203461	-1.45016447243663	-1.45567973737611	-1.15274641837971	-0.794148537706475	-0.494735818519473	-0.378634363321094	-0.131005366694954	0.233815065042076	0.652085723561495	0.419294545419088	0.588327140710034	1.08130813736225	0.611290980120229	0.489376331734728	1.14391888011446	1.70913097702654	1.22324468342143	0.747588999046366	0.283819225366413	0.230250952400286	-0.610253176638378	-0.212923879046184	-0.239584419951666	-0.532582800415522	-0.121778468826628	0.359845234675261	-0.360586185712763	-0.283896531727575	0.51379297793882	1.03333781492277	0.778420016137528	0.490737194646569	1.55755676094101	1.19036926863094	0.218173776361157	1.02450894244686	0.668920423069438	0.920064566653864	1.22699720406302
0.674183742318353	1.48228122922435	1.9917810079974	1.54790562693995	1.33217177649435	1.32961239983499	1.89660500303341	1.09774497421359	1.07020685857696	0.683516559921429	0.331020947394721	0.285131001278255	-0.425641400026534	-0.931781898085369	-2.19587677718858	-1.58662824825121	-1.45940396879514	-1.25662119269187	-1.73095014863049	-1.18875919817902	-1.65361457902348	-1.51545828368544	-0.760179638624725	-1.35946415693198	-1.51007426890965	-0.804495377714178	-0.141741693634906	-0.466658612678417	0.120585879110149	0.345452909759561	-0.0414705510368747	0.108825667783148	0.58336605582116	1.18858112982382	1.0542077563059	1.20940664449664	0.973755814392981	0.532929147115301	0.834468391753995	0.700056864871057	0.251953446364946	0.242365578191603	0.121583958288697	-0.37981948574415	-0.979490236636088	-0.263076542761776	-1.14652698279469	-0.552208734858672	-0.102976578641973	-0.585925312919466
-1.15655331548499	-1.22728872522433	-1.2523867609322	-1.00338710256696	-0.210818385921932	0.280964453139586	0.430118103547608	0.0603080539133315	-0.641074762033157	0.670429801865487	-0.295369162717304	-0.00941011179059279	0.44914788324826	0.260899127513521	0.655292120860295	0.897461331156772	0.212272589626669	0.105084241980016	0.813526483673098	1.25248830522131	1.83365205530172	1.22329424713664	1.12297289147831	0.71007021161076	0.872629901868655	0.575930898249825	0.697141862709722	-0.124239635364393	0.276676168502413	0.729763666845097	-0.711685516961812	-0.314870291694243	-0.739343481179135	-0.828893929385092	-1.13390481272878	-1.16384314098932	-2.02609978371687	-0.92780749749205	-0.752442003498463	-0.840947885999085	0.00746544330613063	0.284167573729293	0.818763198285841	0.0476382900798211	0.841923996276702	1.11351764540901	2.01124231863478	1.63593676181528	1.65281270500695	1.42746864613942
0.668235010488449	0.435236749273754	0.587686095971618	0.352325247993806	0.979898808585883	1.59042253652113	1.61358931444758	2.1194302435206	1.62608778278919	1.28438221312265	1.26955713366138	1.93039806376654	1.58074328291258	1.36826336316961	0.88325483066187	1.1021208752899	-0.148993983777792	-0.895468807280378	-1.11233269689903	-1.49528290319694	-1.13980576066237	-1.20655727429696	-1.03631199389817	-1.72575870582201	-1.7117867753343	-1.86386066468806	-1.66468569258932	-1.20307685909213	-0.873939670516704	-0.689279469885729	-0.526847231244508	-0.391013242288247	-0.425556024710738	-0.0987075616810408	0.0063773695660201	0.360646724568773	0.611509621746676	0.510323051354295	0.145143325644742	0.217537232909143	0.565348426086756	0.627197631379569	0.0900478632992277	-0.436983510301917	-0.319034886088192	-0.584727228234787	-0.682474754550198	-1.27091406488309	-1.04570383848494	-0.0212497641499215
-0.860571078300409	-0.697291324631715	-0.498043313826895	-1.20673063512324	-0.911139709317185	-1.63527020487387	-2.44739883739708	-1.55502684582061	-1.46708585357652	-1.44887739865627	-0.840922712111129	-0.33572401823249	-0.0261559855865223	0.202740760184664	1.1391070038047	1.45884283873987	1.42941720950593	1.22810435868565	1.81080899917788	1.7027602258723	1.8322367888202	1.26136862559982	0.744142705474738	1.08627455320675	1.16224191929892	1.38927324641933	0.285537636547048	0.672107185698844	0.781729560091161	1.37826011356293	0.888460228345624	1.16293160643573	0.392868129934458	0.751828984946619	0.795258645769365	0.521478969873152	0.0870418830107689	-0.0847121489760724	0.254502672740739	-0.476435320532873	-0.363200978981991	0.0131654808125515	-0.541104864757032	-1.29847864872177	-0.664198081262822	-0.760853940306256	-1.22404730623809	-0.706053647722361	-0.583982026377385	-1.00366247421824
0.814387966354549	-0.284619046161748	-1.41951691204612	-0.530095878067678	-0.58654347024289	-1.16649773465132	-1.65098735157628	-1.83581035734904	-1.60826446135964	-0.86422652822711	-0.782444665242897	-1.98129822527958	-1.81010578765833	-1.35379947502343	-1.5791695923443	-1.81863127195334	-0.653254887048867	-0.47872096696346	-0.105406281756649	0.469182875339208	0.90937879245458	0.753145737018197	0.895425436455935	0.843297866896458	0.77273884933473	1.13515173121614	1.1474934215289	0.934525062222647	0.316716776929447	0.153986139855226	-1.10248498222925	-0.827790893338393	-1.07652243056408	-0.85198956789686	-0.475106919364519	-0.316261629210062	0.225834534449935	0.508371088362171	0.77576356658371	0.867382458285346	0.881214718461005	1.14825938442326	1.77288573177255	0.972207375902681	1.93018156113618	0.661246237396488	0.846467160648026	0.523025105508859	0.229018500129303	0.510965502254465
1.03022317323946	0.989471715057641	0.910376887029496	0.24503343235478	0.103734774869926	-0.776642282799687	-0.404511247974517	-0.452428885087682	-0.206651023463209	0.328987467120875	-0.00242119783245525	0.11104063243716	-0.222789911584706	-0.181088945541276	0.466629733784467	0.822281391429263	0.423007806308123	1.0297102352719	0.972990483958906	0.723002527998886	0.535294976985252	0.255658520618647	0.469040816351908	0.419863249935309	0.447552946871234	0.4928467901853	-0.600994884786762	-0.587920320570044	-0.363876252119622	-0.388912287445212	-0.573039420264174	-0.620024815049438	-1.15720022430089	-1.14665454845962	-0.867368349241329	-0.759596805486349	-0.867635021370908	-1.83220649744841	-1.87102200741672	-1.13502721908838	-1.3969149145374	-1.26027333770346	-1.86718591771637	-1.75188972619995	-1.16371093748563	-1.04281714802616	-0.943392478913614	-0.745560646100321	-0.195504178313671	0.470015759701841
-1.29382146928952	-0.978296474984664	-1.15635483741582	-0.582434323448049	0.367118497275251	-0.0788703817884699	-0.376510090917486	-0.450328499926015	-0.252295566378703	-0.109549331575324	0.669373395197171	0.547873636761945	0.0725278194552045	-0.308369726877383	0.353594173832149	-0.383716049842171	-0.748565055623183	-0.744883686822568	-1.20397544733565	-0.893686914275366	-1.24776251340983	-1.17010344980298	-0.840197386041865	-0.888932028808533	-0.52172660255988	-0.597582483289099	-0.167041761359424	0.555497938406064	1.53988752534769	1.41755482770138	1.56424608842583	1.6213902735457	2.38408834347524	1.91162453567804	0.974737122723432	1.12719445437247	1.53625510738216	1.44107661504086	0.345911595013165	0.0728007538345656	0.117796180932278	1.18587390422469	0.273035337083318	0.184005121421362	0.592968934637562	0.827958017382369	0.639425197149227	1.18893818635424	0.444221132889862	0.246637512854106
1.25869064024486	0.728115775655835	1.08799349470348	0.90333064692118	0.930031754785805	1.33473558630961	1.66918882766585	1.28279917852066	1.14323214881906	1.26729684083697	1.5220443186797	1.35430691137195	1.29003117293185	1.3180298504162	1.39036112764354	1.46478939912304	0.981985446536902	0.409429411114541	0.282787386741914	0.399554998514935	-0.087687617506216	0.0280121245560556	-0.394914186020929	-0.70121007486015	-0.705909781316393	-0.92584953914278	-0.907973823599683	-0.718706857865774	-0.272790310691844	-0.534882641239012	-0.533247758542395	-0.320797917177419	-0.0849251662788824	-0.0367358964674688	-0.343902551764699	0.0171864161643379	-0.0663693894234738	-0.0952848309129817	-0.0431015404309499	-0.639417517348626	-0.968011871092417	-1.07347164095704	-1.21432508753902	-1.34679317865668	-1.82576320811721	-1.7052941636077	-1.29881736769968	-2.01307073058294	-1.36787863607243	-1.4268577942631
0.615803488322603	0.912933265144097	1.10115292535054	1.25081329702597	1.16747032277175	1.37579370424125	1.41832950265941	1.31701635015648	0.990413579485931	1.06094201259525	0.940557947408449	1.13701883760152	1.12027049033911	1.45761587042565	1.14652689687072	1.27479564630242	1.39524955666553	1.38616288903372	1.39097094308509	1.13758710536346	1.01991783914135	0.651061042961062	0.492254362677154	-0.0920412218268885	-0.66702139899603	-0.541336764857283	-0.714706172801295	-0.944943028078621	-1.43359485160606	-1.76402390749304	-1.82189264517888	-1.37146916147596	-1.34410857545159	-1.2077790255301	-1.00766594201377	-0.482209454363843	-0.578714146378231	-0.578822469265953	-0.653979278715581	-0.483674018219713	-0.308873878259674	-0.290807221873053	-0.616437369893706	-0.705533968851015	-0.65589474740525	-0.694046988889613	-0.67742990725137	-1.01390055712361	-0.969275842244225	-1.12103949878648
0.481389785868694	0.0569299058387112	0.280523251052237	0.229301873779922	0.126640484299828	-0.222462749610831	-0.649213267120221	-0.450250115391285	-0.663826877529799	-0.590749134462363	-0.291003892335424	-0.414470995631176	-1.1029076952304	-0.986461315674045	-1.19078984429687	-1.30708881927981	-1.46249579767271	-1.99788519050462	-1.94198228972235	-2.18526500593266	-1.54840239584506	-1.45794156827779	-1.75296978366597	-1.27474641529209	-0.478048783054216	-0.5373845792159	-0.545151879498873	-0.241396326426103	0.418897705093763	0.728415989223824	1.16322946048678	1.38632684395762	1.38304239229763	1.32757576301252	0.903205391082298	0.839590282640784	0.823300468945256	0.754638361673225	0.400823235086346	0.252279947234711	-0.0960969059592499	0.0943826673998906	-0.454800096470878	-0.427636541979947	-0.346075371760579	-0.133160761671654	0.0555940527952106	0.431446481533295	0.361747496331727	0.540118435642116
0.7525431168487	1.05132439972109	0.767590002584395	0.559247467215998	0.942451952705362	1.19415829501295	0.732976055363798	0.79527553357779	0.299437246503651	-0.325454371506482	0.0902311190155032	0.240754350293868	0.185159478753021	0.233190838141554	-0.230164354282514	-0.0366423295418587	0.121848279673716	-0.427422134842961	0.40164439537996	0.224727410482601	0.941306611374923	1.25580158187575	0.966557151978905	1.15601617300092	2.09441610892583	1.75134170398324	1.11359081281336	0.41457122619251	0.65460876230613	1.2627178213232	0.958451778896753	0.301664404378624	-0.153244511098466	0.00805347653189462	-0.0557686625331543	-0.168124025088039	-1.40740968655326	-0.874426910032932	-0.41118182260035	-1.09358067742438	-1.53197363137	-1.85316300694763	-1.48288524210752	-1.46588211749186	-1.31926199880231	-2.46673359705955	-1.50204813440196	-1.54126474103875	-1.82916394873763	-0.966058885287904
-0.531192726149075	-0.231932367726168	-0.530578204717702	-0.74998400110019	-1.27260400912065	-0.916920205122311	-1.04663450640246	-1.93358962262764	-2.74423649420952	-2.20436982995121	-1.56842654028215	-1.32749436198491	-0.446721698756382	-0.463420746714399	-0.558573608468028	0.170481031438873	0.811481585019124	1.53251626191405	2.15770606196559	2.45439643640627	1.82713332719879	1.55909219056094	1.41105792473783	1.57799664019871	1.10377554988824	0.548341950603577	0.500206380580758	-0.117388076950669	0.193345538615071	-0.803969142043608	-1.04372373648065	-0.44955012648854	-0.0420418052887977	-0.758684495485442	-0.670092849534325	-0.429874170239181	-0.458672703148689	0.266056360864346	0.540279490982969	0.398478974751076	0.259419014009133	0.332180329228149	0.108516295019417	-0.0838284786384197	0.213309951819875	0.932849134212979	0.587317362515792	0.518003707835748	0.306593538784932	0.171050906031138
1.59639994865017	1.67055084705816	1.12503449565198	0.996801534949543	0.619430553080666	0.844185558141915	0.928364672044379	0.420292796727917	0.239221792593221	-0.0734936742716472	-0.0946215613696777	0.141474488485526	0.443911794874551	-0.24617228700875	0.504745576022171	0.228541033310833	0.569238579984074	0.647523697256993	-0.00546862482517101	-0.0533261069765426	-0.148652943710547	-0.054086533072044	-0.613783951075336	-0.843210296400645	-0.792852025570688	-0.431096860008569	-0.538750400234208	-0.816722579018592	-1.22638845408516	-1.37701425604339	-0.823300548168232	-0.701382182266031	-0.658878432350153	-0.65839891877097	0.126783603119347	0.160007132117381	-0.549688493171104	-0.713215632538927	-0.947004841861744	-0.871846696719675	-1.14644158205972	-1.16198648291556	-1.33876791740451	-1.71283588256186	-1.50654358337736	-1.52976045534415	-1.31139117305703	-1.30856627823801	-0.393356597936981	0.045425023826813
-0.814195956690969	-1.58229383165321	-1.43085239855121	-0.992543776727165	-0.318170833753394	-0.682830947023723	-1.17293272575567	-0.99037701763031	-0.134606866707564	0.474345255360836	0.15498982751103	3.62275795681327e-05	0.989109030191105	1.87124833240723	1.08203870344844	0.571654570777559	0.898275588043347	1.02408328960022	1.02794959053603	0.769836689351213	-0.0935623656388961	-0.283306266017955	-0.400046752570021	-0.607793296555679	-0.972053443412772	-2.02352767897742	-1.50753574565043	-0.96197999489292	-1.68769951145392	-1.13250417962141	-0.886379798678024	-0.559089104473785	-0.0531977137192841	-0.237847381501042	0.254344410337607	1.17925705464606	0.938755638863617	1.61030040856633	0.802814279690278	1.04484075067371	1.56574312796187	1.5720468910652	1.66860221023986	1.15395694801663	0.776927434004491	0.701024279166948	0.891120716845389	0.105957598862738	0.837026906680844	0.862974341937617
1.66760839835138	1.410312950747	1.73272385005335	1.25059664895315	1.66528500274567	1.10108214415327	0.813804715470911	0.785953791467858	-0.085554142060073	0.00395240322062862	-0.452607170510092	-0.871774737632751	-1.05965377803308	-0.966481274291508	-1.40695438699706	-1.08699446299964	-1.01830484621442	-1.05062712926371	-1.33862612695571	-1.42412929636691	-1.39874726003232	-1.11469114733459	-0.734427161540473	-0.89453079254401	-0.540449800917878	-0.14422219762288	-0.66732266358557	-0.479455554651999	-1.10228382255113	-0.857478077847185	-0.584883512239197	-0.0546333876378629	-0.106365934810343	-0.272627378943567	-0.460072384036013	-0.335543209263018	-0.57883645945665	-0.603494513065391	-0.0953597481518805	-0.0435358225455982	0.144006933720699	-0.0743827508191004	-0.519103863076479	-0.471724250605882	-0.34803307194931	-0.525711340154326	-0.55708915628883	-0.199226229070127	0.654210504987326	0.530538366664676
-0.495597389925512	-0.940872845547419	0.127380366346826	-0.64564989023277	-0.910191750783543	-0.637736977481619	-1.00333992629194	-0.714529993484545	-1.35165624043195	-0.578581557595395	-0.537981169045573	0.168173919437608	-1.01135130640246	-0.466094544734299	-0.0652000552797542	-0.48080227762017	-0.210223478130119	-0.882108146940689	-0.87035485992117	-0.55902744887333	-1.25563401016969	-1.11033401970236	-1.81570450459975	-0.710098959199804	0.57742372897522	-0.0800956942639621	0.285994846031228	-1.24919942708748	-0.473875153164715	-0.0809650260998298	-0.540430227258122	-0.579786564889774	-0.437459258074338	-0.689513229418451	-0.123429907065716	-0.361980312390947	-1.44505740470057	-0.522868353036192	-0.989088705497513	1.36977819141098	1.68984915024551	0.903210015390592	0.771326803945044	1.22710101970154	1.81219438725372	1.29076765882083	1.63251340823227	1.20399806104991	2.20698218079656	0.60719754691234
-0.0178577405564499	-0.402047983193849	-0.136085495527969	-0.719672456115097	-0.651449224004688	-1.19004890028243	-1.45027637443755	-1.13774032195348	-1.54427731966138	-1.75562401252745	-1.83996751934799	-1.90423374859214	-1.82804797662331	-1.94304274712368	-1.30485011774206	-0.773413214720814	-0.348772393714343	-0.0986239093566023	0.0848267600982506	-0.0743173207314387	0.426399675061248	0.511218655686817	0.549864203406771	1.0384447641325	0.760797708522623	0.677347058493105	0.453344898446818	0.0355584070542544	-0.431106318284781	-0.991164422269364	-0.522526425751913	-0.596964884864119	-0.621220908414083	-0.323237314208856	0.0445058016786507	0.0140346919550535	0.193614050784331	-0.0144629636328017	0.333857720157214	-0.0706598514748287	0.0312147369946389	0.0450064431806348	-0.16134451184595	0.291730726523862	0.359973553558714	-0.00798356575225538	0.619535675682131	0.704538240249614	1.14226555395853	1.09796543103818
-1.34848710349724	-1.49459275013328	-1.16752870408106	-1.24055165867464	-1.21738097387967	-0.532721750543558	-0.322779109668837	-0.0396429223051048	0.363167514591689	1.19094592081269	1.15632256785234	1.38138291272214	1.40948041495477	1.49089833155145	1.79014392933244	2.56578231077638	2.42503528614511	1.78425830905578	1.5321383862164	1.38433653437452	1.07679381903627	0.664125315682326	0.0837417611002911	-0.0845168740184676	-0.354942930572755	-0.241497075142523	-1.06185754866475	-1.24566067201547	-1.19951283730937	-0.989754346543253	-0.69869267140028	-0.521529615127494	-0.327649252363174	-0.242575832343655	-0.108574953116428	0.327001998560639	-0.00288655530880346	0.144817164785196	0.537936083739656	0.444000781890943	0.412710501497903	0.238554779821873	-0.151043288602302	0.111003278500407	-0.169938508640269	0.194089744096914	-0.082918670812388	-0.00878471872033994	0.546969347947589	0.0905546465606531
-0.973408875258803	-0.0166601999678809	-0.161442332903407	-0.669975084942313	-0.0565105153618809	-0.340317590182582	0.00120709701251805	-0.464663652773924	0.0633489568612329	0.322707551958905	-1.14099892164142	-0.130789840833619	-0.325581975700001	-1.38617234897004	-0.730692149846671	-1.18450696567747	-1.10089328692284	-1.89285149708276	-2.0427892042668	-0.670827619142426	-1.25176820529802	-1.05915397809461	-0.94658295957803	-0.941931776443991	-0.112478658959312	0.610960991801624	0.856187479528192	1.91813591081012	1.66015248735165	1.23294368999159	1.10857972767023	1.37854138242194	1.75564710906478	0.690258046221235	1.73975530747024	1.75407202148469	-0.00480710446055189	-0.162680003647653	0.341275970152537	-0.170301828416202	0.671460908961103	2.24405718863895	0.782079329061871	-0.232390783694344	0.388025873884189	1.44103652217441	0.32462990766273	0.0801344285421167	1.26393201977924	0.849982660614354
1.50984089957029	1.1158935408232	1.17496572490289	0.0523764960450999	0.551793239721634	0.537151018458448	0.651517129662804	0.509261754788201	0.954070853046663	1.09765319363679	0.600963915435223	0.139794374152581	0.754414723309918	1.4318753118897	0.883228857317195	0.592169234604365	-0.0360814524662	0.772395032884516	0.335443889205548	0.234496538080691	-0.96235852468359	-0.619518007867431	-0.614125375677232	-0.256625625153408	-0.0573811713556023	-0.243154606535086	0.491259621225481	0.224972940192113	-0.52762429210228	-0.608145786028586	-0.245832219626593	0.38710070152003	-0.0613138092431423	-1.16649691310399	-0.85098936060278	-0.650197294833693	-1.65722566852056	-2.78483595872321	-2.16720247089238	-1.48253967797413	-1.41407333263825	-1.14026609970726	-1.72509620717202	-1.77362883105541	-1.16000520434203	0.181933516297356	-1.13089866595099	-0.86593942073853	-0.28008642673157	-0.146458273748792
0.825799150298835	0.984863558938998	0.749720590492669	0.808945929630441	0.0843759920987075	-0.228541360029758	0.463635521589074	-0.0348607921428792	0.436533078628338	0.542185292899095	-0.527834912850693	-0.549291313698078	-1.23505769144931	-1.94471912626426	-1.13878035193603	-1.16667629816058	-1.53509398904063	-1.07248177681956	-1.62196122221162	-0.772565352014643	-0.742540095465098	-0.496349948379075	-0.000659069557326923	0.0524523150934788	0.907068201165963	1.45852032551447	1.23645418500488	1.1951104652102	1.55070403052874	1.3687638426589	1.7410019120567	1.95617858557622	1.63832815236161	1.65684777874788	1.35900713053495	0.959223422801622	0.794364821233529	-0.0452477391801306	-0.225718748639757	-0.31426713079656	-0.359429353102335	-1.02105865638051	-1.27077312838436	-0.938015462357332	-1.33900244177351	-1.16891723901347	-1.24687246844792	-1.25099536843398	-1.10178430636828	-0.735421062587387
-0.245349743013193	-1.08695314468899	-0.561781997444807	-0.420427593348774	-0.273034438724958	-0.422738067284208	-0.630001299314199	0.0723295696524929	0.0438234514357967	0.0382434258103113	0.328542644532182	0.700908743064775	0.888926382113889	1.53506125733409	1.64972954852209	1.70024164125223	1.76061877494688	1.78772648427343	2.55050149365984	1.95818498714976	1.82040229395178	1.65979327430754	1.68220157913857	1.45549678425827	0.761562276016534	0.0690564013826833	-0.0178595741351916	-0.177863496438303	-0.818928018230232	-1.06132511177725	-1.57060235621471	-1.41124906381335	-1.32684008249843	-1.20790025410205	-1.16045457277117	-1.46925668961044	-1.06414896179577	-0.704093962930685	-0.635684368906711	-1.1036016215134	-0.334521788155928	0.0771622959844018	-0.286021687168957	-0.27937250040305	-0.585376720470525	-0.849797548920208	-0.818122343182879	-0.344662182515613	-0.0915461385903459	-0.117616063120643
0.68302222581351	0.477919435431449	-0.0315579144869672	0.346169277872423	-0.164637364072062	-0.470733725055692	-1.35619346383524	-1.46119163285164	-1.00218479951028	-1.32625222013743	-1.59620973721716	-1.66950221274299	-1.95826765251054	-1.9891021088312	-1.24762230046645	-1.36390624353456	-1.0652787194073	-1.44347447723531	-0.561894206985795	-0.0853575482013695	-0.354476130822611	0.291350666385269	0.550418234439803	0.590950046774342	0.871701450576211	1.33113203175152	1.83515704193085	1.29954029256649	1.08021646713452	1.50713404750976	0.312215480008592	0.359682808937248	0.214114044875422	0.0755142582241441	-0.162109501050994	-0.384450319092806	-0.438628766617174	-1.24288973611404	-1.32907982827506	-0.610473669204432	-0.574642523425665	-0.702620369112381	-0.0580895649348904	0.0652365828073325	-0.00446096833527054	-0.0821244834116882	0.724082388802463	0.619384344272922	0.76220206633639	1.22160859745381
-1.52543645561247	-0.619973643174936	-0.488419241843374	-0.131705834135039	-0.496879809916968	-0.711086267971344	-0.507348511757323	0.0212285947263273	-0.0613183804571343	-0.131177089735755	-0.396057570181305	-0.666030301206262	-0.6292305745028	-0.342277099564106	0.206312028014673	0.39381691028055	0.398931397190223	0.685951889277819	0.306618848944361	0.533429574381971	0.598717197303891	0.977101825296245	1.48400467788841	1.38096510398863	1.33209048015137	1.18770307840801	1.19543477514946	0.944806312507376	1.20307773239093	0.630804559383904	0.761824820338929	0.654433143370605	0.489858547495234	0.316640267108629	0.0266590387438544	-0.787944690439158	-0.623951860008398	-0.16006728967284	-0.508586307940011	0.158040718641761	0.811271568960654	1.03079293050696	1.26845186986892	0.96166481398293	1.05466287903185	1.15916201339914	1.13027004327346	1.11244818989427	0.297507498389835	-0.195952042592377
1.5788343111135	1.8022653089226	2.1115250841965	2.10142057935397	2.27765415938165	1.59107778981387	1.19749819127259	1.11564159614128	0.239894946762505	-0.791941365529521	-0.619890927864644	-0.176599841070221	-0.489515991815953	-0.224333918363118	-0.454712307578534	0.132913632724901	-0.738344614352236	-0.17908256962273	0.828950668408842	0.23759749282294	0.738725744102746	0.472998375404485	0.138239407233556	-0.253805123399873	-0.241687353429476	-0.938569876641427	-1.26667783506348	-1.67737020452257	-1.63402495925569	-1.45470891022646	-1.52934949301777	-1.33315468121888	-0.931504643999691	-0.706721353780451	-0.4825678374971	-0.514398354071593	-0.637876587386161	-0.272232595161947	-0.170060623035924	0.378730031812313	0.995220326374892	0.706056162286816	1.01095615485029	0.220712326183473	-0.15394897936261	-0.279490900165047	-0.392543590685954	-0.215117903336869	-0.625178845692814	-0.212227371625483
-0.491589492574782	-0.0674812571460744	0.535980482347119	1.16302548954618	0.791273458348309	0.445388147818401	1.2708367287098	1.61736955408328	1.42867765550809	0.820857072308357	-0.476993325304851	0.128677747812444	0.0113406803818529	-0.0990597858028002	-0.319294302572111	-0.521839219524934	0.410920191592468	1.41897958005273	0.338798331743807	0.299033921106802	0.572045766646491	0.917397196305922	1.0452816081046	1.30994653849526	1.84970227455681	1.04833028382289	1.30886681035909	1.66571655564123	0.596516371551506	0.0148443043864092	0.77655528612324	1.32973559585216	0.689680761778989	-0.0842062472830846	-0.089918376692003	-0.132358820968821	-0.0923714011054229	0.0186768205924306	0.445720435157752	-0.463027593754744	-0.947297084635171	-0.217806767358367	-1.77234014204731	-1.34248868374124	-0.578347594033436	-0.626102316415837	-1.38647456404478	-0.935023944553557	-0.476927507373029	-1.46766906009883
-0.736895359434422	-0.246484043315114	0.105357296199265	0.018800021990398	-0.0708116313790963	0.289364170851922	0.331093118414693	0.723446438356398	0.450010120495765	0.300252969944507	0.39925068309905	0.70677654573295	0.408315880515742	0.25384755778755	0.0574133970982451	-0.346847860817774	-0.210798539842571	-0.24626703602096	-0.286420324958928	-0.86273980379329	-0.859534823110396	-0.462241506874242	-0.664805526329856	-0.179558580972798	-0.0706243404913273	0.0531774311373001	0.379637477859179	0.964333652574256	1.41975281645112	1.23991896362291	1.04545178106774	1.82221572106363	1.91746223060776	1.83749331522862	1.55620310743798	1.35758181436958	1.52306553226081	1.48542390627521	1.11433875668528	0.788667853052155	0.383956716698933	0.838663521646084	0.339994174977035	-0.108494794077239	0.0107231978347866	-0.313655990725797	-0.655857318545875	-0.94764746011121	-1.41794551980474	-1.76869461628422
0.178394194052013	-0.313584746912706	0.0606705264211422	-0.460367381420205	-0.00353327740316396	0.216051039192436	-0.229993462416812	-0.178066432899851	0.276187989664656	0.965691742429056	0.323764347513837	-0.180309268106643	-0.403295794053548	0.0694819218014135	-0.571974158308162	-0.230309756970521	-0.282699153388082	-1.21674246420593	-0.865688541599986	-0.667514591873361	-1.00982298822583	-1.58455319445928	-0.995250969561376	-0.875530236925984	-1.44764059227704	-1.1615812434398	-1.24888045478908	-1.18275132733069	-1.02197041179231	-0.32269440929037	-0.270724126864937	-0.602337605253909	-0.24261693345635	-0.0739323626377114	-0.0347119509122443	0.538642809064415	1.55926785630341	2.02902614451818	2.29554376437477	1.89690220900063	1.86467973848018	2.15548830451047	1.8201305032009	1.80003936394611	1.74846390185794	1.42310628906612	0.963871582011759	0.667357367951455	0.068443685099452	-0.243875946775287
1.55144847200028	1.05613946746457	0.567427840360832	-0.390262344756612	-0.0763466877545033	0.000672484126749216	-0.117544747268694	-0.0705045843328747	0.198979142804825	1.25174310378723	0.767879296566518	0.0902926163057138	-0.31779061342388	-0.069094261036063	0.499334387930777	1.1176052486955	0.46115600799769	-0.662582624628444	-0.217063767640201	0.140562961121464	-0.0664042909377106	-1.31262137621774	-1.13956047851201	-1.2531144479652	-0.641652657833633	-1.14095325954339	-0.975340476641083	-1.84899490482749	-1.09794726492603	-0.733504528514384	-1.17201557189471	-0.765692826602632	-0.421728339346486	0.712468747532787	1.06285649224663	0.354810130086453	0.140991109276375	-0.455342587185257	-0.855621392362714	-0.897999179351405	-1.23609008427934	-0.563646381566583	-1.21087016155947	-1.47195810427111	-1.06309175624432	-0.973859658194999	-0.883591433040149	-0.567547593184771	-0.565464222920765	0.679945845940849
0.475002580312779	0.0711134371556172	0.0228850905934577	-0.107673799912552	-0.8742078147562	-1.15382691464232	-1.001566414504	-0.870531706246042	-0.828294707373978	-0.646866267345457	-1.08691198564842	-1.24298288890283	-1.20612133054785	-1.04368159394716	-0.404047734668298	-0.610073225002498	-0.389580784119848	-0.474525530137853	-0.340267962925536	-0.417902550687697	0.419440522648383	0.723985167868378	0.72500539304677	0.927408073543373	-0.0947210476503203	0.620546606471157	2.06831584875631	1.94394453536567	2.72709107808871	2.00807510795789	1.60984023205364	1.61022976554734	1.63771258190815	1.38567866872428	0.842656680289646	1.34695614207806	1.00320637969975	0.558097493782778	-0.592613437293416	-0.390051491880188	-1.34276689122946	-1.17467563318363	-1.1796711679124	-0.573278290855816	-0.831889368289743	-0.616793577679016	-0.731706541903562	-0.933032228209413	-0.358354685892809	-0.448141512219267
1.16578691206944	1.22106888940903	0.333271428601037	-0.405205185083646	-0.189056849690983	0.0773585717114472	0.16050119865711	0.133811572141114	0.101757205141199	0.651823034419696	0.181566841521706	-0.0804530044309584	0.369365741899179	0.358220519415292	0.760162337377515	0.8630709202413	0.127913805803236	-0.913504825519577	-0.572363663378708	-0.867966921996056	-0.661699242877394	-1.12320188161116	-1.56555109918791	-1.63772777209411	-0.978327563480157	-0.49989993058621	-0.668237648236244	-0.809565448216889	-0.187927058379548	0.442034945743858	0.593829616937971	0.690272431201573	0.516255959139234	0.132912567718866	0.807740539868259	0.892463764455306	0.425013972852481	-0.571066115194368	-0.723324202870583	-0.51975070035276	-0.913946484077425	-1.60579048140751	-1.80423561484036	-2.07802049477479	-1.24365735045507	-0.87654457596915	-1.1663646378984	-1.17274987387041	-1.29335319596301	0.429813355864637
-0.457446516948919	0.25015325553718	0.642339293447344	1.43344090392624	-0.732358589216665	-0.538051613069784	-1.31153232858199	-1.92624196318191	-2.87451592918892	-1.37849101923826	-1.73113017374174	-0.732152412596904	-0.619829373074558	0.619808528066126	0.00250478326763926	-1.09592485253829	-0.687963411140551	0.691061801805601	0.477980722455765	1.47466941796433	1.40888028093635	0.505788728707838	0.892186359361186	-0.190136571338816	0.212625726285585	-1.22702281242363	-0.472424173328801	-0.0486782553203213	1.01962764195878	-0.310495494567982	-1.29860175378189	-0.0778594118990432	1.04535507941912	1.26496656375218	0.0487211991528436	0.706729481244387	1.81991721168234	1.61402578811655	1.13714294218868	0.166333815586986	0.21273667224696	0.958282676469262	1.23098643919348	1.24235267643068	-0.321010013196138	1.64475244493331	0.477606149725596	0.551399671340826	-0.483820540503179	-0.988175127963273
-0.263836646844374	-0.200207993944123	-0.0926953571367757	-0.0190532263068523	0.604333911938125	0.995111409853986	1.17166492181535	1.44947822249309	1.60592665204958	1.80607787907139	2.08000310017144	1.93709221559882	1.64294704540401	0.93641932332229	1.31452406241483	1.48001662918876	0.777114267413771	0.618883817499143	0.251484855675745	-0.219315724015071	-0.0175531054283907	-0.176624766590039	0.105178861177433	0.00192667680182962	-0.485902046391263	-0.441947835311758	-0.908779983016293	-1.12215635979298	-0.958891328012766	-1.51540996907625	-1.81673043554257	-1.3553321772638	-1.33702329403457	-1.77817829827389	-2.08721863497506	-1.89324579124476	-0.967818336879113	-0.875130167639066	-0.586014803651632	-0.296370088608149	-0.151486105933789	-0.0736021817991794	0.292847696048667	0.612603687977806	0.697064947618067	0.864390194332746	0.793848468794649	0.271479286086666	0.294541790633998	0.346042041440931
0.561589861434004	0.728357259003745	0.77579416820405	0.305664461857524	0.867866394209902	0.712554298272753	0.929407009467702	0.541535137064727	0.615564099780307	0.296571308662063	-0.103870943608137	-0.0696845530521231	-0.293647241624433	-0.256853471565472	-0.776603314049337	-1.32382226255607	-1.96244388998515	-2.00114813319981	-1.67513555115303	-1.47607973614522	-1.8926486655908	-1.24840723513567	-0.386800356584433	-0.457387970236669	-0.322239181850785	0.014322417622719	0.932346199640574	1.48525482966134	1.42877798929199	1.76851960363034	2.03268717391797	1.81628559708944	1.50738917598069	1.1258815031004	0.504270525965759	0.504070111050894	0.207073959803688	-0.48413535237336	-1.2035164346962	-1.03783720800158	-0.781764696884221	-1.59403031130713	-1.43706947228295	-1.02148684585212	-0.914314839692052	-0.72929089865818	-0.425549030613218	-0.385652321260003	-0.328276464748394	-0.178222818562732
-0.319467767823109	0.124060739615068	0.0601923109928679	-0.429501278150773	-0.258944517643311	-0.07606918227565	-0.091350231081996	-0.0104975379345086	-0.444750881890286	0.259670425661846	0.30544122894416	0.100866888631075	-0.495021282171405	-0.022885200019403	0.164546645007483	0.880930802204988	0.933344579017134	0.437379012097403	0.514286889619862	1.43080319004619	2.02538105908664	1.92877406990919	1.22847865445027	2.07231147409465	1.96934918216348	1.9484107357151	1.48222971725909	0.724440779812971	0.145514467810416	0.543073375463241	0.249188158455358	-0.584950731247674	-1.47708737333669	-1.14265336416703	-1.09708329534697	-1.55571844469459	-1.75652483662216	-1.89836394911574	-1.86458230155489	-1.22979129347838	-1.37134426230792	-1.38478460732793	-1.36697448549754	-0.772619258045132	-0.737991589368017	-1.08107839457823	-0.661255520261906	-0.0850849825042548	0.259895017843714	0.210275254012977
-0.0607990732134658	-0.020236022505894	-0.00163027247972391	-0.311059489423537	-0.520786154647623	-0.357424699868742	0.0772337931968392	-0.522422387639305	-0.690452802562895	-0.902441268422385	-1.17350890816198	-1.44802697194986	-1.77768682214629	-1.26529500276894	-1.59139785011458	-1.30237193749057	-1.6059268030295	-1.726662105068	-2.13363262237109	-1.09668821366378	-0.652497252370147	-0.232401732793335	-0.669269189036405	0.00473504932132467	0.125644267850848	0.696409275648655	0.576740657582409	1.4472901391444	1.79697972131911	1.70172951529968	1.84302430446696	1.22172013693683	0.806393270576876	1.69866305472536	1.46325908165668	1.25544510603744	1.40440890702679	0.758719598943271	0.588934218115252	0.138994389683577	0.84558779357658	1.13778769348275	0.240939108407917	0.998320734905461	1.3486192358663	0.351307706401856	0.391937779981603	0.33662339722332	0.299782433328494	0.165518933810047
1.6206258671622	1.49879911796149	1.27940182785317	1.14584687146171	0.947063930602173	1.1071328006475	1.43200132756049	1.36146452591587	0.767757511431317	0.60057846114125	-0.00861180768659139	-0.0293252016400447	0.294306140366835	0.821321695690415	0.576959598992217	0.55785868153159	0.0896179710483656	0.150317152233498	0.0443920923576077	-0.240304276122402	0.309545970025686	0.33686159799811	0.226070597589494	-0.0651761035054522	-0.384825977508329	-0.71804652800957	-0.853882278991578	-0.836767216905224	-0.700131980997497	-1.14735652059602	-1.35900410469432	-1.56980880518873	-1.94338046015307	-1.84482470911816	-1.82474912611751	-2.08506623775499	-1.99801395947494	-1.68775110615362	-1.04951789700297	-1.11141175334278	-1.16406609407466	-0.792443527521894	-0.441353680248866	-0.118028359436613	0.124988998692157	0.317428496518441	0.561362185051773	0.360052513567887	0.250212451915875	0.336509640743964
-0.530679937462754	-1.00003670145227	-1.48133416336406	-1.28730131510216	-1.22434604012966	-0.938654602263795	-1.362844714734	-1.16979345196292	-1.26218819951115	-0.518167910636556	-0.0543927951943034	0.0821132555981563	0.237517833815249	0.467688589812251	0.42698851088169	1.00362362519302	0.468455418951722	0.415181888070634	0.492268687537183	0.175553189176908	0.252805365714106	-0.209978790269822	-0.365287584860663	-0.837780255997732	-0.730321381351971	-0.768702553829277	-0.281615707935769	-1.0129666698174	-0.151445434849101	0.021066066115527	0.407950184783644	0.171763482068595	0.722868938165181	1.421837170758	1.93401357343538	2.0014248500576	1.77761891882408	2.0534877872813	2.05449740089611	2.038004773726	1.75251797463748	1.55319407493383	1.14113297701995	0.905989781241322	0.40478054987517	-0.274978233557414	-0.157535134660441	-0.393922401105527	-0.555411977961984	-0.551213149330135
0.76089137986968	0.249581322205344	1.23864968623874	1.04800649511614	0.253893444582562	0.541363175370948	0.388739865799999	-0.273571967175094	-0.495247769793059	-0.919045307640802	-1.49019302099065	-0.923332961088291	-1.12192202274197	-1.05617347401694	-1.37309508095264	-1.49589702674328	-0.983928569564383	-1.00901795235595	-1.59315492351583	-1.04305255606341	-1.06595875269983	-1.52260285182892	-1.92391643560748	-1.16905231762603	-1.09081326533642	-0.67272453280729	-0.883242710975529	-1.35631181602476	-0.584773801812458	0.399085323530603	0.586765819392881	-0.310874014045257	-0.439143544166676	0.953433370295135	1.31637568144852	0.941314548006431	-0.847478521787268	-0.311238851423355	0.231820156193495	0.564991398499278	-0.249795751130451	-0.0340654635791957	0.618107085173858	0.725320374133783	1.54281123672647	1.52669931729697	1.45724782269219	0.90856682870952	2.12866062914985	0.295674060193728
0.0588019802989191	0.0542063651771574	0.189217568034267	0.492328784751314	0.138067514488209	0.326125585739969	-0.0713338216842343	-0.590077667001296	-0.144328248928774	-0.482639515945381	0.401308687969252	-0.605869803890512	-1.38324382962377	-2.32711464165572	-1.94792147579469	-1.86478943839894	-2.32344803568133	-1.93099079369704	-1.6962490734847	-1.17934496217135	-0.56128197130211	-1.19095316197337	-1.03081994273035	-0.597224527734981	-0.199114498788301	0.432298994388027	0.0313739458942855	0.668695335530491	0.292014823138591	0.82461713435155	0.0659518953842451	-0.13221076655733	0.184531614504	0.448590808950973	-0.574037993564497	0.298216573684322	-0.13551566843824	-0.141483572376185	0.708650170929984	0.303444108811525	0.699569769311641	0.235601243317636	0.961304547119777	1.25810204000925	1.19585863364397	1.73400723598952	1.75896831840707	1.24802871205382	1.87542207144659	1.6052687073669
0.189837208321552	0.0762963087013764	-0.192718600242452	0.00111150444770764	0.216361550535385	0.0385631749906052	-0.236382753183165	-0.295055362568965	0.0280501794780241	0.276463799898402	0.379075467110514	-0.0320042212145795	0.0590331215886309	-0.276621870182778	0.0541517478593147	-0.0832015486485291	-0.105433088920411	-0.322573802615094	-0.361638037856203	-0.602210620636423	-0.952311779146564	-1.15082259935873	-1.80613169394798	-1.37114296197414	-1.71440859282191	-1.62434679670322	-1.80260863010962	-1.97849342918967	-1.56960058715228	-1.40685810801959	-1.17300595114448	-0.767204978475095	-0.332414620286107	-0.015616481689415	0.77879421579751	0.71721335083895	1.29419579504895	1.83580288651617	1.69318242755689	1.84495811088189	1.78981715751108	2.01914964318191	1.80882494783715	1.70333221612096	1.46282223267783	1.26347557359272	0.733426644332615	0.68983010006991	0.161325970467143	-0.0475569687793536
-1.33379187312006	-1.51751063442394	-1.14636516809912	-1.18882444165375	-1.09226620328665	-0.936693785386256	-1.11701800377758	0.166777393826226	0.857139256792711	0.782514788690929	0.771264132797985	0.561529212745685	0.636477580042285	0.556262886200882	1.07943290228786	0.256948275161306	0.769319200914469	0.526808749296973	0.0373857286933259	-0.263079108559217	-0.0673224983801482	-0.130114878183874	0.29277515805667	1.01007854076951	1.66531084185427	0.973497446750547	0.256279690317579	-0.274445096718515	-0.575402290438389	0.0313801942933395	-0.118583639035538	-0.875805780130764	-1.00826612941483	-0.202638288714709	0.27813527748392	-0.967282348552647	-1.19070055248762	0.214904491509834	1.08609811215887	1.15214173395961	1.72681445549658	1.94781032456432	1.69081243506642	1.31212527589355	1.39620740434862	0.962111611034001	0.826703454188435	0.685216291520331	0.623320079948486	-0.487402491322132
1.47842835081448	1.45864403454305	1.15098496340353	1.6096685690957	1.61310567907113	1.24343659498636	0.925345679300983	0.433090674331073	0.906199793483166	0.8240269195359	0.375469097399985	0.0303819996616887	-0.480322048280789	-0.45510184195839	-0.713584516825916	-0.64596807163603	-0.666439088688023	-0.769023973644527	-0.396497578818164	-0.371376929784108	-0.577603872444622	-0.200725330367861	0.593015435776178	1.08955697099522	1.35608632688212	1.01465892115718	1.32627328340522	1.43267175896245	1.19146614854646	0.964733014757355	0.769421365341218	0.778690918663831	0.535398690951412	0.156021882899373	-0.353631947980613	-0.723951286818741	-0.624642330874806	-0.155034596738832	-0.639086462384492	-0.76100837170339	-1.24449521404822	-0.971494481982523	-0.893639059551584	-1.16779943772237	-1.0755998247456	-1.23428418374822	-1.47566370187462	-1.79751901140553	-1.58517199879672	-1.74775176471475
-1.75623648172559	-1.41344828093395	-0.991724596471861	-0.917295984873851	-0.551488728750967	-0.8321169621927	-0.00648001648854279	-0.108834508443989	0.387547679357747	1.12874131985396	1.41908731486211	1.64732415792652	0.983050487133282	0.728834695867279	1.30148546390704	1.61475590210976	1.15729386035513	1.53567723556688	0.842609473167588	0.438853028073055	0.257718426881191	0.448552356523456	0.344058370341323	0.803528382296314	0.815297800053825	0.632757525869017	0.723697138843235	-0.256829856195301	-0.182860185972739	-0.0323907631440329	-0.0206755551605114	0.0095424357418095	-0.76847624315165	-1.15650178448054	-0.759515796964161	-0.961973257715542	-1.42261534851827	-1.62490502157309	-1.51101228919794	-0.332596818405259	-0.261322296357156	-0.263856795662983	0.163790798120705	0.821146171076425	1.35794430552305	1.10182887755665	0.988420166541436	0.954799177938175	1.54943812739635	0.785926332061083
-1.70399769318926	-1.28203809307274	-0.922649721725147	-0.729284461085128	-0.589117794053094	-0.197669479780326	0.148694268605475	0.995452514868531	1.32026917503029	1.28553077518572	1.04582708733691	0.565621965207984	0.187419432640057	-0.0832485982424271	-0.0440107090271942	-0.22181056207359	-0.43409912885075	-0.360560659096272	-0.27914983890251	-0.489499437495687	-0.751668475894145	-0.605882944948336	-0.33607163076422	0.517830213762066	0.249374776450511	0.348699982377556	0.226415958951314	0.401950094389663	0.722882259142036	0.957776779789915	0.393166006365634	1.18069180626571	1.61211195521042	0.928983325919878	1.14660401854825	1.01602171803193	1.25701588616744	1.5469577764922	1.43573062833761	1.37641681167619	0.94666097770866	0.554355289623471	0.698904384671762	0.695047074040971	0.13685794756351	0.115352582736693	0.15752563685924	0.0737354677585626	0.15599357123462	-0.468519256995204
-0.259825484273482	-0.428640775182705	-0.448918022133915	-0.343676614831564	-0.413976409014955	-0.0894211820582589	0.214324460094675	0.821281410071918	0.879735399826359	0.981092747728113	0.645976637026856	0.583151082032967	1.19106707225736	0.0399714549563341	0.0421457837880134	-0.209114911033217	-0.632978621275875	-0.87598401674752	-1.34856188872337	-2.03866520831674	-2.5112723091577	-1.88950021817381	-1.67772216968642	-1.7409724011374	-1.97972914874042	-1.44266163220829	-1.58409406242337	-0.696044378635903	-0.456228351658877	-0.0519751310005225	-0.203903718527453	0.38978886690551	0.823516809849348	0.565541162619626	0.322761082462939	0.427985701031987	0.635452611574069	0.218742135983619	-0.148347740229573	-0.269271608832515	-0.674519471976126	-0.503215050993646	-0.227057311889989	-0.0190064607948965	0.0734540900912712	0.0540747459681895	0.572038539758185	0.660214970318514	1.16861732578549	1.5402397226607
-1.85971247228983	-1.42523220521754	-0.97837546163111	-0.91759634654337	-0.383056437512918	-0.26601626551605	-1.26673995597061	-0.876735888815799	-1.27295862415952	-0.123296060756007	1.20440790155766	0.775950661494422	1.52779354091151	0.88991970562832	0.924161740065783	0.383171309415034	1.03650015002315	1.31916204829935	1.8576505372884	0.455170927611241	1.23161016313556	0.445998714004096	0.328004026244716	-1.21023397322139	0.240628309714029	-0.876948743524686	-0.29157188236983	-0.118315023093723	-0.354466877626467	-1.02477475825171	-1.30462636653067	-0.613432777132624	-1.45464276020245	-0.313937728750653	-0.525556835504074	-0.322343331823028	-0.812432490187491	0.474674169520773	0.895001370525547	1.53511909597441	0.559007711023989	1.26581321253928	2.53213094510021	1.15491933585214	1.25509882594518	-0.136368631152551	0.273196000364351	1.07966950313429	1.27057364028486	0.347534456185897
1.8056875274084	1.61664570308549	1.61181359781259	1.57837595468467	1.67110410903157	1.71352472399753	1.72628255989069	1.4109734771436	1.0621757864117	1.29228584215466	1.11585620967946	0.819361422808104	0.548774195697151	0.426973598346002	0.297824001925981	0.59072748784489	0.0959804997024621	-0.524732493003385	-0.612967860064464	-0.583501631870989	-0.522891222986662	-0.651292090931294	-0.888657719122765	-0.744636759771606	-0.759996038738803	-0.783633645355155	-0.667685122974221	-0.823886195400183	-0.951274437787707	-0.662027064406655	-0.992283932511408	-0.758700570996659	-0.845152740868804	-1.15300573796894	-1.13363752092976	-1.00052929915078	-1.1595185916846	-1.30357758152343	-1.3710589802418	-1.31202076908774	-0.956559273365308	-0.952911320710132	-0.540223039319384	-0.596243792064098	-0.493041617409387	-0.425713056249755	-0.712627407306614	-0.690841490931187	-0.274274421494912	-0.0750186765350349
0.268819677944952	0.406795000639229	-0.431588101561053	0.00656545311984666	-0.0164914002581676	-0.204708114202101	0.0357499316735425	-0.439311821629366	-0.42406970889844	0.169348730466791	-0.0507276210333664	0.0289762507992039	0.0517556311597781	0.74576570932081	1.69207941974041	2.03184660427826	2.3216677149634	2.48773776283546	2.34858420691972	2.33058332218659	1.95736508193184	1.57981985121512	1.23697939600414	1.05215851180006	0.672257158438074	0.0322472386196679	-0.77803062144869	-1.02688359664613	-1.4478262192231	-0.946608251891003	-0.666852990967471	-1.09326937732713	-1.27298223655954	-1.02390616091307	-0.607718824863984	-0.326992698676057	-0.352996662757015	-0.636106413344794	-0.561248314865579	-0.143828039881784	-0.352762928400652	-0.523814685574333	-0.654180876695785	-0.793624273766161	-0.678099795799908	-0.72791469895595	-0.960671051513665	-1.25448241375192	-0.879100902742001	-0.413357893676854
1.83992325113667	1.6808027867713	1.2801588389708	1.00767592602888	0.646706696518192	0.0512649645753202	-0.615106084333914	-0.673798359048776	-0.799512820453762	-1.392629024975	-1.58839287274624	-1.42428682033735	-1.14520318091349	-1.01344679276057	-0.764902186428403	-0.579631814642603	-0.171932777527958	0.0672526544771958	0.0946260633731588	-0.372710930182646	0.0210138672249087	-0.0427236659968029	-0.152893495601413	-0.285937051157281	-0.732928565970934	-0.927513072639315	-0.870360200675045	-1.34400427655551	-1.80677318958936	-1.19162496491042	-0.92770556104915	-0.660482073842886	-0.799692111728189	-0.538081727694823	-0.623024687203004	-0.128565333925188	-0.169109516353639	-0.125500367625986	-0.0234981655369423	-0.112447118409688	0.0841804524670954	-0.316564829721675	-0.0665543431179196	-0.216307582532309	-0.105200775613032	-0.41872611878904	0.0887934413945976	0.0961251962943015	0.254837284171816	0.369815777909263
-0.392382513447705	-0.931649926061089	-1.29171522503572	-2.1557477222544	-1.69140132622587	-2.26377692312883	-2.20992323122433	-2.24618330311408	-1.93711772202826	-1.43921184874098	-0.720347688370365	0.0312081706960607	0.138101600377019	1.06307406811903	1.10060746424721	1.31240836674639	1.33864092307417	1.50155032683848	1.21734775133981	0.972826588030387	0.840516717754493	0.0892933560329504	0.137617679067151	0.0493057329389684	-0.707479759185643	-0.756603929697828	-0.32224800261371	-0.484091351066961	-0.541300139579705	0.0478889246474153	0.504654314893658	0.320085509151773	0.746490061467741	0.808457601843607	0.908281987801946	1.14942317086907	1.25027234762368	0.711409982889031	0.0138043777765018	0.263946160028756	0.347727795115987	-0.102270996201268	-0.321306577417801	-0.511778664936285	-0.467316465382911	-0.464858803798527	-0.61389102408734	-0.470729049021988	-0.0244276489830224	0.0151613115087233
0.130310807620469	0.147431379794418	0.503134259566454	0.540347704714834	0.951065052481676	0.734411076167879	0.411996410754	0.302147743163729	0.493403815622061	-0.0407322512990452	-0.112967857972423	0.0523168220963844	-0.321809565721845	-0.328070827489215	-0.551367703826302	-0.698452232796987	-1.2187351113519	-1.1709998769418	-1.15026735464925	-1.79722111066972	-2.12811701351825	-1.72010859519216	-1.79925241421787	-1.69491704763911	-1.40078557294344	-0.933768538019139	-0.52158412902949	-0.469772371210844	-0.224301866712914	0.108145256180215	0.555293067226763	1.31694316211471	1.49037860971014	1.30445990728616	1.31937335770318	1.64222982311065	1.54818106999251	1.3685275364749	1.11052114697002	1.65646475824097	1.37460263022842	1.02619111040114	1.42439497175671	1.0105818407681	0.522952291599292	0.708086224457186	0.215415169207935	0.309870401696142	0.0965536478295321	-0.3022318186016
1.77031839092661	1.02870793624221	0.730603379317798	-0.0978231677445151	-0.317568076635458	-0.208709077108632	0.0590145174543203	0.0943889946250111	-0.398024117400004	-0.483290552875563	-0.431275419867258	-0.507447842698548	-1.51331232528721	-1.0232162421837	-1.31944636120141	-1.18606181396844	-1.19887338035147	-1.60036143958724	-1.02089331567622	-0.602344976013213	-0.144281746609026	-0.293331569060905	-0.114135111672018	0.363302040016116	0.503764954501289	0.477699051206972	1.06216581375235	1.09936322192725	0.937489499488589	1.07035105258667	0.855990437086963	0.41376169886873	0.225819951491535	-0.211639473856319	-0.470003951699761	-0.498322345397663	-0.57343247425522	-0.949122024756519	-1.148517750796	-1.9238014274566	-1.23457611152169	-1.55992999145433	-1.6391491250064	-1.12842869622305	-0.896980857590538	-0.365985097139942	-0.106485946195477	-0.039227888951017	0.536057008513552	0.358515639687631
-0.00247980160690884	-0.190026594997978	-0.272174592947641	-0.538790842333467	-0.517372242371625	-0.355173309428881	-0.723167081570987	-0.281651629051137	-0.2792608000162	-0.541588730080523	-0.419003866491776	-0.47538393497618	-0.539135135284731	-0.452130010473966	-0.637836798370184	-0.492427448243699	-0.336324541667392	-0.461714383659103	-0.470009622601075	-0.539072688533573	-0.597654179405317	-0.23592517412607	-0.0440365797303554	-0.232441945816255	-0.343685913207341	-0.244177815108976	-0.557348246827218	-0.370191577081996	-0.625757236190683	-0.700003942322016	-0.793385734569795	-0.841332225523795	-0.791334145532447	-1.24948002600386	-1.31740714183928	-1.2978297958116	-1.26559490815117	-1.21286927327268	-0.74099530112553	-0.638701104635487	-0.648529948364136	-0.416199121467247	0.277606286788278	0.851886905117845	1.06970880300201	1.46790948243691	1.69372176293028	1.95500207310636	2.05533027019231	2.06538521911568
1.15326960076054	1.05080441374982	0.444465652444615	0.967884366984958	1.10589820936095	0.992969241117776	0.51716643039897	-0.224483631506816	0.0445482746662464	-0.55800444029638	-0.943479143796383	-1.16262299127552	-0.950563908650865	-0.974413975897271	-1.18529797707689	-1.50569992618347	-2.00778445427551	-1.95606996963399	-1.54722248183213	-1.29059377709641	-1.15419728614062	-0.445730621452293	-0.41938986939428	0.931659165123242	-0.374152548803305	0.102094187317034	0.966170566412645	1.03992060451155	0.960974451884554	1.16419043232717	1.23725223284645	1.4400609493537	1.77020342549227	1.31687534436464	0.797838219102501	0.964584319236438	0.995704496729508	0.544206150368112	1.05856016429505	0.067140749008681	0.321968778988486	0.308887980298873	-0.194972999751682	-0.237485411527403	-0.23436887072082	-1.16417726980492	-1.17972613282406	-1.77769457488519	-0.90142753458363	-0.651913400062972
0.0389498690022804	0.266130191192297	-0.106249313257148	-0.2295495908084	-0.77141307366321	-0.956739848507175	-1.07439198720007	-0.76792643701643	-1.08858201623407	-1.1959178685216	-0.810407753586335	-0.930227112767984	-1.21098405298101	-0.96654756977861	-0.688728252660212	-0.35145037342746	-0.26017009549739	0.209830268397252	0.418057910949014	0.278727287666808	0.989164701662249	1.3423432982214	1.57501434587106	1.83173171628273	2.04801254479172	2.59065996070142	2.29871989524062	2.11548550486597	1.75357006111704	1.8811980235526	1.32516311136201	1.28869182897044	0.426608771277996	0.0577014613753892	0.102156567527992	-0.0222093265635958	-0.365086303054055	-0.445508114963696	-0.458114999045706	-0.0743526418717155	-0.404975343120346	-0.210992875678859	-0.24400303792607	0.013147751868298	-0.647976927401573	-0.615730452434768	-0.878538129579548	-0.906746196237377	-0.832399668536994	-0.936381517713778
0.869784006302749	0.191122676752573	0.106447859008037	0.801349536225885	0.871819079859411	0.94486739038232	0.820649559917416	0.700225523598568	0.686060838529172	0.257723423445701	-1.02321220948407	-1.31973931446903	-1.48962216042366	-0.926055086600709	-1.40135344357579	-2.20940289057681	-2.2850654654164	-1.84394632116072	-1.89039485224758	-1.76689375341627	-1.92474061556055	-1.51587524047092	-0.736513069335682	-1.15432702715819	-1.00251109992093	-0.437873247252515	-0.599480710111746	0.256744296918404	-0.044387341677619	0.243891397796219	-0.00616096104986244	-0.0288343064961029	0.239656064216901	0.524302509287115	0.565722542287462	0.508100703676563	0.712487487122742	0.797996227003026	0.706278802039713	0.451946886396133	0.765088365452342	0.838737825213618	1.2867589721321	1.37941061200865	1.22343831839034	1.23939160181963	0.523894321786963	0.992861754930245	1.04101812424514	0.566190877606966
1.19514933339527	0.728676001496645	1.00290652802504	1.05108500971061	0.664990067841319	0.623187087113427	-0.122850831513601	-0.73688824117441	-0.470078990265981	-0.875826094956949	-0.808756973634192	-0.699492891090747	-1.42320764087485	-1.2738686866315	-1.72675458467707	-2.0479202676753	-2.19591328279957	-1.33243053297284	-0.812280778070264	-0.344603604758968	-0.586204765763667	-0.0789104642323964	0.251911065454125	0.43501174694531	0.923065517942065	0.808092946941605	1.32378440151316	1.92906147440957	1.71135583520258	1.37921031312894	1.70224438185185	1.41793949983851	1.65809478618876	0.991895050995251	0.154258746401331	-0.00834805109258932	0.273536554262328	0.390411819896304	-0.257908959417113	-0.94611757886709	-0.605869239685825	-1.08614245326702	-1.03637325660629	-1.037229118587	-0.987998637003179	-0.788690802976234	-0.406690163049772	-0.743984106614778	-0.826677602840848	-0.906204978797373
-0.348726570071687	-0.460645673690063	-0.224188065732533	0.397437401679293	-0.185662649838985	-0.73786074385599	0.0845324409573183	0.112854456510193	0.358943088900752	0.0425746149291005	0.417173285256214	0.0448529213493612	0.916519794176352	1.54564210901376	0.769268948424123	0.493829428829874	1.52156447088876	1.37431367229274	0.8685500736772	0.944240938544643	0.721199848934406	0.50859420610847	0.874288567793002	1.02571154356505	1.09029209655403	0.7854629716157	1.48557442290723	1.21689488830965	1.00544216967105	1.34007940245858	1.67920505879666	1.02309519986572	0.951797464117125	0.737780488291497	0.249018555832833	0.0636153022679685	0.0152315447923362	-0.477801413054465	-0.322314349338963	-1.08801218420507	-0.958953658941861	-1.00589818502514	-1.86650522825406	-1.67427028931605	-1.44324337062892	-1.90418855489554	-1.67719949114216	-1.23468925339488	-1.53037534353546	-1.56586921566293
-0.0278290131623662	-0.0989376299302744	0.0644922479149346	0.0378394548679547	0.577537751105937	0.524104751250374	0.778961186104507	1.28388867290764	1.14549147461718	1.56596450126894	1.53535941138286	0.584542365277994	0.94331979870865	0.864910425336032	1.39313930710091	1.58285946656076	1.20456200033239	1.21604876120266	0.802135800919941	0.706690155935224	0.89229675533819	0.440315262751962	0.601522052755549	0.372333799887857	-0.0788720275785944	-1.11430323149259	-0.653262707249957	-1.05635867554176	-1.89797369482233	-1.6343739330894	-1.82901479792263	-1.56501026160236	-1.88574921442016	-1.270071878884	-1.08615726367029	-1.03427448069278	-0.00874335830546964	-0.341456585161726	-0.488252023927915	-0.0744694396751931	0.524658896114689	1.14646739125054	0.875589302339891	1.07292294383458	1.02436675309932	0.635352781850245	0.351622311371201	0.352129761217711	-0.248346462265908	0.0879379505709715
0.144866899916145	0.600363608107947	0.765845697837132	1.3103332636604	0.750185037699857	0.965708354500581	1.03420943852442	1.47412339179404	1.89963879951703	1.62251123982854	2.05544528188079	1.54112518221124	1.65532774613594	1.67988404268984	1.15492799006789	1.03880448596716	1.26785219275987	1.16945098189022	1.04550824664626	0.608746335097181	0.414718733115202	0.485968023716384	0.259344085727481	0.179517017554518	-0.0347239100772752	-0.438483284477593	-0.236550646392321	-0.855036522829923	-1.03190742833583	-1.26614523674547	-0.887553499854134	-1.28697408262066	-1.00177804675033	-0.967618743589673	-0.818421659577056	-0.570291720810507	-0.966688486354345	-0.955742280990271	-0.51009879934485	-0.391684480049856	-0.309699505780233	-0.404177231575506	-0.891500916068036	-0.936356687680943	-1.18807987699585	-1.24801672169469	-1.20640094275855	-1.35369977323413	-1.24389371593019	-1.28661854422594
-0.0184305551942214	-0.0113310837777336	-1.05005345933824	-1.3192184730761	-1.50688480954708	-1.52561327807615	-1.59926827432077	-1.84311080233905	-1.96731560476524	-1.81979305884806	-1.70198679702206	-1.10276914266483	-1.03105814259919	-1.32380534967317	-0.221587774619933	0.41257902379469	0.619119706846407	0.708772620378762	1.05241583554478	1.28356452971538	1.24108363976591	0.989273964745239	0.955909392110901	0.499796790823617	-0.0702090999772092	0.140199020735891	-0.11592022269438	-0.365201757691555	-1.11313858048594	-0.888891512597804	-0.552362221007681	-0.567847550667567	-0.938103920831384	-0.861916216985952	-0.609269046098749	-0.306992347611819	0.165232296933141	-0.107422124190807	-0.145394855585121	0.511181491118041	0.483118052135853	0.176209814557803	-0.314070335380405	0.0186011849260201	0.855894773374648	0.663072124793267	0.378606684456561	0.962317206180663	0.773920218162857	1.26870274403701
0.563729613502095	1.18256041126471	1.81835707369323	0.222156449948889	1.60138576366698	1.66984818612178	2.16964359058119	2.98775278859452	2.24226734181678	1.73435914682702	1.08462127522726	0.508897846168299	1.06736584036932	-0.133597129558832	0.155552626169388	-0.0994511362856748	-0.720498066088059	-0.488330471556789	-1.28614469494421	-0.986166700281043	-0.792221754962978	-0.629223716817752	-1.1908426512232	-0.638229463195945	-0.596269536057243	-0.376837274792458	-0.736081630220469	-0.2807624477574	-0.530218848025034	-1.34870590077406	-0.408352560507453	-0.0498855502831541	-0.164447239687656	-0.270011262221057	-0.0225618752537759	0.19194735697863	0.106535871164353	-0.00752267853258996	-0.716417753362237	-0.498869035574617	-0.589035806899043	-0.940497225048589	-1.23646725814302	-0.884436503044776	-1.83030579639127	-0.976677524083516	-0.81031160024337	-0.248481222125835	-1.01449207751405	-1.10910656795207
-1.42450463556143	-2.19493229608482	-1.87788638587622	-2.11137588223721	-1.70914833037423	-2.04476324105374	-2.04813169884471	-1.39473228971221	-0.811898050620543	-0.185404423332718	0.0776330057539805	0.198481243227361	0.368066078046177	0.703933694742244	0.916551794607699	0.789745200395858	0.390316426388012	1.06546355713811	1.45672005909595	0.572236606400897	1.22201467616401	0.957323045921148	1.53556400329976	1.7049948272971	1.46250919437389	0.860216851719486	0.779226688746824	0.265974203208884	0.499164186896431	0.713556652856334	0.505408200609577	1.10659180089099	-0.319177725204924	-0.00946904330315982	-0.596082319579835	-0.527825719790221	-0.234341844075228	0.0265996584933177	-0.325979238433452	-0.09171444249075	-0.469758523275548	-0.582454570127704	0.0332586737178132	-0.0982193797149297	-0.226369319785513	0.280434364599689	0.00232927361762132	0.24715258098813	0.251292252160516	0.392757037743838
-0.0149900424109621	0.316122224325891	0.393609910839019	0.545334941581519	0.208050664674791	0.421177979580156	0.518074974049977	0.469193527787204	-0.121213243837067	0.0737165750830668	-0.213809413999816	-0.0419450299789157	0.0250927091761419	-0.46810614680489	-0.428144361221173	-0.66038917196668	-0.489812446352266	-0.610160493353229	-0.693242445622056	-0.505036208565492	-0.534027484080532	-0.585550870282814	-0.348873401761585	-0.438542075579319	-0.723521885813814	-0.728599380514171	-0.890112946689442	-1.11579046926276	-1.27442303808654	-1.61789302485438	-1.70490677535297	-1.94962011784004	-1.55852873422458	-1.50436720967597	-1.65761050165083	-1.4501577490424	-0.862731436075793	-0.62144943532524	-0.420765524608581	0.181922156024946	1.09811524769161	0.911689917769619	1.11157320194056	1.44979531552855	1.81617168996218	1.84474565537697	1.98786445353252	1.6892880947701	1.83464544454882	1.58849508736411
0.254423104898492	-0.184819020571248	0.38368687532352	0.576280852081051	0.641575723311191	0.493544712788255	0.652797625880118	1.13636668243405	1.61132456779297	0.911885869154835	0.464922334024471	0.0803962704949012	0.062465838232361	0.375523180490177	0.139727343171177	-0.406633067977436	-0.677893491271633	-0.64751861516587	-1.18606391885232	-1.24851797401284	-2.13773648056997	-1.59364702118199	-1.81207498632714	-1.67913487209852	-1.86832974937969	-1.62920060903158	-1.88694358170332	-1.88545639310668	-1.81356684462801	-1.30287713909807	-0.78808617628429	-0.876722849877288	-0.211376910407403	0.537772407618845	0.921020042197314	0.72190563047212	0.401736712173993	0.683225693812588	1.09743232573513	1.60104742756898	1.31513020047306	0.979248758285164	0.712774399983407	1.18422253180758	0.344994531526011	-0.189834692646029	0.0515891758375668	0.926753732285558	1.43940423778315	0.498972051824251
1.37716486760304	-0.555762627543232	-0.623457592255829	0.296369384946391	1.35725671434123	0.943321403000575	0.0780916654304042	0.00853406408006921	0.485992424411407	-0.0712204315380189	-1.32925661202455	-2.12200613653579	-1.88686919590922	-1.68363779979542	-1.78716829039187	-1.82229929801935	-1.07031172195264	-0.945654186476219	0.166351266306555	0.0401350919436349	0.018212834340323	0.875509690011479	1.89818946498131	0.468916396534144	1.08600313893157	1.23780356811898	0.989284419490459	0.923255814116143	0.342171830900967	0.160388065880968	-0.441565949051828	-0.366988984999893	-1.25796652366484	-1.67954463246555	-0.640759595194535	-0.0624915731464532	-0.331191225472682	-0.374424058708165	-0.839237682977503	-0.765402075772041	-0.68103589402295	-0.579659603418128	-0.707299208926035	-0.73464333529094	0.594661805793192	0.723002772468259	-0.205885905262644	-0.348135631284063	0.886186745145298	1.5486817379517
1.96503150301465	2.13481312827755	1.53114696889803	1.3608377566747	0.770322574512155	0.640637517357315	0.510714465720088	0.0887003656252908	0.113506804306106	-0.222350325785144	-0.797334082012773	-0.992552721556534	-1.02655508506499	-1.24432400196809	-0.885767825793859	-0.74938687047141	-0.397780684928351	-0.739519105080612	-0.911666780954589	-1.23605674018139	-1.07076155497254	-0.244705054340837	-0.00283548814297762	-0.307085291561735	-0.375295908456838	-0.372560005258382	-0.9146251162231	-1.22343549090674	-0.868421782292532	-0.515710452954504	-0.776172586591712	-1.18541276195434	-1.34664369359097	-1.31011198734435	-1.26854720617679	-1.01457055555822	-0.705777574462652	-0.4764802721057	-0.139907894581935	0.12965618219475	-0.394548962905691	-0.259222356496996	-0.229442506037167	0.24035649162239	0.511769687386098	0.126376824866758	0.163941258223617	0.254638835474847	-0.242452779585298	0.351371515571551
-0.308862473637216	-0.389529056273919	0.153775622564487	-0.00455661471065506	0.178239183402985	-0.255135773745414	0.003787008288456	-0.437246186221641	-0.539231605914634	-0.968162437518537	-1.38620494386034	-0.790189412189766	-1.17180233256781	-1.19438143406173	-1.03038106315771	-1.36962386818129	-1.58739866908982	-1.99119513942964	-1.17968912934228	-0.936621296763586	-1.1671694148544	-0.699907577496535	-1.2915084770668	-1.06739669913919	-0.672297440534516	-0.703662077348481	-0.818355660609151	-0.39203779158998	0.725454950628356	0.975523887746165	0.648570692214882	0.494572634158457	1.37946592188146	1.91067719254715	2.24449434702105	1.94120485506087	2.12103344488099	1.47124797869288	1.81277781387121	1.71569712902307	1.18086043990924	0.987244418157147	0.0536208995015505	0.573044862155706	0.26270180017265	-0.0138585531759637	-0.406281518332339	0.245135305161057	0.0590000029557995	-0.150628606127228
0.0798212048766445	0.366097675590021	0.307902652729029	1.06407254164258	0.602370022484003	0.880843855227935	1.56175889466519	1.46072905491624	1.16134166926357	0.809829651031069	0.90221640489656	0.620065595093597	0.679218451530782	0.476074443991133	0.302531998708577	0.388898953435628	1.05337427620119	0.356132486277562	0.293454597978738	0.338106404167366	0.757502087520025	0.987828073075263	1.07666152106998	0.948969915982654	0.909301395699212	0.995616720601385	1.53025359807563	0.90714855325524	0.400829129467797	0.791734099821086	1.05855461345465	0.784542611555302	0.816273956679368	0.513423450141951	0.194511087057773	0.29484207068745	0.113275327435875	-0.801178218881601	-1.32982715414117	-1.19958470822377	-1.24216856464657	-1.22551861637322	-1.43807438228243	-1.44729363811598	-1.84352638208307	-1.5107635100418	-1.17598639495022	-1.24235761619891	-1.6081633062996	-1.09636516582249
-2.01160376106246	-1.24443872502845	-1.41013898067289	-1.57717911455838	-1.28187808638512	-0.756323129406132	-1.18037471598944	-0.877503262889295	-0.320052496462572	-0.202001064620297	-0.0139998654488365	-0.202328014639961	0.512274216848246	0.633908566337634	0.655327874568123	0.926477034447771	0.884299727810073	0.782423866618709	1.4339895110086	0.863027990908509	0.958915039685169	1.3588407678858	1.11819175720425	0.873169078732806	1.03062250556084	0.922472367143383	0.71593293299623	0.64217150568324	0.270536723380512	0.477263316404616	0.321185403223816	0.753127382063005	0.88772602110558	0.666379946517298	0.59156100328068	0.981924444907954	0.852547902476519	0.600323095153826	1.08595906725274	1.24125472928124	1.19931528743831	0.851438961652757	0.704294444815564	0.180516348506042	0.252799233823962	-0.0960957670184596	-0.0552299639400756	0.0774687269467166	-0.887035008288166	-0.68978680704072
-0.995563461573685	-0.546636571432389	-0.702800177049157	-1.07500521647814	-0.727230119676502	-0.379437162057845	-0.0722109598150656	0.119493790891565	0.358271167920543	0.420036959937743	-0.179397494544249	-0.470987697516849	-1.01849269958522	-0.705796243273056	-0.678100341672945	-1.44493169959169	-0.951598715889574	-0.894290327528181	-1.19555786075599	-1.51642518118219	-1.32468841363463	-0.913638870196799	0.108175899342075	0.697833477085445	1.02803513867785	1.09634601239412	0.992827146701153	1.23696405617769	1.10432166622779	0.372275439944894	0.556844240524563	0.837101838891875	0.683276852280793	0.556858072507741	-0.418400960784917	-0.248261990722875	-1.07025448645228	-0.573448697031078	-0.536921705357188	0.205862354374974	0.461890664781932	0.96220232028072	1.44389406054166	1.91228147377431	1.69693427844996	1.70124653768548	1.83117339218483	1.53163621092251	1.46709702351797	0.877790131492116
-0.736682474756613	-1.26840732445054	-0.74817076822172	-0.743280557559066	-0.543647307904731	-0.245571946364861	-0.248614839745116	0.402375759338358	0.944376526431415	1.01332904822474	1.43945629561591	1.06224675869439	1.23762272805335	1.1417307864483	0.39106701667654	-0.0187026845337283	-0.358758544670646	-0.808004124635392	-0.945216414356084	-1.63394464366162	-2.28373345861236	-2.34000954962444	-2.03722145066833	-1.8536305504357	-1.81920248278757	-1.23123088211016	-1.40037319133706	-0.450554391227486	-0.468085817161744	-0.0154324667772811	0.332420064896626	0.249426690950477	0.89521429830313	0.743179406438648	1.00748536930905	0.718293137970502	0.593108780910341	0.521790540195846	0.490930016352256	-0.205741821268076	-0.217096494720572	-0.176484017929412	0.276676788378866	0.441898189034889	0.278687695770046	0.356431636322441	0.576927565761102	1.01765987038451	1.11037558583253	0.830475735924912
-1.17598427897585	-0.50785029769516	-0.182305378856833	-0.146226425107946	-0.44038740055371	0.0627669091022749	0.0798226732188102	0.0200604165805271	0.153634419177372	-0.334469038931311	-0.724432165035182	-0.640064202582176	-0.171234190503603	-0.657014016338244	-0.656706698826222	-0.578175163825827	0.0257561414879143	-0.202317101897998	0.06842041833898	-0.198261510592132	-0.0385008611608771	-0.203703431375527	0.891411830888943	1.34099007403011	0.798442223045105	0.63958570899845	0.742513224140063	0.687483364463019	0.850281393813383	0.966157480340195	1.47471659053796	1.12241681331027	0.979749303503624	1.40279486501902	1.03412002503592	0.626362669403464	0.901730785943165	1.05013558135125	1.14881980230222	1.09858236347501	1.77492384906218	1.0322114463208	0.734481974931767	1.07442078380403	0.843442064821072	0.489723471443491	0.399412275219168	-0.224232995789985	-0.313988847870031	-0.672050170887483
-2.02801390692022	-1.76232785109803	-1.66343130939853	-1.51386544168906	-2.01327663083884	-1.43308708059644	-1.56304098907965	-0.752934086739156	-0.857852959841765	-0.826908968542614	0.365005211216788	1.20657793449255	1.62214425574525	1.53211970554036	0.95154059953597	1.16604229296457	1.58668857405298	0.889761174723464	2.21526617104079	1.24943790233983	1.24601508709562	1.0914045767245	0.314966204009247	0.559594807006134	0.312860206039983	-0.173755347734673	0.0354877733007718	0.103165193272194	-0.407712676650113	0.498866911983412	-0.0404363295800465	0.752616024304746	0.462338776388086	-0.0883208281465546	-0.35269282477426	-0.0218570950756384	-0.44104745637643	0.135888762207731	0.272597697472702	0.0369225821693358	0.929632764950994	0.554669261121172	0.0664785510677826	-0.290794623845296	0.0536309484654052	0.888413210979702	0.532849770495056	0.451217059282166	0.460213199570279	-0.00899611865717526
-0.100743847563503	-0.697181045833654	-0.782217333903135	-0.480974322411938	-0.422984900543884	-0.237700727316766	0.50354914167576	0.49957643047881	0.333192116063656	-0.0153787970289685	0.525699151908153	0.335872610232413	0.733811750094293	0.512840117737057	0.460831743416152	0.558266854496299	0.216801741897223	0.0906884043225512	0.305514900865352	0.76883361262675	1.23037813648418	1.71488714769069	1.6841173505925	1.46474284585341	1.35645315272313	1.97142014185331	1.94231022776021	1.56465668382343	1.66548198635723	1.64479375474424	1.69491011520878	0.78128305989621	0.428565659343038	-0.144633381925947	-0.473554674382195	-0.289082422820165	-0.732159601132145	-1.08513526707095	-1.1210165163313	-0.7472699782151	-0.510083041008843	-0.922663150244095	-1.55283470084842	-1.60567649504994	-1.40346468586053	-1.42603787740235	-1.20368220187189	-1.41531743214376	-0.955859534711821	-0.593874745012869
1.49452650286228	1.50014291665672	1.77888760598067	1.8216242050957	2.18076075966896	2.37383446572548	1.72186420047518	1.65727723278977	1.64322762929524	1.27536651039644	0.650236259113486	0.639065440865444	0.751894432698037	0.796811867257727	0.388392484055018	0.14381555500194	0.0165287650862872	-0.185352146115206	0.140742608305931	-0.140191786768871	-0.468325802766997	-0.483067818957374	-0.200685855169536	-0.349654479472472	-0.430028129259108	-0.98952387511269	-0.869715822375216	-0.738043418617669	-0.962925063528413	-1.12161643584284	-0.902531757837575	-0.549748935548203	-0.332139082774474	-0.297690039117835	-0.870660286114202	-0.694281894009009	-0.533734472061697	-0.328598884355241	-0.508370295521907	-0.912004111787833	-1.08842125261579	-0.79497595802196	-0.960587828560879	-1.16451173547279	-0.935623472591114	-0.866313795828319	-1.10882991881778	-1.09943547035582	-1.281671722793	-0.857942354883269
-0.0543208747925462	-0.0354563832454036	-0.0439926220781849	0.211274125387584	0.468556110313262	0.602992734471409	0.883927613939091	1.27264203667478	1.59019599408045	1.95139403562093	1.61821064505054	1.52499904529965	2.03705756485005	2.07511947011183	1.95281176997193	1.4577587125969	1.61370606886072	1.75717810343665	0.981749482082561	0.836284469109144	0.818720505545186	0.327531447584328	0.458889269545744	0.094096683388487	-0.885803202168622	-1.05013071902921	-1.44821528526069	-0.775452285698006	-0.993348005922583	-1.19586388522199	-1.33733384174176	-1.15304614789118	-0.975214837410115	-0.732830313010654	-1.26018694341068	-0.651854114268259	-0.650884628485507	-0.114869316002002	0.227624286638038	-0.23226063393965	-0.183637744486616	-0.679231194625054	-0.458481989200509	-0.404386450845392	-0.622172547805598	-0.441081029752816	-0.857355870367521	-0.697881835469627	-0.440233143075487	-0.712111594833866
-0.924247541567235	-0.589164255333846	-0.896601615686572	0.0826660437357759	-0.360147068389105	-1.33144423492581	-0.59718431541773	0.293686535195762	-0.0906754684161318	0.0788297688915244	0.819342146327455	1.23334887441168	0.204538217825266	-1.41355091219181	-0.328682445428131	0.309000584778372	1.44530681433062	1.15365528194448	0.0120946974618109	-0.524622953630756	1.65052927084046	1.68248822985739	2.16354952432705	1.53770261964348	1.69216498070253	2.29636270697447	1.69596890344161	0.455579577452265	-0.772839332498605	0.241464557717185	-0.241300599485175	1.09425978217881	0.36911689221024	-1.24926959227853	-1.7625890246812	-1.27861870250159	0.680014436277551	-0.644429498526989	-0.69499809725506	-0.119482817817134	1.29889011102841	-0.289522499117331	0.583446147305244	-0.257588935225798	-1.11506693429315	0.396314840354808	-0.286680202190851	-0.430777010545328	-0.508099974156421	0.677513663845391
-0.264957036882044	-0.187200110296958	0.502671915382688	1.01902205283084	1.82553198858301	2.012208094841	1.12917699264587	1.86941281412132	1.38218690702416	1.08753017916171	0.650781284388949	0.562462679437776	0.432773563896745	0.703128285321993	0.104049027941321	-0.486028492499309	-1.48632743394038	-1.10978322987729	-0.922769978691097	-1.12099203286226	-0.990180715142321	-1.18849623759267	-1.1595762497394	-1.42364269621469	-1.52045264570443	-2.36598748008146	-1.56728708594878	-1.2011319248428	-1.09815074678959	-1.20665076669789	-0.541940151790051	-0.265985920024276	-0.323930948600394	0.298075038295059	0.182438738361979	0.939489650167732	0.1835896965943	0.493314197975548	0.593638319812541	0.948465731172584	1.21135368859509	1.03372725734083	0.954007421362987	0.753868141954836	1.1563638735146	0.686138599933344	0.588117960133302	0.539122970107615	1.03136285018032	0.536989469328257
-0.621496379090089	-0.224895385113237	-0.359063865274432	0.650139144717479	0.0394598707258171	0.818699489109602	0.668318366199186	1.87707566417956	2.67258844603692	2.3456398634868	1.85330601150316	0.982219576233962	1.22027761156015	1.63853637745	0.456782598623621	-0.103652077906259	-0.335125160700944	0.750495043507141	-0.0598138180073891	-0.581480027310616	-0.19467731714174	-0.644820337433456	-0.785114306734522	-0.484900748248171	-0.908104967725091	-0.591304943244777	0.2133679542367	0.35641912394577	0.0206621086958576	-1.37828127545033	-1.01504386513357	-0.646027851530467	-1.90467026467289	-1.47356630647796	-1.05732092274447	-0.384630848430025	-1.2949463934565	-0.561537807975615	-1.62474152194043	-1.45621696586903	-1.19482697574823	-0.546900615515886	-0.557565931360134	-1.19006867089452	-0.285129233540446	-0.0113304637619659	0.473653598197381	0.565215480896607	0.882174923027227	0.722535032457195
-1.30614561760809	-1.5355119902165	-1.54730470657323	-1.66149338350954	-1.22602316184976	-0.902304893896789	-0.748927240153743	-1.19142921571254	-1.80199520505375	-2.13738135258001	-1.76896440494871	-0.976316576102931	-0.567823175441053	-0.500126649074916	-0.193696399918759	0.645749023721224	0.247300394967858	-0.40846142158692	-0.825092829458468	0.091255273162642	1.18612072977808	0.866706104974829	0.667335305099431	0.71766378734753	1.13416953896752	1.90504549582583	1.6195450920572	0.606788063373935	1.14417057408492	1.78036807867345	1.58540515517502	1.30006397897729	1.34112672518289	1.69470131849307	1.44536390079548	1.15613030556824	0.252339198817204	0.151448901527535	-0.100236943112449	0.297426842960999	-0.0249512664049595	-0.18404871926374	-0.365013801191371	0.148869843838053	-0.4382232685373	-0.378320820361198	-0.290375945574837	-0.146830298233978	0.511966965730063	0.0964135432143376
-1.51131094110011	-1.14009896868665	-1.02458949755627	-1.00996934126488	-1.12113334993271	-0.886070957988356	-0.601298232912187	-0.425647041746761	-0.215273530245034	0.698747989780764	0.492425975160351	0.673655599578927	0.860688736666286	1.05424919153499	1.18542082379166	1.17917915199919	1.51676165836373	2.05477232494441	1.19155505221306	1.24681425447361	1.05745117179216	0.706361048122239	0.856920399128039	1.17199438711415	1.69404073161967	1.44105455878593	1.6631880898455	1.29505921488307	0.734245644442201	0.660791771710063	0.851323033232924	1.21254696675072	0.123173078749402	-0.14726420502214	0.0557236783374321	0.168912482081201	-0.351230381572529	-0.424608419148193	-0.855638292699968	0.409592480263603	-0.0217415936516273	-0.405189751591548	-0.768169614715636	-0.996298015115848	-0.403248699754449	0.125701595047408	-0.474108867197148	-0.978347419237797	-0.866563488531306	-1.02445638107937
1.95664646029871	1.76094102964815	1.69666439364589	2.41758488711261	1.92870286427416	2.02850497867041	1.71051391336264	1.1984936101222	0.918352718356782	0.47493832614718	0.0736741397776204	0.195757839114387	-0.179155189975478	-0.131189061887285	-0.445509247252076	-0.749086197357954	-0.160423637134942	-0.530605646700238	-0.0609471891214171	0.0961539173226374	-0.197145265083081	-0.0624816102988947	0.227655745847409	0.573214298073524	0.268178732477164	0.140041946940899	0.488390258134567	0.336700710904446	-0.0441956232479066	0.129730387614836	-0.180062790094108	-0.48625637897005	-0.529121700557931	-0.959844072056501	-1.36978048582032	-1.62535210337106	-0.988682741609456	-1.110933515886	-1.22086954497077	-0.593268266129311	-0.785919465875619	-1.18524384453954	-0.979674782038832	-0.559482049828031	-0.523905822246944	-0.447696141672091	-0.942090169849727	-0.938596487682432	-0.997724498145141	-0.7905997807537
-0.625789102279176	-0.804463241170754	-0.842699817482279	-1.18861094393056	-1.75639077591569	-1.70174476370634	-1.6176343147944	-1.69482528878354	-1.82653660989917	-1.89740485173118	-2.09079989600962	-1.71665325009394	-1.33421948843594	-0.996630851565269	-0.648189367680041	-0.955954733346817	-0.35775984099911	-0.0804194311858051	-0.241913591985429	0.296581695493995	0.417852583403293	0.692939213609589	1.12586173509652	0.629826398015454	0.834283831676462	0.90292238338044	1.02786805017488	1.25148637489129	1.18805930238276	1.42648054080717	1.50373524756553	1.80048422686469	1.42171862750001	1.42313518172919	0.973397279174802	0.781855436326121	0.605828547976346	0.402655399404845	0.391058740464998	0.243073381810024	0.142632168200168	-0.340295293381454	-0.491194626663057	-0.338514841356092	0.300929010226352	-0.119568437062385	0.52672006068111	0.436565020921108	0.358547232917828	0.169455836091558
-0.960317440838321	-1.29310642818102	-1.59700209966711	-1.64205283349504	-1.38796475153268	-1.70822019143218	-1.658317329963	-1.65057986272511	-1.58021459526601	-1.29241045384806	-1.11222222270933	-1.15011187856951	-0.710883897294684	-0.577795094235261	-0.388038403577113	-0.555307069819514	-0.491853890881735	0.0153055801675255	-0.361632129354008	-0.405704723498794	-0.431104384260022	-0.651171048096408	-0.774275733629007	-0.379398828909868	-0.286578313976938	-0.524747737219192	-0.35783925178895	0.000663787967018334	-0.154438676635299	-0.17233163372689	0.359769914837856	0.621426182269651	0.768129851014349	0.876276511346934	0.973734208399605	0.647809514093976	0.752286815418618	0.745047364018304	0.683907139155372	0.681374037259003	0.822467562531316	0.735398217487894	0.808884256774158	0.767546984369939	1.00248176216704	1.15868951129893	1.04786805345463	1.50820452737073	1.72134797670733	1.83601107092088
0.0614584590608801	0.485498668338687	0.0375819646706586	-0.779309879598803	-0.795350297117811	-1.2815906527329	-0.15101926114715	-0.455044994800126	-0.0120534471009616	0.681631942727141	0.937510872137787	0.452277642447552	0.197022578465365	-0.0151645359385094	0.359110424632605	0.953990580024611	1.23449722952723	1.43932596575438	0.948630776349574	0.907351028954391	0.908318922862522	0.392851385559377	0.503643239221556	1.11726662935404	1.49585889684289	0.847520666660223	-0.0167507358294525	-0.399598207891064	-0.644117492773004	-0.360986918855761	-0.524828761214167	-0.610755753739392	-1.07228440455511	-1.29619387139496	-1.81036200498959	-2.02287511402173	-1.92886409064104	-2.25723358912813	-1.49298927417623	-1.47179314580349	-1.29924768994821	-1.30839949808566	-0.988043817887756	-1.1407582263373	-0.378465534590861	0.0922904938081941	0.432163289930097	0.435094292223645	0.658614458822601	1.18318258575209
0.0933526805277245	0.0559692960526811	0.00220772391370907	0.175980387173065	0.968288982319579	1.10697552449408	0.788694676595497	1.24792767996853	1.6243289909648	1.29772112202745	1.51732149973861	1.13548405291541	1.18664562912295	1.2883852909468	1.27784576392433	1.38899296786366	0.866197676876568	0.185164764286869	0.0313596541578037	-0.632600530880443	-0.857034448599737	-0.308836967412164	-1.03295230595691	-1.21400196438999	-1.85792577344338	-1.76747000925327	-2.13390600087339	-2.31289177076542	-2.1346826656861	-1.77589548183794	-0.982728140568793	-0.70643837664394	-0.689599178093039	-0.630121105665576	-0.116782892611205	0.159948952005868	0.768524951802272	1.33508342211066	1.15957170502103	1.24256553652826	0.817182044230645	0.666846276124288	0.341369173449512	0.197051061641048	0.444727314091874	0.263550215650027	-0.128587338225917	-0.34298007862456	-0.219359241885329	-0.518385289505956
-0.378068175443405	-0.961967151160224	-1.32598552713957	-1.34615079145802	-1.43562244721943	-1.49888858069264	-1.93190020224618	-1.73487993644213	-1.55634421024279	-1.31184704296314	-0.854802122231029	-0.396848608437755	-0.271382327576904	-0.423837579065712	0.439078679639827	0.218542495489924	0.120179008239548	-0.0392713765418883	0.555846027885943	0.14653414605649	0.631155343229939	1.27379117297525	0.987281670659627	0.723611338931361	0.773459810493257	0.672470208458482	1.00338429758458	1.40469722644575	1.97382307499933	2.38415534472346	2.18059688234896	1.33959511619192	1.33280232029997	1.05570846664099	1.07381875719379	0.698483080979339	0.784207439300872	0.431186645725663	0.179702792744377	-0.304891565175105	-0.850264995059358	-0.532242836419329	-0.588289735318059	-0.278306434194411	-0.909735446666623	-1.76642275964694	-1.12463026022955	-0.895472332691238	-0.0174302554455993	-0.224134420125283
0.901723292166001	1.02361514661687	0.396104198512092	0.981464443723802	0.658199201314756	0.579386017995724	0.250058379246178	0.200296443837774	-0.0592231134076965	0.192595854290568	0.0401604598400031	-0.404792186495516	-0.542336970803118	-0.877996239443564	-0.81190717857171	-0.672586651550087	-0.672636118100572	-0.0666531199292793	-0.0568399909151522	0.241663671741717	0.486505426382999	0.832649694588042	1.05719793544619	1.0107455748799	0.393572936835904	0.683834905749567	0.452842183725642	0.221916923029689	0.151082808779945	-0.316312757777216	-0.672406877413406	-1.09936470253433	-1.13172090593046	-1.47974596109428	-1.70183668113348	-1.4296671607115	-1.45238578398943	-1.51399804146742	-2.12942647168819	-1.66500865991581	-1.21140151574985	-1.222398700673	-1.02478678845007	-1.28159057010437	-0.473139957242617	-0.95016594703505	-0.611963744312077	0.0386107151567242	0.608245458318062	0.974344086016676
-0.721568285412771	-0.913302915666515	-1.00542665792196	-0.840689315324514	-0.258523037770204	-0.0936549862707767	-0.0323701167537416	-0.727902817194332	-0.965761178134866	0.288221756301382	0.261022346223938	0.459947926633722	1.08125533753383	0.546889712254052	0.496810101721388	0.36007991776375	0.78456785639565	0.483734562465542	-0.392516743022059	-0.204714768117012	-0.312157407298432	-0.506854999476791	-0.20578064358743	0.197369250456422	0.456873887367567	0.811092220884884	1.06117482013551	1.39919495945437	1.55053089204999	1.83187133058762	2.22165292716992	2.29657849044818	2.37048403752915	2.34027647469731	0.947864598784804	-0.321863011432462	-0.100957420408777	-0.417504091506755	-0.0986420594766454	-0.918213203210196	-1.2384703348369	-1.51405486935921	-1.4327567785009	-1.9358492111939	-1.41793955699589	-1.65913595847761	-0.952062153394559	0.0662743890596415	-0.270576690767178	-0.0154336142761577
-0.393573309811731	-0.0501262745512757	0.0650897919986141	-0.754506014175636	-1.24691769153619	-0.266083538344242	-0.374006772652666	-0.490923105286665	-1.11441858006386	-0.919365990221303	0.0816040994049188	-0.424691582141767	-0.54421361803683	-1.54634844876073	-1.9456290990663	-0.166899112465163	-0.849178154817941	-1.23606456674973	-0.656771219587579	-0.679169498973761	0.381216963648138	0.443387462217767	-0.179285311609258	-0.291030627326307	-0.0206664964770732	2.05125626376362	1.78918768049904	1.35001187580807	1.53269693512402	2.14817554006412	1.85082650587806	2.43584812929642	1.66293310175756	1.14328113478557	1.17899260950552	1.34991793216021	0.334109602396244	-1.2842492022895	-0.920524778829208	-1.08530429408025	-0.423794367134297	-0.692823765088912	-1.02948617420733	-0.90857360404859	-0.458076948289537	-0.0538325353617429	0.301133015555598	-0.149853570119159	0.231589432169323	0.665902909741356
0.733396483529654	0.781847787923131	0.969828345907096	1.15438485400794	1.37525966693299	1.65282760602669	1.91975870834431	1.30334096062755	1.24690140357224	1.15520830073393	1.61746614727415	1.11071970257832	0.823036025736333	0.719091335562072	0.970149991575559	1.05578118848579	1.34242467458164	0.40632463578095	0.406766516804126	0.63619176439161	0.341310623410277	-0.0938445912048879	-0.00454465478837409	-0.321037155786426	-0.33976776660267	-0.652451303485752	-1.18251011960771	-1.52062733080889	-1.20999592328758	-1.38770109405665	-1.81257750703118	-1.91505336506686	-1.77827488787899	-1.05274164247273	-0.838352393291286	-0.6728749139499	-0.420171085960152	-0.206933668629971	0.174505598307017	0.427702261155958	0.052691873928242	0.170874173161629	0.510927447089371	0.737871917959426	0.486056736179237	-0.038515446803875	-0.542293711028643	-0.752152698800706	-1.0389217238242	-0.972185115093273
-0.986840134885943	-1.34020248178266	-1.14348990388668	-1.12663263440428	-1.7191351546036	-1.03806436235785	-0.736019246915089	-0.461498387135972	-0.261983377892179	-0.676907145862342	0.123056855411893	0.290290452706553	0.548268700962739	0.43555468565495	0.148159103074725	0.299272938899509	0.979933888284116	0.582560519885431	0.553515668103671	0.346888602394351	0.299403120285879	0.392817713279377	0.484688325311513	0.483314456352216	0.374821959073899	0.487917198658853	0.713833551670552	1.39013865657413	1.56741296411757	1.38342796226233	1.52739957836276	1.89621303235504	1.74920801868414	2.02115310213699	1.48644983901965	1.35699271858708	1.02660744929903	0.937065439605749	0.123674579215923	-0.704259635920402	-1.08655190754772	-1.20949216351149	-1.65896655652364	-1.47262397867095	-1.47806604997327	-1.41645840805753	-1.30729333797163	-1.02402100783524	-0.220016246244315	-0.169547435747307
-1.2123893150635	-1.21925959265999	-1.0158700296499	-1.5084053857108	-1.39239215467881	-0.789977758163336	-0.307731710168605	-0.25015968622071	-0.150819905927043	-0.610071222880096	-0.634064486907532	-0.381786932392705	-0.226638264007165	0.138708943309192	-0.229731482051938	0.00241179803239292	0.391007271783671	0.410159388992998	-0.108054729979544	-0.345642430928851	-0.154973817483972	0.568997022036971	0.491447595451261	0.426792195907495	0.790406864474577	1.20166031406781	1.29461397171388	1.70423988818456	1.37701317959792	1.56216334132756	1.83762897035293	1.60587150834789	1.72080900664431	1.75095133996108	1.8619120865254	1.81204673015737	1.34350086078567	0.925610622174476	1.00714885969191	0.294646424170249	0.24410214909214	-0.180863140180519	-0.165729015643668	-0.331509164740314	-0.322637828173935	-0.2943827918834	-0.498106486689507	-0.444541114611696	-0.502047519662674	-0.751253638066485
-0.229741104753939	-0.390891603651603	-0.146823488600326	-0.624964740282696	0.0446485562212411	0.03056427485112	-0.216408514919177	-0.121402405340571	-0.0979171256038698	-0.122355305440725	-0.405958752027834	0.00762228630811167	0.523266806816082	0.523141427910271	0.447890623395167	0.557695448007926	0.345048602384822	0.153907695183994	0.0084641258766425	-0.0413593581742776	-0.450521278628327	-0.20539912217811	-0.4421538290852	-1.22180128474295	-1.90418811093613	-1.69238918385668	-1.73966409220815	-2.43041178565989	-2.30573276188593	-2.00185614665027	-1.47674369735462	-1.32961135004821	-1.07426532248647	-0.987787460376087	-0.552733387293228	0.373687045902872	0.75947929551014	0.289882954397113	-0.034379089374011	0.521364874728165	0.508779701388159	1.03570700920874	1.02500759741649	0.947255514275508	1.65942577182656	1.69403460393143	1.40769311985904	1.19117856961357	0.75970803091447	1.01845109103884
1.00045240132409	1.02722728744638	1.02520651124261	1.12782363043569	1.05522803562291	1.28849339712704	1.13283572994585	0.85149838168175	1.09026676149503	0.962349154482866	0.920538400604636	0.417500565774064	0.902400428631015	0.41545936184237	0.557199030192964	1.07459160480528	1.28059127113515	0.880942914397079	0.931918699063795	0.800170185582321	0.985004957884974	1.22651681818042	1.20823510653616	1.011101975619	0.455186708205366	0.505225284592926	0.235380720344056	-0.189735664647906	-0.241390120150487	-0.370138865625612	-0.515695975008666	-0.472954222312376	-0.302948893000287	-0.509189700287747	-1.00228365209242	-1.11909993383301	-0.534396892533842	-0.368251499744971	-0.494867118687231	-0.837495306339154	-1.19686666922269	-1.0597505426689	-1.38158560158562	-1.35817929024299	-1.91112910154019	-1.39344698389116	-1.53562485216337	-1.50759485416647	-1.88480101723387	-1.75883463024214
0.860696765894574	0.355059880902632	-0.594370610641575	-0.0627177628636324	0.609999176443213	0.243268444715955	-0.632632623963702	0.11104818102634	-0.059592799601773	0.48304538127341	0.129343210403987	-0.411538154902994	-0.317442369273682	0.527467548235075	1.87729778518414	1.35046962005868	0.921782952458597	1.07372118672082	0.715479867186045	0.27432881082056	-0.0957987038289115	-0.643104233655865	-0.872093553371222	-1.42487590574104	-1.54380591871282	-2.20915722330733	-2.6479495415353	-2.14269457668542	-2.1965737089014	-1.9749631787216	-2.00487988866885	-0.923360970570037	-1.01012179269987	-0.511049246658819	0.121243411029583	0.722178442871653	0.805087108420787	1.11065778113603	0.742629858076676	0.280668863960234	0.401113954522803	1.44383128686978	1.78041941990739	0.729377574367523	0.521318275606988	0.17256277719077	0.366276796301059	0.154294240847506	0.147176094371438	0.519864901178391
0.421751494628407	0.137053812509572	0.0137077983779167	-0.0890957306138925	-0.675663823451182	-0.0529519693670933	-0.237684808075121	-1.52106481898209	-1.53938102028216	-1.20827232506217	-0.85093911719262	-0.840659156805016	-1.24828428135151	-1.8605315495687	-1.51560876516074	-1.05251747651657	-0.883224806248111	-1.3445318127669	-1.52667404804996	-0.701418041868658	-0.0119707309736136	-0.102419983233102	-0.33610323928263	0.0216763756288503	0.703847817369524	1.37907274352697	2.07919462932872	2.38531805283496	1.39086508681983	1.66616400120905	1.09267209710528	1.66544192520182	2.01686560596442	1.1179831732237	1.35576305833561	0.798944803674701	1.17705194895566	0.467288000087707	-0.262696750405331	0.0605782403873256	0.0732966983550921	0.043365827810657	-0.107806822723053	-0.20459862607038	-0.88889339991568	-0.895679874881113	-1.29480166030925	-0.27552719502187	-0.460148143100872	-0.220233926915559
-1.6039919806066	-1.14035872392279	-0.428230198695304	-2.26226607570774	-1.60316750623591	-1.50138755736794	-1.4122696619645	-0.546890109257209	-0.370742275120565	0.463191489050397	0.438254705218623	1.33362447214022	0.929736019008334	0.756091727765498	0.502856317291584	1.01711104540581	1.11596225414021	0.395411765904945	1.31048511723405	1.68640380865655	1.34445761829952	0.906933189861739	1.3076174517151	0.695806137287172	1.19179451112055	0.945224242996145	1.6498201915984	2.23370052613208	0.476187355826495	0.495618416749136	-0.30113065246467	-0.5091914137454	-0.982042704092083	-0.137108636006581	0.00240837797849811	0.202482113554209	0.617796537501337	1.015045670438	-0.142164224612577	-0.614968412027864	0.845642379078403	0.216829211978432	0.368081461069457	0.140485669657726	0.0409112745249085	-0.827497275897176	-0.718789350602592	-0.78775863795753	-1.14840010305672	-1.66339307965404
0.865147090341035	0.81270925874651	1.1102544338614	0.688656130475672	0.637957928111867	0.641422823041178	0.126269499927512	-0.392602252868865	-0.4439625819283	-0.471768785822559	-0.343673006433367	-0.753144717740981	-1.23000277752461	-1.30668523029157	-1.4684856270214	-1.42886238682612	-1.20546857303585	-1.36986061655864	-0.83331765876097	-1.21343709445849	-1.2851406420856	-1.31503649954761	-1.0049496627297	-1.51658267247391	-1.45478978210219	-1.28360279295549	-0.872536160238057	-0.814036558608984	-0.958578102825119	-1.05336418116941	-0.882363423003749	-0.224216263806888	-0.402260042678613	-0.320590723619964	-0.332705700559395	-0.163380819359428	-0.121797446048109	0.133940578370409	0.0589406663073015	0.62496183443957	0.5040562584544	0.616062487145046	0.780533398393639	0.601226274950317	1.03813148986615	1.32904378067517	1.88413902883743	1.59782302838724	1.89884983687311	1.18994164441015
0.772871107486129	0.127331044767468	0.386731906131069	0.184516473247533	0.296679342379903	-0.331112791120913	-0.415678375088029	-0.0962086114294007	0.366562141354363	0.314214644139604	0.443692499415366	-0.125194854704316	0.082836150472218	0.0512010736336019	-0.108019067141561	-0.313745230283875	-0.0872256675116969	-0.354216995702695	-0.331960413026658	-0.999889989801649	-1.51267098365995	-1.59388320104383	-1.96942398973423	-1.52181818479883	-2.0239178610151	-1.96148428127212	-2.06762649909404	-1.77964965296217	-1.48811423814113	-1.03338313896873	-0.966897516595437	-1.07206637836289	-0.500423095274167	-0.225568945145157	0.615252495366542	0.482155472274202	1.49871236490378	1.35707591232788	2.07223731734557	1.4767237449069	1.33548066259396	0.588060982932912	0.759172667666151	0.511657906885549	0.130971391327558	0.301585766025785	-0.174325717448801	-0.188133642195587	-0.0456495049208176	0.080656229941531
-0.56657458957623	-0.995467937174441	-0.874954899855815	-0.820251622564536	-1.10497677241529	-1.12519878786633	-1.50220261591003	-0.957497310445664	-1.10252763693711	-1.59330364060538	-1.58554279626263	-1.23501979719967	-1.3864654414534	-1.06312775151115	-0.840171070247905	-0.548220612836321	0.524672124369074	0.74998279093329	0.752240319772982	0.908976099244797	1.21399507543455	1.77116441274022	1.91054806869339	1.35511862964505	1.14974946638161	0.799897995546	0.914566472948589	0.0735909111586444	-0.342304617365241	-0.602573009699264	-0.857962586517726	-1.35273394566445	-1.04144333019683	-0.492032023856967	-0.733075488233063	-0.697789752526074	-0.542284766610368	0.131845562821839	0.714566660076455	1.00413690887561	0.653660845436021	0.640665691113952	1.26810417935264	1.90718851301102	1.13519519677558	1.20967609023534	1.34077838706644	1.30677314715105	1.21458350047316	0.806094702413309
-0.0240992767522852	0.320138765128122	0.696850717053378	0.620819658443589	0.603775907444545	0.510391891554087	0.704798736532111	0.784617995490696	0.0146867863376868	-0.0301571135263212	-0.0901039568186141	-0.757484177693897	-1.35238976652554	-1.89805416305194	-2.14327882043851	-1.97744780374623	-2.05930195862054	-1.87949793292488	-1.98470309142309	-1.71077320584564	-1.26807311679232	-1.55412466918763	-1.00167528298547	-0.352068249264167	0.058921359508452	-0.220043531034296	0.129650078827653	0.293575174043784	0.37096351216918	0.418982032137825	0.480137706623739	0.529329760679925	0.918571642412589	0.946136764653111	0.983710589420617	0.73677594008995	0.468671224420517	0.941255602060188	1.31652904660838	0.875221542845541	0.968921982856044	1.24386447475483	1.53976099144209	1.30067849499245	0.999526518064417	0.929085447428724	1.05463216389917	0.867683333884947	0.740923995067223	0.457696930989243
-0.0642108445367557	-0.209630916152226	-0.534312795079041	0.393388560236772	0.934080592042486	1.13854432863006	1.63409840571265	1.31887897132966	1.22257800903612	0.79707305026347	0.467781634861447	-0.277373632778555	-0.687730699991759	0.123041796120909	0.914966644472609	0.358952941899734	0.309791209507955	0.101164761835936	0.659942405202521	1.07643204740041	0.656114394267766	0.334402324886248	0.393833671208914	0.337182341174993	0.128378283162805	0.130090245798301	-0.534217376815109	-0.252675394168708	-0.99285834367292	-0.265973469914302	-1.28687822112036	-1.20308534865015	-0.813216114126809	-0.458278795386858	-0.203914423832572	0.384127215113497	0.330508747753823	1.01672902867347	0.746527088285795	1.10334480406468	1.42406659158424	0.76088632154772	1.12113865422716	1.34133313588296	1.24678821486601	0.80024154797838	-0.289324917916861	0.223234308305041	0.0281654266334557	-1.03052791712843
-1.66368604972008	-1.44927160027012	-1.23473014084539	-1.54617014719312	-1.48699432888014	-1.5354393298793	-2.0748606294357	-1.47147322734292	-1.08470197618584	-1.19444576995946	-0.895193958120896	-0.552463062366139	0.257885212908412	0.0942291121986731	0.132579026215811	0.516133684330947	0.682032735920023	1.01548642510435	1.06713234331064	1.07913344973298	0.741360122215745	1.11155841294323	0.72522281839696	0.349247414756838	0.366490612535999	0.554964372388093	-0.186326936676847	-0.713618383720922	-0.67560703780147	-0.703865426415151	-0.717183448205681	-0.590888947036887	-0.452079561114317	-1.08874435958432	-0.869876133700816	-0.447383169958817	-0.587560026918391	-0.172210909820734	0.582563974902431	0.867750867082842	0.730078707612207	0.96141436548137	1.0466170814359	1.05597685407937	0.743989952659344	1.1810802439081	1.67676193536497	1.60811191448625	1.36153006505491	1.49384593362967
-0.0716410083862246	-0.060102271984386	0.0375362185712136	-0.359404885057893	-0.203901680494524	-0.243255930605721	-0.500537246948818	-0.540380294673133	-0.872136973832038	-0.71636121966046	-0.815959494651656	-1.51352491129156	-1.66910711821817	-1.44591270381123	-1.05797616006021	-1.19834815200227	-0.769377427122964	-1.15047140703003	-0.364170618803849	-0.615675313440275	-0.381365329474993	-0.306450728154142	0.196941796158799	0.157509854515714	-0.0104972720478334	0.102122151885785	0.100701651806054	0.360996531848104	0.649956835403355	0.486718540997408	0.524344128550461	1.35540260449157	1.92539711402	1.64091585138008	1.52266204532446	2.33513786085775	2.35739124833345	1.94196375995678	1.94393250665038	1.98632879844592	1.54610362933188	1.21234502082035	0.722531510516486	0.270653186408874	-0.505606934062349	-0.699232606348758	-0.606382338055544	-0.718388818616678	-0.810820517942892	-0.832533536101294
-1.51230116264503	-1.65075537505225	-1.26296232635089	-1.39241806446617	-0.666264092137365	-0.533660417334312	-0.430761365792591	-0.0832147865699071	0.0690879178741341	0.10639174180134	0.0590650499356536	0.0520232960842228	0.0647453701977764	-0.0730937898579807	0.492629976748266	0.700138073676609	0.325238849423565	0.786870862823469	1.3133339034484	0.767601844635051	1.13665750323906	1.0506801132842	1.41228785950003	1.19172203063183	1.5208775603667	1.83283840106168	1.40233686317733	1.44868104995203	1.20837285673722	0.550604215324323	0.176224312361856	0.0117906267981032	0.020543098747541	0.348002866186721	-0.00242943317427348	0.43050258491529	-0.350874442510534	0.364419072543968	0.0316440006549007	0.199131818236094	-0.0168666295734501	0.351157477493835	0.648962137993272	1.10163396157749	0.744013721996335	0.35195981049654	0.615118435951967	0.286529295102146	0.252292403608317	-0.477406190834062
1.59183367950594	1.8235059873324	1.8671834685578	1.42198837105489	1.02571528716167	1.04668951365109	0.917749862933801	0.545147267998488	0.471902116506733	0.142226132687823	0.0462241591087083	-0.27352134152255	-0.939511066610256	-1.13350939794135	-0.948106688967201	-1.35885006166881	-1.29530183797311	-1.17995867419793	-1.33061227236841	-1.21593752191497	-1.47258495827709	-1.04082428260118	-0.95134303689152	-1.03370762883547	-0.666250013204049	-1.31842298408895	-1.41290969963367	-1.29765627016341	-1.05581105118178	-1.00373492626091	-1.1397834130381	-0.824345531641804	-0.653834977955969	-0.637166977987305	-0.794579984272281	-0.64312325992776	-0.335370153052853	0.108425262136209	0.051931082442436	0.137150425167808	0.312143088221951	0.111896236772342	0.185213846877235	0.196990077393991	0.355626066132114	0.284402080091926	0.327522429775149	0.409045129813611	0.332712871459144	0.314164713874507
0.896112890725911	0.649949137441689	0.231064821786546	-0.0582046663643685	-0.242431587822529	-0.505394800558149	-0.743960151394059	-0.717309370391002	-0.894943695547954	-0.763081053030646	-0.804186236325236	-0.256663945749233	-0.729973239473621	-0.857127411820275	-0.701178217626793	-0.805029458539134	-1.20472137378397	-1.17731871922271	-1.70431759611511	-1.0770918976328	-0.794302503064097	-1.2553642853064	-1.16458759037318	-1.4123439211225	-1.10141005485543	-0.195307887933642	0.349788622030091	0.794541050352664	1.3529298400565	1.28523139911607	1.33349254250864	1.29890411961969	1.40693658704727	1.89549507384083	1.88330114177743	1.47748126658445	0.997380610337408	0.532847118814999	0.217697590748997	-0.157592767095082	-1.02378483776152	-0.460094211506675	-0.567321174597568	-0.936132986694947	-0.95626923118589	-1.12185569147893	-1.00011626927992	-0.60856135547934	-0.438325523349939	0.0123885407193619
-1.00609502462239	-0.886010006934778	-1.74762128937674	-1.87937309203753	-2.1027816721118	-1.86915827407	-1.90971075211199	-1.63582440368604	-1.90878075961988	-1.88780287057225	-1.775360438704	-1.57676031484568	-0.568196082038553	-0.56187040383713	-0.840779197983822	-0.660210685336089	-0.143199084788105	-0.547265490996606	0.0859326906427772	0.33610632464761	0.768619774121049	0.771098225711809	1.28676581658142	0.965921725152939	0.324900319539297	0.41352855369532	1.16718922102583	1.48121578006154	0.804277331446604	1.02192236362979	0.677386602247168	0.404338671269429	0.522966802616187	0.0492206115625709	0.359237280598249	1.10161619496648	1.05465564266406	0.804541168338284	0.583398077278193	0.546706638588461	0.996714761998996	0.53501199937187	0.20567377581634	0.2659405504343	0.622903853299805	0.834691454110649	0.297026470834603	0.633699746970275	0.170111108261887	0.880586353566111
-1.43733860152115	-0.8688345163265	-0.386059310804051	-0.350398611337179	-0.485269420346821	-0.714180365992389	-0.497337328681935	-0.501006864446553	-1.26648010741593	-1.10229494358719	-0.369560026504207	-0.287769629903204	-0.378228066604005	-0.424913580926735	-0.500471545094546	-1.04402838635375	-1.04776553175805	-0.830337813590912	-1.08129729795918	-0.849197783241152	-0.239948021502048	-0.0676100819416598	0.467630934638146	-0.111673664481879	0.807241118062077	0.34922954953984	0.604782327980149	1.48668970756646	1.60062067270043	1.67627531081136	2.06112233939498	1.34921936783868	0.805469676191186	1.33714224229619	1.09763622544614	1.74094225739873	1.19053508663614	1.93409590453003	0.94227296372447	0.714769044603936	0.762789849243412	0.59638922618956	0.800578226287223	1.0981085283959	1.185484711692	0.804298917178987	0.602965356433929	-0.0414152541155966	-0.0910171306079577	-0.923568572853958
-0.109151971200589	0.0771553702736943	-0.966211158842828	-1.71523968454163	-2.31066225749676	-2.10862322653916	-1.7508668689527	-2.00843962277751	-2.29234148000891	-2.22405799201533	-1.05370381986601	-0.735737420631724	-0.674520921030357	-0.277529782459461	0.240269909091768	0.709283944341107	0.362846397449814	0.981167442138456	0.350055599050703	0.250932854251489	-0.319707251099971	-0.151675174130164	-0.692708884349781	-0.256786578700646	-0.147011190974171	-0.520716296862683	-0.529748128590142	0.145703917829688	0.279833820757035	-0.390274274036192	-0.46040371176278	-0.284331625259174	0.501855071305262	0.383816170826912	0.793711260433147	0.674356690679128	-0.416740347165373	0.504378307074938	0.125799422914591	-0.476746433552967	-0.294099444454803	0.713695693448053	1.03940478155736	0.697245656181822	0.797234212780452	0.214668690342885	0.0429521748794346	1.1835186035873	1.49855014945414	0.905050660539528
1.08718482653822	0.38258961563162	-0.163928257440138	-0.278672921379429	-0.537813269457745	-1.13460220333937	-1.57248468746971	-1.68773241154107	-1.92236750185202	-2.13297306686325	-1.84987978927069	-2.05496007803187	-1.68872877972926	-1.64030571276914	-0.984171195791173	-1.01530305503298	-0.745348737358692	-0.550433050068844	0.16708718245572	-0.530091326755054	-0.060068826078666	0.497651119154735	0.0180061467003184	0.299261780700672	0.566217401439353	0.7097245391341	0.478451067970399	0.171611941962275	0.311573538298733	0.648477883212425	0.439852220458393	0.301212392033116	0.317945322398626	-0.0447348968446412	0.226001967481061	0.0809689757472143	-0.348670068180482	-0.224651812995724	0.0262156326821964	0.311610055963872	-0.571138057598769	-0.304864984660381	-0.248726513837435	-0.0104289206157961	-0.620048764521215	-0.0356947780410111	0.424509512184193	0.300515969448076	0.517472319350033	0.773804207911482
-0.7668445478261	-0.530791808520182	-0.878348365328345	-1.20348477380031	-1.18180839661802	-1.13496139989275	-0.382525111260471	-0.40461422789914	-0.572717356657727	-0.182004469699758	-0.372352044212115	-0.294215965529527	-0.359902307944946	0.0778956742419795	0.572713180004483	1.04787847100558	1.06422594670216	1.47666517915644	0.931774774503316	1.98614630568209	2.1870182642382	1.96784753313282	1.84037649612349	1.97164800142232	1.77688062862943	1.53022743413418	1.31975350491471	1.04452391761252	0.722870670510133	0.88275404715758	0.24509507736678	0.109695983356677	0.379799532617412	0.659259822131388	0.942142587771802	-0.0690755660006831	0.0713098664797572	-0.367358412277821	-0.73896297226944	0.0510743391388647	0.181914579087473	-0.579506699771555	-0.565583916522753	-0.770688054198345	-1.32935822223412	-1.71290420564133	-1.29989605168105	-0.708031495874066	-0.779820045211259	-0.421193007109533
-0.809729875305658	-0.956390604931587	-1.75095436997369	-1.33553855766715	-0.472333533320608	0.48568048290583	0.734215738721372	1.14630794269941	1.13263066117221	1.51121879752661	1.49406414281307	1.42132550604737	0.835562036983049	1.22693452421727	1.32470117018933	0.901825094713714	0.0229376845074209	-0.295539671773036	-0.254186083377288	0.179110761829821	0.474991738537416	0.813676043919732	1.15239642539029	1.16891645201009	1.64881620553048	1.33365867254635	1.43876362582727	1.49841530370714	1.20169827138461	1.31023166725696	0.711612862012653	-0.0056824894900345	-0.146171312900235	-0.121610522332102	-0.722105066890941	-1.2650045830474	-0.99968248596649	-0.601848057517425	-0.876768243052121	-1.13692932325072	-0.906422238846073	-1.60232856400837	-1.04394806311158	-0.960422148832118	-0.474821054153513	-0.175664218023935	0.0174749650205475	-0.313417635710134	-0.102499235112311	-0.148218864314157
-2.55913675307539	-1.99478815443029	-2.2230387062342	-1.86041719733587	-1.09054298821129	-1.1023449831531	-0.111356490518671	-0.458857123018871	0.32795172858937	-0.159182449696267	0.610334738362328	0.292264480173031	0.612117428021274	-0.20407404074646	0.630360731951462	0.277192805828405	0.210277401971748	0.682124497507625	0.495468614860211	0.0909076982002126	-0.198839021183948	0.72535748664212	0.770428991551714	0.84794900205972	0.650565583903696	0.85902417932778	0.529674308179579	0.854042291678228	0.852528692509513	0.632100185510909	0.0143723126632006	0.17017603046416	0.345844020459718	-0.464390868221667	-0.523775384414218	0.0360779442769052	0.179383932348475	-0.01461888057294	0.0606255118438771	0.419711077724041	0.136584026852187	0.233449186756052	1.04734547069238	1.19140627229392	1.11029375598508	1.28030912823138	1.05512622943781	1.26937585678606	1.42655218825337	1.10121144580674
1.51006666530572	1.4772135002402	0.828477170696104	1.1159906400691	1.30637818430204	1.00601682262383	1.13867898665472	0.336538741985051	1.03072923499428	0.840381737695776	0.467337441272478	0.361856425244675	0.108337066713617	0.230174952180174	0.112653242822021	-0.353340601845863	-0.0579162479809712	-0.419246872761187	-1.06060368141412	-0.883758593542842	-1.19859441229221	-1.22136061171107	-1.11713527719545	-1.24672071692073	-1.36581551448421	-1.16131696207091	-0.3971494576527	-0.587782480360844	-0.742085778341661	0.398819199666123	1.17182435424292	1.20212305106348	0.865324175626014	0.970926785909968	1.41884905059593	1.76250075612463	0.932279600575088	1.08449516148551	0.731797993833329	1.09571664244061	0.158422284716526	-0.129841004606065	-0.46988676119577	-0.49846103754331	-0.448723753783088	-1.17117956243558	-1.25153903080468	-1.45666276271143	-1.46039226493443	-1.60935127297888
1.27473141750266	1.54841750480501	1.42520941608429	0.458023667582314	0.613127604751359	1.63459575955635	1.69163904830988	1.20158624002543	0.62950518051043	1.03182278094028	1.8996103283058	1.20790137387431	0.574939620984501	0.0976840999410695	0.467479056667146	0.774458250847971	0.0898734833053385	-1.24420413600026	-1.21079658707035	-1.75934902934642	-0.433322788242981	-1.35233206042587	-1.96405574188429	-2.21966700393711	-1.24073324818768	-1.29328054466713	-0.445645869544246	0.254621275908527	-0.131768046698583	0.516697118799399	0.496093541562705	0.787391320799215	0.10780043107548	-0.580852373581647	-0.620515331300553	-0.544559535988441	-1.05950125512515	-1.31756533184493	-1.58100436002323	-1.60612859314335	-1.11242111385774	-0.711083130556251	-0.742401972500251	-0.669043162502893	-0.356494932457466	-0.0707878854533516	0.179738369009021	0.309046107643578	0.133853768804391	0.164301334309892
-1.52409173129397	-1.9424850925465	-1.79158053668439	-2.06679536640549	-2.06439938599674	-1.65140653687429	-1.9206070766712	-1.74452931848196	-1.4227408896029	-1.29316704858076	-0.629539246061627	-0.539646614159439	-0.256099114081238	-0.0997946329547212	0.374394774598775	0.49194599073762	0.627042313374961	0.506382713293577	0.816099257878358	1.04508058564525	0.971689626781095	1.142026172254	1.02839457628282	1.00647329482092	0.905868644048323	0.850569624701781	0.90741024965622	0.823247087333875	0.684922858670817	0.654896271341378	0.644344203949438	0.518618340616997	0.413961438684333	0.33800823820408	0.0839186348055574	0.433551549873325	0.838845956518298	0.579975111919984	0.435943604004884	0.587220170284937	0.958924701732018	1.03503013682145	0.743619607037133	0.917123707252953	0.843191785730064	0.724096138858265	0.95475481226613	0.482847782510234	0.279056943521959	0.456227922643411
1.16121710637883	-0.150066029877014	-1.98394228881494	-1.65618342283787	-1.45464809764406	0.243795341858007	0.711879602269518	-0.729411226066211	-0.552028629160907	-0.450624042969619	-0.0790158584452334	-1.28783344453069	0.45914613589375	0.900470636207169	0.767798396290805	0.376699227187926	0.305260476467297	0.291044915494806	0.277199729251009	-0.306939187194293	-0.826311646038064	0.179469828783286	0.682761532768304	1.47161678156166	-0.836083457004383	-1.86059424894638	-0.503757712071509	-0.363215375699853	-0.429126877819929	-0.266443850777679	-0.371107508468278	-0.677826131881127	-0.0660400643033802	-0.706939116937859	-0.0638527418503713	-0.113787093793393	0.170940932950921	-0.224612958664813	-1.34640667258883	-0.610092730302575	-0.51427013470509	-1.50193537060926	-0.088778174295564	-1.13477301957179	-1.67845876667947	0.192401682605824	-0.478751853225969	0.185781414588295	0.381528020281437	1.76070276238244
0.113762733545786	0.601318306611645	0.662484107606609	1.18742919791225	1.1979354804756	1.00660687682945	2.10012867131257	1.52885341041803	1.72338803101723	1.40667713032639	1.35762196870757	0.924523192089823	0.893650023478791	0.719613644739052	0.225860212636476	-0.12517609771982	-0.109133742882911	-0.0164446026155531	-0.613799169625536	0.193147986566629	0.228393299737386	0.426642890987719	0.0996267901637213	0.572781652567141	0.110244831458103	0.221101571026384	-0.17757537644996	0.265181336695611	-0.339713562380536	-0.540153956392319	-0.373751533597995	-0.828240421319823	-1.0308858443727	-0.712229305503769	-0.378446434897847	-1.50375999417849	-0.14963807910522	0.174713739154457	0.775520356415945	0.426988677134266	1.1152575414877	0.845216860249068	0.80664209697509	0.619076643169712	0.840975767651094	0.31108629475291	0.167678690657331	0.0908199533289226	-1.11444883062371	-1.60692272381822
0.659551297278482	0.759351003039275	0.813966372819625	0.902182024094508	1.06418987693416	1.28861208112259	1.00567773236388	1.30531031143168	1.51151424928101	1.41927752677151	1.41401059812361	1.50736143187944	1.32198522176112	1.44073697043796	1.50675852622203	1.00342197116852	0.890943604449825	0.570311028257175	0.535749374354501	0.439883591133759	0.526774482298463	0.41073894894438	0.197518437334531	0.148842599923325	0.166783013794115	0.133375200865205	-0.153482232287731	-0.00791059611521372	0.00198454543035634	0.12030062238152	-0.0651729520384082	-0.268057539246433	-0.143895481477939	-0.483825336961127	-0.487212937260554	-0.570805849118886	-0.788484192085776	-1.14063501755285	-1.11976422965867	-1.22878610460524	-1.52082303067288	-1.74379334522223	-1.66456501263051	-1.47846093618629	-1.51573026839788	-1.68320292692124	-1.70942614830581	-1.76647992807361	-1.62277003545285	-1.05136119921492
0.869401371504656	0.396825396740085	0.584014624948305	0.363344413078386	0.24587309230167	0.791707831519483	0.408337592383339	-0.748149737190551	0.0142066701755496	0.0320134188077338	0.482310153336238	-0.240476068285755	0.370752182550395	0.873016438244634	0.0960821706364518	0.232575640719083	-0.208347632321683	-0.0920680222409969	0.514324931383892	0.683898410301201	0.334438475910378	0.245530902982337	0.577784281846476	1.2103568377021	0.536380447770125	1.15531574328751	1.81093352297819	1.9448999915088	1.62283380527139	0.994460298768233	0.352536015668565	-0.127142938767064	0.583912951147149	0.312006894389541	-0.0549024707229235	-0.795789183460335	-0.338096548168368	-0.783651229656262	-1.36390025826886	-1.6515582462668	-1.63619689921523	-1.98408092725911	-1.41639185820603	-1.40616214988645	-1.92447696773826	-2.29419968980889	-1.40192448513162	-0.994661070805072	-1.30617552280797	-1.7389354081914
-0.321075157759701	-0.00565757599737105	-0.470849637656974	-0.324480359317699	-0.312003411017731	-0.687264929267392	-0.942365609941547	-0.771661570511571	-0.633755470516538	-0.620470553694057	0.176430682542774	0.609330660238038	0.101300119813503	-0.206223867954272	0.454118600136299	0.71119686833947	1.01684613672316	0.86922306961094	0.759062993698018	0.819278373821542	1.39314299454464	2.20459797408626	1.56397204580815	1.50499219442996	0.499537289753678	1.2945000373803	0.213530298701467	-0.587346719782744	-0.310330609506258	-0.267755113599319	-1.36974563656342	-0.641686901692502	-1.15808499964178	-1.68289125905613	-2.03184973465402	-2.09507705617038	-0.951980941232952	-0.526478079672589	-0.925260839360599	-1.29972122763078	-1.52283002743477	-1.48291605707843	-0.0390094306770144	-0.374323775468456	-0.67318456630191	-0.294793054736711	0.444356871507499	0.707044724583868	-0.146050138169847	0.603323302140328
0.49380222688454	-0.338044948060903	-0.658333794402172	-0.28765116426182	0.0569976254437591	-0.34930965403138	-0.642422824589478	-0.504653612815031	-0.577587627755974	0.3378201136824	0.508495651780437	0.228283582888977	-0.151910977119114	0.323494789966492	0.805237099191186	0.764468124549971	0.778338355579664	0.776998796340175	1.33152010689734	1.53739145689916	1.47813672169437	1.11160726477888	0.668324773952029	1.18334311096161	1.09519639443651	1.30916458785578	0.915917766272691	0.912528471161156	0.469380173482142	-0.700517998837548	-0.934154467875923	-1.42876403056414	-1.37789940117811	-1.56505417137871	-1.71578453063878	-2.01024777927327	-1.91483739000307	-1.82764664387894	-1.56674069067641	-1.90696857084066	-1.6428370479372	-1.0585693732773	-0.86707635758914	-0.339569179501578	0.10758893832768	0.99764946633733	0.713377419006087	0.530939296429479	0.751906566721201	0.685516508788439
1.50781522878736	1.81071325463189	1.78444032702962	1.5690111178929	1.31885738496821	0.870574270079371	0.504036909341343	0.433689516052097	-0.278159593858668	-0.182612557122833	0.0855195915050914	-0.0012463678402861	-0.138021685590282	0.194851391530372	0.685225598179928	0.727563888827358	0.559465172361099	0.827307591830739	0.815230357159006	1.34691750191403	1.25361252373839	1.05617318153382	0.913708485400168	0.68085101474672	0.564805927411669	0.398097121152936	-0.0859188929864384	-0.440751026700552	-0.339294694858995	-0.583002622639453	-0.356710410684927	-0.820437864803099	-1.05273150799725	-1.05084161322674	-1.20485591244103	-0.891075506242903	-0.840332215997662	-1.12731123056888	-1.34848891770536	-1.14267365868934	-1.24147332466479	-0.998192035862607	-1.15554169418937	-0.897489967931563	-0.986576014526756	-1.40146055234082	-1.38341319129247	-1.40639838278662	-1.68146304297206	-1.308368364914
0.403707958189783	1.25120289008928	1.06942470898406	1.04032918558036	0.763432830471885	0.575868657428315	0.848005412173029	1.21698270279835	1.06320405110587	1.04389254669404	0.898178138454429	1.27806730637774	1.47915133053793	0.877568780341602	0.81109495028187	0.514512095672683	1.10150745553541	1.36261943224639	0.947930883869803	0.651663703506945	0.60907788686934	0.0805308145449888	0.223373879896161	0.359983614874737	0.559834278498463	0.364256517123142	0.529175835360684	0.535290058990687	0.0963909599105273	0.540807658362969	0.00996331188476836	-0.248095478812317	0.0109462523323298	0.179506475725044	-0.24866820267673	-0.639643136623909	-1.45567388710609	-0.737541747020412	-1.29543423020197	-1.3038195820618	-1.1870800349424	-1.7598058083929	-1.91102134001902	-1.54993552398938	-1.85866401814541	-2.06162943650283	-1.81444447139915	-1.33087032111483	-1.5429110069542	-1.47324730756449
-0.422508600997505	-0.255813329974416	-1.36588123985495	-1.45777079478418	-2.07381715148406	-1.30004120033197	-0.50860443281871	-0.635342211148675	-1.51978309775497	-2.07916004967121	-1.17720188817751	0.145788477273132	-0.642406974442987	-0.361913934184341	-0.683835165803236	-0.172722320899824	0.0390075162430282	1.18310783282118	-0.66368933558512	0.237384100710637	0.58666240176415	1.95272076380422	0.957441659775863	0.351854832491734	-0.110913439865553	0.310380926824373	1.32953930551109	1.16588504700233	1.25364904411552	0.998771361146222	2.57076266889013	1.87752909455864	1.01012161066456	1.83424506607269	0.823956119637811	0.492886096248284	0.696350935241381	0.256016879335235	-0.00428408465589858	-1.02603077998948	-0.142765371571088	-0.786889469499001	-0.945454187937187	-0.457582333874476	-1.15866275840276	-1.03067724646386	-0.588373730734845	-0.0475555024793366	0.306459890406457	0.923243385034642
0.24798206748193	-0.117653604011363	0.892555097466621	0.992093238523847	0.829166226780989	0.264121379049167	0.0307676035502472	-0.112160722020568	0.590107311606249	-0.340470274485522	-0.65241713922798	-2.2512915987145	-1.17442643634672	-1.25923514432187	-1.61229858689058	-1.94899997076491	-1.19889667156866	-1.1960852768841	-1.13658081893762	-1.0672482854617	-0.702179605285971	-0.0566897053250968	1.1588619487407	1.92132062502214	1.37062234661207	1.76672152806833	1.71415663306508	1.70446509092585	1.32688792337047	0.791186154720784	0.119893679293271	1.23129895822011	0.988204844187054	0.416269790939472	-0.270516530249148	-0.418631756549158	-0.554135291488444	-0.192469316063829	-0.301299840948987	-0.378595537697451	0.901278979478353	1.886626800891	1.17085469089672	0.686335079665224	0.229318004857908	-0.411894631917375	-0.20406329707609	0.0408516699297169	-0.0955919352146703	-0.427262127104608
1.53633000673504	0.783980069808204	1.3103423690348	1.56103112150286	1.27834601121903	0.976349110788342	0.795712421713183	-0.213250567407817	-1.24845173290109	-0.586694987301333	0.0622349968189899	-0.196767695237059	0.332942477245273	0.341526137381602	-0.749808755488034	-0.37428467010492	0.420756010337478	-0.261799906504384	0.0953744411194433	0.379753671509508	1.18375111047463	0.744909403555267	0.493812553254254	0.446645951411489	-0.029203566993439	0.176898969005224	-0.112729829017796	-0.0503486964782382	-1.53896630779899	-0.645180303914587	-2.10985116105641	-2.19174465325218	-1.7656310444273	-1.05553820191135	-0.959352729076166	-1.21462948505626	-1.42948913799457	-1.60838611536694	-0.891856730017592	-0.931946501724337	-1.13747917654997	-1.40252377075652	0.337381337247612	0.224607741507111	-0.37701576679114	-0.813710113871952	-0.124817282923718	-0.0514880235838992	0.126431275549881	-0.14624673629149
-1.32870748877244	-0.720297216864441	0.22286022405575	0.992554009014422	0.848918044807297	0.976549308623559	0.886099114223939	0.486845730164648	1.05220854126401	0.395482634567102	1.76636927510728	1.78317186240561	1.26546890779705	1.57101115516917	1.05907318627379	0.769078435622149	0.540808708701746	0.0335396211839058	0.47823231242673	1.70243661947141	1.78085503701028	0.886428153188593	0.187799320661379	-0.152652150929513	0.0103000401542594	-0.4290125821232	-0.362922476422	-0.20146110960822	0.626904722774504	0.84081537158385	0.37355820083017	0.20055819686905	-0.78481134250346	-0.401504285488376	-0.390489006719494	-0.951209701510233	-0.476127309398409	0.533609262885962	0.00964432719418844	0.108269958250408	-0.673163751843972	0.147674192781279	0.144037757286823	-0.261179627658384	-0.0144333786177665	-0.119987613241656	0.016657068757798	0.803905088345124	-0.0981368459421193	-0.962780441462888
-0.572495444022782	-0.835001206823554	-0.819972236092219	-0.688499593891566	-0.313956687236549	-0.407635514326045	-0.473361047828603	-0.40990037776164	-0.258474334520543	0.0835257435460461	0.160489766218758	0.664509682476714	0.420908057079267	1.03867666151843	0.885798115871228	0.967145972327392	1.14640634727552	0.874577228723575	1.14021167244928	0.94898768614944	0.753964436733761	0.971533669346289	0.703836485788563	0.863821938465016	0.948979375222488	0.809774314354402	1.0631952647017	0.980500689883167	0.922415377185364	1.03237152545367	0.799816189700831	0.92389220879164	1.23815668430983	1.21417954735507	0.769262473437308	0.785013585828366	0.525524811958847	0.77039253822854	0.52564013905319	0.707826324653522	0.150454474005181	0.309561833325166	0.257041625968459	0.0517586690530187	-0.504749511528501	-1.21094791198104	-0.76320913457233	-1.43262932473847	-1.31394774088868	-1.70587739720392
-1.08833694934879	-0.993473542163764	-1.31195338528254	-1.500245539754	-0.878703081979315	-0.964833534427323	-1.54568210487159	-1.51719826179085	-1.69411802220068	-1.51652013191277	-1.37259459217481	-1.30605938147864	-1.23591665071529	-1.03061764454059	-0.667955687127435	-0.217491823445268	-0.540326816985598	-0.192280914966094	0.0413668422945655	0.0932556559156411	0.364633684987985	0.224810460409958	0.308750954538786	0.857249523340991	0.587007550642316	0.778727049719374	0.815256839089423	0.709322013110161	0.672141044941999	0.500330493872025	0.711559515593988	0.79821053370234	1.08782513026702	1.22956065809112	1.15771425105452	0.896047162519224	0.906879992511396	0.971496244149076	0.947668234154525	0.874625479920536	1.09439699867049	1.47834571219178	1.2289285807415	1.68927309434769	1.28645720737463	1.44910465165792	0.772864386719572	0.953048094828158	0.597411566756525	0.42919534549908
1.22958010684803	1.06962615861267	0.980676334339333	1.40553771768509	0.671972669199087	1.00634569883592	1.05305512388651	0.513190267322429	0.824390597301793	0.705123185089486	0.855233462264385	0.316774152832961	0.320253285078619	0.877260438860651	0.0606502143652229	-0.601826332090396	-0.21033989698817	-0.799282886175375	-0.170348679157885	-0.233450276175462	-0.950826570227577	-0.801746059951038	-1.18107503748959	-0.735364802677425	-0.20244559504258	-0.0686404230454582	0.399569167754897	0.316873649182483	0.512812476685177	0.122105125460842	-0.0695762552728197	-0.0705567457748134	-0.0706102967514377	-0.0423295923133252	-0.806958751066873	-0.644316840208231	-1.00225055281412	-1.15744912713259	-1.71919399831196	-1.40719515021806	-1.99814886372557	-1.8507985448713	-1.91170824833443	-1.71715497258544	-1.36998610432147	-1.10002485921163	-0.617927030766969	-0.292516353100385	-0.524487322784342	-0.366425952088429
0.70867606986312	0.936355118689437	1.08407241057002	1.24622310993607	1.69754632931722	1.25059562204184	1.01156016799586	1.30952782746282	1.39147536845439	1.06333677866395	0.976631209715303	1.04067324694768	1.2605153092925	1.21603765049469	1.02057083020712	0.733471064505079	0.611982489626388	-0.145880755658492	0.453369521776142	0.287910151321978	0.00818950002967634	-0.3975997661728	-0.670234627342554	-0.128299423514158	-0.456868190052705	0.0120306198406918	-0.760413417565179	-0.995896735120385	-0.821643318805325	-0.536996562839023	-1.34961796018031	-1.5503159639531	-0.959139760642699	-0.0219272591608706	0.263162092640018	-0.258379782168968	0.265805286473697	-0.227713274150117	0.00322262671261374	0.676211377489586	0.0983837187251359	0.727982324202844	0.530127482569035	0.455480655637535	-0.25399645290849	-1.17637440165295	-2.07565599971853	-1.58745107002268	-2.21582603753957	-1.57511882005515
-0.313504094066428	0.17492007322332	0.495586820253808	-0.0563429432182286	-1.02360841816649	-1.19847583365264	-0.896269660578412	-1.33062036872635	-1.32678150532039	-0.971287361786443	-0.487355452102917	-0.682109495225885	-0.973904627713222	-0.968938704093967	-0.465960158880474	0.745081188383717	1.73062597304767	1.7575938876905	1.22682790980022	1.35642322647112	1.65943715696623	1.95435553550089	1.80113376324181	1.4181951640923	1.42066683792041	0.9261638361411	0.895603161823956	0.490672022984197	-0.388906396604021	-0.665319279934786	-0.518085143594086	-0.475796439041118	-0.714722238851772	-1.49215374598842	-1.58246388969908	-1.76733185845057	-0.976815834062719	-1.03510975958546	-1.08693731030083	-1.49145636778973	-0.789657749507668	-0.620271678412615	-0.535595542390657	-0.328887740084855	-0.43125817878036	0.116708932242346	0.109832368991207	0.648233989137147	0.628785625720713	0.369963306823014
-1.55105438936912	-1.33010893967016	-1.20152360265027	-0.999680348565341	-0.862557783831251	-1.36321450886675	-0.976658139831965	-1.20742250525675	-1.47410529769069	-1.48736456488662	-1.45998529830388	-1.19495710475424	-1.12971482309063	-1.05943055537766	-0.847218469817226	-1.05578021213097	-0.803201773741443	-0.312379788750275	0.22076338743014	0.742202231096777	1.12457675498086	1.33226575263746	1.09482645076796	0.558501622884752	0.559952287626301	0.283385980759877	0.695971716568432	0.667054823304338	0.38457311244077	0.131955866957363	0.0931410959983383	-0.0610431812819068	-0.131541566354113	0.0587951331919813	-0.0467542254859165	0.237238477003879	0.427886422271627	0.273846191844311	0.138149074949883	0.371100289811007	0.968190774993437	1.36229713912113	1.32121071841073	0.975089197378028	1.16589299179316	1.48730727081872	1.20508172891913	1.62715221027598	1.71563881865932	1.48705472391764
1.1763934736441	0.522744709497193	0.365088959906502	0.243245665432496	0.168867967759158	-0.0839087064881759	-0.0596907842276202	-0.395630592094329	-0.324049936685188	-0.469067645477945	-0.518074718139303	-0.297178288060801	-0.365060705575193	-0.463798854011736	-0.297630391263489	-0.070787632056669	0.168443918152249	0.7561856418739	0.649687813035005	0.657741643631373	0.819220212318393	1.20437598775262	1.23214341172425	1.05372957154639	1.04654814578278	1.11310479996736	1.04967166217556	0.765432469968664	-0.147205080588517	-0.23154881915853	-0.135587069002624	-0.441343491081373	-1.06494467390705	-1.37502764094908	-1.78961318897543	-1.60206981800259	-1.64566536338952	-1.85698119608866	-1.85181309439812	-1.87742369650164	-1.66353067363956	-1.66454140040865	-1.29519566623875	-1.19961097145475	-1.09795442436005	-0.42242277044302	-0.337123160073981	0.142248694998223	0.209521634044336	0.574129946256094
-1.0831045320537	-0.85007641815632	-1.58452580379547	-1.64159104948055	-0.386437148370012	-1.0912644737637	-0.659769604174512	-1.31866124868857	-1.84774760697541	-0.848909543130751	0.582489678308962	0.859847256940476	0.721773245876605	-0.0567797186287452	1.38466371385792	1.24652733950816	0.813249484871298	0.948099786752038	-0.570012033707583	-0.00502671092536371	-0.131113738284631	0.0824438946463666	-0.817897163519958	-1.5629630648644	-1.56970423478961	-0.620152646179106	-0.947006192511908	-1.69374986737129	-1.17867896644021	-0.330372817013871	-0.435859083535263	0.0432112530921383	-0.543715831793426	0.37159416781362	0.655833259390574	0.558173123771126	0.599174483822245	1.20157063439429	1.08510730601736	1.64108505102373	1.43510900951396	1.22333972183106	0.551312463287971	0.879948238588057	1.26070454481911	1.37886037852964	1.4526287793012	1.46916868182086	0.144779068019178	0.536851541017568
-1.49406308167224	-1.59759534942847	0.369374762903575	-0.242643618353035	-0.696719768498287	-0.619387903356607	-0.625921851053529	0.059054252982948	-0.391444580035728	-2.05846102279705	-1.87623305294697	-0.901597193087352	-0.555236530375796	-0.675787361174294	-1.20684653024046	0.215181733761795	-0.54330631079204	-0.0916582140685161	0.407901696577398	-0.0212272503592177	0.251919999682877	1.13248217812252	0.251022436069934	0.0218845911385524	0.875619262837005	1.50692460468715	1.24573425278217	0.969094819559139	0.231727850144511	0.0730896699595616	0.538461096800453	0.387037994195241	-0.348621699827419	-0.0364008408266982	0.747701982410786	1.5591448778856	-0.0397947400742241	-0.118843260359748	0.847738615212442	1.11339477427213	1.03638344358571	2.01752066996184	1.39349765575844	1.46237631386706	2.16175943681072	0.859145984570903	0.405331152542446	0.596965031752019	0.970380686786539	-0.63690568532058
-0.47056262901261	-0.997574025096495	-0.825903728997336	-1.0029331050276	-1.34152642843483	-1.65817936390122	-1.200868518139	-1.65161261967045	-1.60762808884386	-1.56889881649582	-1.24235059358877	-0.298455780919564	-0.296881341101417	0.0790315507695837	0.927995187298164	0.794980817807837	1.47869406583936	1.52217140023566	1.39363465220863	1.91188664603612	2.05132683634942	2.32109975119483	1.73402576185645	1.61649816106692	0.582354724168999	0.994421295087923	1.25190536278085	0.589459905422763	1.15098596439779	0.133649614503829	-0.00919833661740496	-0.199608527378541	0.0920714471805819	-0.250922477815161	-0.484879200885637	-0.41526669503298	0.455516393189624	-0.561942296522552	-0.952937218718299	-0.700602331192747	-1.31704213035837	-0.209121251122469	-0.593071740328204	-0.473325896688962	-1.11899539442661	0.0224299229501789	0.224007457064362	-0.166428439261537	-0.896019832701686	0.207177574678309
-0.973176580944193	-1.08078939770488	-1.17796863929669	-1.58563146856201	-0.922736354546251	-1.11862041096285	-1.05227536185569	-0.701400390600267	-1.55523899863275	-1.58116507491017	-1.69745592050611	-2.08401127267607	-1.07314005871245	-1.42851599356553	-0.927266586644923	-0.618346692731468	-0.330239052950993	0.195678746416887	0.552917494466942	0.939352639679011	1.09811625223244	1.75414317119049	1.6007079696457	1.81419193634153	1.24478837779614	1.41820531244674	1.499496872702	1.54845128262211	1.17848902855205	0.877431666142828	0.510736346038707	0.87824952901315	0.863052183146943	0.862513093862157	0.940417221123169	0.914246506882077	0.460725199333856	0.719994449047203	0.313081955739258	0.556227732378801	0.487019632144873	0.629548012186073	0.1261089473251	-0.540485290077143	-0.556704225647113	-0.34754192381765	0.25917412740682	0.450825165907694	0.311345403079967	0.222351825901104
0.243399331368953	-0.726011582842999	-0.920498709799463	-0.593233981859523	-0.488520099232296	-0.855580209525099	-1.06862639068619	-1.09947318251108	-1.28718246435004	-1.51030686433103	-1.07136462337409	-1.06956215246141	-1.63536603554505	-1.0112420009819	-1.03170260718428	-0.928549529742187	-1.2663045483012	-1.83455090480354	-2.01232395909437	-1.24557116165413	-1.02967375253213	-0.652088691900588	-0.872033958977262	-0.306408704896629	-0.348389645831373	0.0509546021680422	0.299290744341183	-0.0949409826064674	0.233214337895839	0.695474896661491	-0.02664650509344	0.366846238271593	0.656670974867371	0.495733794733688	0.336593559270242	0.187448728757724	0.0120796842006325	0.865822345566026	1.0514782236748	0.7639317816988	1.02808101940141	1.15405364657025	1.50500461495835	1.5320845351466	1.43004666261653	1.23558940889536	1.61187201455175	1.46708242943025	1.48777866419833	0.992441490498485
-1.02400691541752	-1.55515102929124	-0.939689357614981	-0.0136480246178382	0.500011361247197	0.601145831740004	0.988622882429851	0.972184417682574	0.892448631418926	0.370297377891209	0.617040955734894	0.612446252768818	0.618747443971974	0.686911906908273	1.02456282373764	0.837739559084096	0.606749612229324	0.309264735267603	0.830971671355798	1.40479878847605	0.928544044042365	0.909018979759501	0.696010101932092	1.10642739814766	1.04219086678117	0.758740147373416	-0.0615316755594755	0.30053330494643	0.475798767917283	0.118632799085491	-0.418244151924902	-0.355867566945724	-0.173628875600059	-0.368666020958081	-0.170450824970519	-0.200603877676154	-0.0152098005993501	0.728619460036142	0.662664810944325	-0.0227819404785417	-0.037935540280581	0.65815071424202	1.05878014501829	1.03360936658047	0.513303887127141	0.603445982932429	0.204698657224586	0.147379537837768	-0.0412795346732301	-0.853464427374202
0.730393280116621	0.164249753102893	0.220857033924523	0.620705326338539	0.483247310385882	0.544842491746173	0.667314106855206	0.906604421099634	0.730213219303838	0.683634978861487	0.12318446693989	0.14552541757193	0.0781930955821096	-0.653350598794988	-0.565311537909257	-0.920748877398787	-0.474681026388234	-0.535641127291726	-1.46277449032597	-1.45089895778584	-1.38603409256296	-1.54411163509496	-1.35124329789847	-1.09783095906074	-0.836537213095583	-0.357370725677148	-0.619258982993125	0.0575304357364622	-0.592286777476853	-0.829410385573166	-0.790227643374967	-1.24343674151072	-1.32301545967547	-1.09329026081158	-0.714831083372981	-1.28284622903476	-1.20655847490765	-1.2148624788322	-1.0197976599695	-1.06124637091774	-1.05327762674289	0.177517777597579	0.498759516844866	0.893640148325136	0.853284903825846	0.314716903017585	1.42785852594339	1.33755626892227	1.77160282513044	1.72791055444389
0.953086678128162	1.55525972250336	1.70327375286001	1.15666479865704	1.70418844405672	0.562428414675707	0.863370554246546	1.63805596309874	0.830261848033219	-0.862782191703126	-0.984267227811162	-0.848703894779574	-0.00680103643902799	-0.968231584771683	-1.00218906483897	-0.575132081349689	-1.68943142022379	-0.942696238788408	-1.09517318933638	-1.40358088001563	-0.719858573658797	-0.174323874475784	-0.142484502451884	-0.70456004875798	-0.28664407891881	0.21152394181096	-0.0324298111221465	-0.121144725611048	0.534532390338401	0.474032224266524	-0.0172343294879549	0.106905806419035	-1.13987871380333	-0.121560456990841	-0.22085556139075	0.388455358979792	-0.476125111230507	0.348380628924292	0.3559006869889	0.0250334937837238	-1.68238165832751	-1.16024829833696	-0.436242817777604	0.127538375939422	-0.23966642151971	-1.59390288607384	-0.897022431769877	-0.617962425522051	-0.76774927219852	-1.25256036044463
0.119281329486747	-0.809175805026887	-0.649035544120355	-0.71923506365164	-1.261862362449	-1.27666062152846	-0.721617895440044	-1.10429161780669	-0.905079205331462	-0.998547048738586	0.0786790930002198	0.0733554086718914	1.08697825456848	1.92631273350064	2.03670052220178	2.12722167100724	1.7871523961206	2.11311345009399	0.882200428969583	0.763400051018956	0.769793509869383	0.493977550083586	0.200796433099762	0.848034741081926	-0.193718002897598	0.467454462667118	0.00712015813282685	-0.467638502934832	0.513533249692983	0.0982725255347997	0.357612551238317	0.539803148772344	0.623837009126097	0.809567318811776	0.484827041728058	0.90987158035968	0.610696524092815	-0.527932903756232	-0.0843073106799474	-0.959127965922067	-1.47214570951928	-1.04353627048952	-0.691442863787262	-1.14605776596195	-1.65595730933072	-1.41027645981913	-1.45369790001971	-1.92079522869	-1.26379319677981	-1.04980016954657
-1.28878139939231	-1.56491637988167	-1.07672749748789	-1.46287236239471	-1.42960784433415	-0.744437475487189	-0.994626832814885	-0.413014946941281	-0.287827151381085	-0.377528582940545	-0.419575022457013	-0.0298030590855822	0.705518706932263	0.632807105452745	0.508825672255255	1.08265233462624	1.1301441031941	0.948160441619589	1.29966228142622	1.70753706301967	1.62603925896197	1.56330219984017	1.50111999184201	1.5767615708009	1.32252719917825	1.36211079353042	1.47059392249998	1.0834016768588	0.851331469772216	0.532775891538473	0.856810186381185	-0.0124078074754745	0.533116843203849	0.13185987371758	0.233919099766222	0.226790443632665	0.114064117713247	0.159412679659907	0.0390536941917129	0.285746499816996	0.474435198220958	0.297965090573201	-0.274965685457033	0.276648020843773	0.317908513424037	0.391609627821113	-0.0990947312092234	-0.720531202206443	-0.824144265487868	-0.833222696577913
0.563076650807748	0.80408494935552	1.19435993363611	1.29809732110951	1.7168621747126	1.73830785365177	1.50621604406469	1.52849788744265	1.66072349420711	1.20846164671946	0.739680744506152	1.09804405608599	0.931198549790584	0.962070512152493	0.883956647267905	1.14745443592226	1.05103039418468	0.643502841460134	0.533647709469639	0.67717017120539	0.491152405539729	1.00358987916682	0.664856600215047	0.711445057857035	0.720077074026354	-0.00195300406190506	-0.766407009408528	-0.73605110491474	-0.873282518584327	-0.696190829586443	-1.07252926626686	-0.875635439021243	-1.13512421643953	-1.74494688819046	-1.57182078090661	-1.25082296883703	-1.54419990234466	-1.56222315488281	-0.637235819285338	-1.32690287385953	-0.62446619286891	-0.682351739851375	-0.700734180681788	-0.78577942188318	0.301685875998783	0.17916518969401	0.217593399758888	-0.661367801230452	-0.606893965652276	-0.345311515516579
0.0231372018908595	-0.178776629903286	0.0102559788768178	0.34468924369517	0.652451798000899	0.696403200412931	0.850000303584616	1.01218426650473	1.20544660881441	1.16496101995519	0.949144259299957	1.17794690498587	1.03064427143627	1.30561087120626	1.39481177564146	1.76888795244399	1.55959651335882	1.48130787715445	1.44970468262553	1.47488144309603	1.55937682861762	1.23001681524869	1.13826587507063	0.828430149775461	0.406701811828628	0.204454542287029	-0.197252064210566	-0.938042832495178	-0.992033805093488	-1.28777990893565	-1.70412413995671	-1.70697370943531	-1.66929361692084	-1.38797303523175	-1.41154045708644	-1.22659442884628	-0.925147615433131	-0.843809480882607	-0.692734814259774	-0.313634054792783	-0.0115174002723578	0.12350540421909	0.283697631299239	0.0912602993150317	0.0974868151511417	-0.429602857686952	-0.286499979068152	-0.530397718862411	-0.524063988677465	-0.814728618570237
0.954139521595533	0.761719815353278	0.737672002110172	1.158592921913	1.36930298704711	1.76206535225895	1.15375933941358	0.890253116987455	1.11161544616175	1.26620271516427	1.50618477288804	1.0925703643712	0.974481494761385	1.43116339119767	1.53885787433792	1.20298609191293	0.575067831454753	-0.133176650614306	0.0342656785255582	0.217315737100007	0.23431550325619	0.214801423507885	-0.134818873990996	-0.197435206753305	-0.25340526840014	-0.628707045698106	-0.896914962497627	-0.292989604674504	0.0670161942644166	0.376197989825938	0.388906104034599	0.038050972488891	-0.504972150740783	-0.197602418427229	-0.26558129764545	-0.191677027374318	-0.484346495208821	-0.825693154787042	-1.30996322343838	-1.3514635369303	-1.69025253460042	-1.77749570004639	-2.02025250666856	-1.78403955196642	-1.52316839106631	-1.60814008169302	-1.66013544590264	-1.33041620176877	-1.38261498155677	-0.600828233596883
0.24824943193835	0.0591726982019546	0.959553453282971	1.24632716098384	0.598859265992746	0.641236893609019	0.515365013163336	1.03202503557868	1.23632192221271	1.09822622182035	1.84687602424253	1.62291333917596	1.84914852716093	1.9899266083935	0.993624746058466	0.510141475579623	0.400011291458961	0.211838435970334	0.835553469043374	0.0851562998075375	-0.471302793479321	-0.0280367706925495	-0.230245933298297	-0.206810109515354	-0.378555435229821	-0.770430555433951	-1.12476763090902	-1.58553279074732	-1.09593791301746	-1.18059251624937	-1.34464150593677	-1.67882046845711	-1.36604280031922	-1.95892843588502	-1.94184306062269	-1.9644262254943	-2.15528595386186	-1.3207395407302	-0.840474341328891	-0.595455309505337	-0.293838440971783	-0.0240810645496458	-0.626982973738956	0.117460827451126	0.0280306754917552	0.394467963097451	0.230199267975587	-0.0604279240919874	0.0654622451549424	0.292545578289707
-0.289413258440763	-0.328799429361191	-0.0169010621733045	-0.0822204271645572	-0.161202171883542	-0.131719065507792	-0.0134204835583745	0.0765768409095666	0.0991542377246755	0.202709638068458	0.305468396837603	0.454061046919112	0.611317101223172	1.18704604809236	1.11368332736889	1.58307770214292	1.10638026214921	1.23165947497035	1.53954671401981	1.70914293723588	1.81937815669301	1.68218340504137	1.72896426921863	1.26996241912315	1.23434578201512	1.04577681993353	0.792373555780673	0.42489419862244	1.11296021379936	1.00772570799257	0.564600467150438	-0.265715580741526	-0.152124332403042	-0.170484939596036	0.0597917560867341	0.0913977366799767	-0.30211631613771	-0.56230220922237	-0.784615204240357	-0.782351391866076	-1.47764357100667	-1.98349050363069	-1.74368854512044	-1.39552803074966	-1.31295339003203	-1.41039306764903	-1.44276956307097	-1.49679610329649	-1.34025696683094	-1.57084146894632
-1.05743692041772	-1.09534006689657	-0.73080661365611	-0.146041627599993	0.695859714452708	1.17968094062485	0.342051636112308	1.05815466477051	1.02345051298012	0.270243528149733	0.461323057248368	-0.665993537969339	0.830668294323489	1.07961479007028	-0.385985921294807	0.46210052275216	-0.530205338264989	-1.31230560656738	-0.722410041069505	0.081958693141945	-0.840537820817513	0.081868339597328	0.474481175388709	0.7204984995429	1.02462598794289	1.13053389878447	2.33683900360049	1.30510057603787	0.896094461982993	0.854394289476975	1.10934960892517	0.050787280309784	-0.339272641700862	-0.824645254691628	-1.09047171590298	-0.704093546956362	-1.94819428582378	-2.49217202607427	-2.27183322500744	-1.56218823089634	-0.617275268265514	-0.896121566769046	-0.825033754359251	0.212600481611776	0.701795615284219	0.740645049751521	1.44611147890648	1.48608770582041	0.815015562453178	1.11017562329576
-0.674538251761461	-0.320456133533657	0.0946077701995306	0.124281622935374	0.121073234983029	-0.072405806113806	0.268591865429298	0.301150656784563	0.471530635093451	0.0738229405237448	1.23850049448356	1.56642638661464	1.68358302747735	1.1796243856916	1.04631192420355	1.49042995464801	2.18767955380573	2.26573090851168	1.96826447589578	1.70574394598611	1.59462243568064	1.44574529974519	0.138230442227893	-0.449977130424782	0.339188853149465	1.21100169829117	0.791861511857446	-0.118109210308015	-0.410440491864399	-0.714802865242931	-0.530125463878011	-0.0732995775687121	0.0336822474437535	0.523275805679439	0.445173132623489	0.417812126270266	-1.04948018601211	-1.51092762439611	-1.30781661673156	-0.433924614871921	-1.24806926362507	-0.749342449392012	-1.09798399252884	-0.995102042960789	-1.22376765556993	-1.25773417664006	-0.980751907196814	-1.03637505272063	-0.355950238119396	-0.570596769229751
-0.0827011848753343	-0.778717711045392	-0.726381697485337	-0.773128192728425	-0.994924869133759	-0.0972867449772712	-0.0101660066952372	-0.735234444767355	-0.741757374764432	0.215501330641369	-0.150338475429736	-0.311400551544011	-0.897611543838073	-0.146047510915178	0.696372067098802	1.32704141483745	0.498052142263088	0.293398760010867	-0.436127916061879	-0.164976777362706	-0.719052599283209	-1.10323944644998	-1.55867265944727	-0.981051170351841	-1.21903111883844	-1.42909382142734	-2.47846692956642	-2.75266751122162	-2.13154882496019	-0.451744797825394	-0.0276311735275809	-1.13414505000642	-0.207002470999503	0.327639426312264	0.396615923041781	0.0729980318561249	0.837875898845344	1.16618106290844	0.870336442134082	1.07072182995404	0.821315488143875	1.04265100562823	0.71297318078765	0.54065096389194	0.266892190743576	-0.103856584175548	1.22100748501767	1.11565844225736	1.56188241142134	0.789460154685988
0.891191811343887	0.979091312517462	1.03257132799506	0.990332135605114	1.11504104316478	0.790427738118128	0.927277486285348	0.808462441246651	0.826659921527508	0.661495160503991	0.596934498290707	0.499876667863334	0.589023341162333	-0.0788458036359904	-0.504389685720832	-0.601832535303122	-0.686308716900762	-1.34260866632873	-1.80870938730561	-1.7577792514747	-1.73871834948195	-1.98516759608592	-2.44639950932327	-2.16081863390157	-2.16638282526951	-1.84347045832079	-1.2361226563651	-1.25450226061867	-1.09660665829368	-0.474679701052805	-0.0487909570201568	0.013560739550097	0.105149014817138	0.302696014005138	0.63973241019815	0.502282394170982	0.475001735854624	0.722878248030652	0.628098146090292	0.578327614233036	0.357330231343564	0.126282039661477	-0.0822311948009906	-0.123808577532415	-0.138277450455886	0.000877949641355815	-0.0707018042439265	0.116214070604271	0.198975856460875	0.146930590443716
0.76880538559978	0.738332679532468	0.880751276742381	1.41111804736317	1.99332420884037	2.20319208749229	2.13698378791335	2.24825739863152	2.2866047129142	2.03786061145936	1.97026439403239	1.34958542919268	1.02711600604797	0.967299833816294	0.632047672678921	0.299343876665943	0.183019507359219	-0.0110912696783228	-0.303834785445681	-0.488409692748147	-0.841546164160033	-0.859581354089524	-0.822016180111662	-0.830093551332322	-0.736832776342643	-1.16832145364319	-0.699070854141892	-1.04879696926279	-1.11841932369806	-1.03292790059973	-0.987731110478375	-0.718383120179714	-0.471775262912275	-0.715815722222012	-0.511482090307644	-0.448272326867415	-0.481676095976268	-0.431858432586215	-0.235902357676682	-0.430585095179847	-0.0260052651629678	0.0713187544742182	-0.251955841671611	-0.171788148331398	-0.365976234111649	-0.113095409838702	-0.702204352986356	-0.51982609249345	-0.642416894826226	-0.31671868270651
-0.339525397263447	-0.650717151110157	-0.786826102294701	-0.549887962021904	-0.549736305907867	0.282614385946228	-0.785990110752141	-0.282897143923367	-0.676709094328587	0.116124336476995	-0.424625546980934	-1.52504592796876	-0.0592502546262163	0.549731310849271	0.813445723246996	0.311540659666328	-0.944714624602867	-0.00100819764169045	-0.422148442205828	-0.500496248030148	-0.235050695261398	-1.2383366828485	0.578976307635919	1.26211196706809	-0.297153435663296	0.625568722296555	0.0908414783157789	0.515364369608585	1.19925716715373	0.889381286743414	0.250019043515515	0.428373510002521	1.54413300931611	2.63781572069038	1.50513422276971	1.60963334064408	1.57179031340755	1.89474129413869	0.857747378144388	0.288725956084547	1.37080084824506	0.728085848000809	0.44457664467531	0.0941217048381468	-0.82889858271192	-1.43371286751807	-1.91722840384046	-1.4941450935759	-1.93255751993239	-1.59665543647873
-0.260689463946756	-1.06508076564976	-1.33929690978165	-1.06614456936347	-1.61085074185772	-1.72153563531621	-1.55937735352203	-1.77466757279621	-1.57598813612971	-1.81133472913419	-1.7204568231577	-1.33978403782507	-0.791827639425164	0.136482479813737	0.227216392237313	0.137554391082829	0.479959557461784	0.916969479807723	1.28696781026365	1.51739477606243	1.39517815464877	1.40333067798095	1.11863760264691	0.276797335896808	0.837878504177165	-0.190421453115535	-0.23815508714263	-0.433821013737505	-0.141941519747546	-1.01370901159741	-0.846166867558962	-0.779178507162047	-0.763638789877123	-0.839637277013249	-0.906436025551185	-0.580168882528079	-0.565742791537886	-0.345878517972634	0.0711294231198172	0.113779141592371	0.150577164277005	0.762287531905569	0.341005230651118	0.821723527755409	0.559481328824791	0.922262576000531	1.4067128743147	1.30802473885029	1.29378322989852	0.96278161756434
2.28109659991348	1.48501845790205	0.935249874416958	0.449576723269543	0.480599113311736	-0.070568974732033	-0.456622180730048	-0.703701825575048	-0.691753691566503	-0.606219661639526	-0.934946394341597	-1.00090483586659	-1.54853285096337	-1.32658450566248	-1.09959049980681	-1.42637606990689	-1.23829279839074	-1.2774100314849	-1.39933143316971	-1.35181941427793	-1.08043175074846	-1.37612856472194	-1.31831003222123	-0.97921311107953	-0.507970540126479	-0.250005562213169	-0.404902211842268	-0.117007572805343	-0.0292270811725805	0.312766959838456	0.104160995026786	0.126991545446797	0.379097692227043	0.354941803136532	0.470998491126479	0.200823731434998	-0.122074763077108	-0.0425426901214196	0.254484332719378	0.284916478953137	0.104541643666201	-0.0779135388275746	0.00859211247840362	0.0314938902379877	-0.125495460902793	-0.230832366401526	-0.513035364005784	-0.351727629987664	-0.0374896689530028	0.107413522905031
-0.00298814290469247	0.0988284265378389	-0.279570179958471	-0.187758049968831	0.0493848242675603	0.0860553653095907	0.606215752494238	1.17361253684764	1.48887409810034	1.40425113991144	0.995664791872587	0.846508227769598	0.833810370480311	0.475359314353677	0.709610280598119	0.0482631225528303	-0.488236238921642	-0.98724651420699	-0.671420950013001	-0.993257442479547	-1.87500155622612	-1.62262082684574	-1.30169655541834	-0.801819178758948	-1.06799742934787	-0.875380797928686	-0.206182108005597	0.214826559124486	1.1130351704211	1.5856171750746	1.18456542058791	1.86165476548172	1.77648212539881	1.3186580208116	1.3044726647588	1.12253411318484	0.738299967516262	0.865931500168928	0.158920041922872	-0.727130980081243	-1.1996180222357	-1.49023744057994	-1.68182829826266	-2.19382507734483	-1.33266219499335	-1.57266066447633	-1.12479397942335	-0.499940301268884	-0.468591368613411	-0.338285464150094
-0.639359350770862	-0.599912822574027	-0.588318319104806	-0.897316043006627	-1.36261168449004	-1.17871392950097	-0.973621690582927	-0.9621591492454	-1.27500883098083	-1.20598701672588	-1.07064121764602	-1.05063806470922	-0.0778702329874219	-0.36056807884484	-0.101869013339358	-0.0363877058058121	1.01068336320631	0.255334978672089	-0.0925805606409151	0.133733090329715	0.456890963777008	-0.141731565067173	0.385860370384571	0.379232572863005	0.0976289209699841	0.808696222853272	0.575931831852495	0.0725264526475334	0.153226647881737	0.903066197531499	1.35177276914052	1.18543965183113	1.54628614245158	1.78927732120137	1.6787619624459	1.79412548198382	1.53618274104184	1.53605983381443	1.508660606872	1.61125929801045	1.56858498596558	1.00096515611679	0.817705989740001	0.897862662862687	0.392525631792817	0.207141617658787	-0.692817550703455	-1.12528485820321	-1.21209751795555	-1.26816078726384
-0.636275294293226	-1.26435736064483	-0.865849366766631	-1.14829803789402	-0.866269076792011	-0.44673228778349	-1.1604969306782	-0.734976843005028	-0.624859304214668	0.111735051489753	0.208630692925776	0.582780476515861	1.17834726254282	1.66910933246476	1.03642253459867	1.1379290218301	1.22401897860627	1.52296886389561	1.94978260716996	1.27629330550739	0.838041018924357	-0.241606062750692	-0.20507790746984	0.0338575995749884	-0.877459731098056	-1.53679389801193	-1.56534303134518	-0.748157375048448	-0.312051930114267	-0.683938918673234	-1.43814418603206	-1.76423148270786	-1.12751269291262	-0.490540788217562	-0.197421449816937	-0.716746783335916	-0.775202433583531	-0.770543958479185	-0.339652206852494	-0.460691417241468	-0.281901189066408	-0.869813265668828	-0.158285671505072	0.970638452037292	1.12868604777848	1.40062999303404	0.430292176497361	0.598489830743045	2.03492285635849	1.90547213307668
-0.489769599596594	-0.484116098867363	-0.106723128942102	-0.251288921044151	0.340186382931792	0.348198616665645	0.812701144391406	0.835970122454471	0.467170543987453	0.878027443160273	1.14827851095279	1.26107435653294	1.05392943117886	1.26462139083494	1.18977356242099	1.22624084000991	1.15262578848298	1.62571112430402	1.71098412259942	1.97512015240475	1.91139529603255	1.92915609197292	1.40139521205572	1.24800923324635	1.04347549469247	0.871641712813063	0.653252025220409	0.359040690238151	-0.0285618587235566	-0.396929515938541	-0.415665631633317	-0.489886341966014	-0.700578244922036	-0.925165542982382	-0.813406732661555	-1.12220686226232	-0.682634272735594	-0.934076146901865	-1.12851522504797	-0.853491297812904	-0.443163844393289	-0.449964092362911	-0.792284745059242	-1.14206077522943	-1.02070112607138	-0.930010186268591	-0.992625494158645	-0.827328465349234	-1.04298009109572	-0.7475149211874
-0.343832565707113	0.140589561290267	0.160911790770522	0.0688960124237897	-0.00161100554453827	-0.778297466094885	-0.183464803644129	-1.10771440498873	0.428262951982728	0.867317819166397	0.31473214694357	1.39408669947281	1.4578200475617	1.04586966822895	1.73203132697491	1.48498420305694	1.73358864711409	1.7669259987631	1.58728911998331	1.78891883451703	1.13104439685639	1.14390554802313	1.57292736927527	0.883174256145554	1.38123766035102	1.03002030944246	-0.0153999028364234	-0.27835226585404	-0.369345066402085	-0.112149956494878	-0.247911848123012	0.648442141814568	-1.18924949025778	-0.439648843265171	-0.523391238268139	-0.676557851966322	-1.57815464393735	-1.21911011709018	-0.657369332902007	-0.0454387254531665	0.513627972749719	0.0687498592598725	-0.563426179471126	0.0610821620984148	0.409160564858638	-0.981557718769077	-0.664047629128232	-0.949658401857973	-1.3488476389995	-1.71025642032515
-0.139065279135363	-0.564451715883189	-1.08055868741995	-1.23821470842804	-0.344892332949004	-0.503566491314685	-0.217343719193949	-0.373208857943427	-0.644107134784005	0.313232199050655	0.374393945709363	0.97392347037996	0.965405127807177	0.581720209660618	0.357251704254883	0.415182853279994	0.652885852074656	0.268132516114194	-0.429719058423317	-0.386034900630994	0.232446399464868	-0.405172850484715	-0.572504579445803	-1.59523795420461	-0.842106778356955	-0.0817314906903264	1.0330490605263	0.841352833471329	0.786491385261637	1.02234282663012	1.18115868000086	1.7336349935167	0.84403861730354	1.02289745557956	0.614422612102626	1.0297466794034	-0.286538102135925	-1.0265757967071	-1.60385462442319	-1.48371526521265	-2.56702689763134	-2.25574752198065	-1.97139691252191	-1.76103387860566	-0.908239504330181	-0.907331112455628	-0.246492686383119	0.0732702179661619	0.890520643525701	1.13138745183567
0.132683751884405	0.347259103395073	0.320844842575885	0.00505226346591366	-0.051017659553149	-1.09713407732047	-0.730562591242664	-0.533888595081131	0.360893093686886	-0.166618800814238	-0.219901879096315	-0.335555922173372	-0.680221950062219	-0.900197052834869	0.0334883366894315	-0.66622653827239	0.159224471668101	0.943340051061794	1.19747822541765	1.26401125922669	0.739074765139644	1.09871246734791	1.18524319437399	1.04986929884721	1.39467927128292	1.40965423883306	1.37270726208881	1.68924064646546	1.60017429279035	1.38885104891036	1.46619641580111	1.47955870078873	0.792728113677253	0.785139411872567	0.360004601936842	0.932141942871091	0.329373427486129	0.126821471953754	-0.071374242867433	-0.222541717611044	-0.635290806155704	-0.848124463091408	-2.07305195142066	-1.98549232351307	-2.14099119316558	-1.76716383939128	-1.2425602153861	-1.55085477114801	-1.20799507943549	-1.31451736874108
0.614886542684225	0.512644876510439	0.114308137846784	0.541641225975127	0.848507977377206	1.00108750356397	1.25715309210351	1.04268884849591	0.761062850483168	1.22714724384108	0.846666078458978	0.650086897261052	0.432387541897255	1.36516200101661	1.16480319155985	0.636338549846476	0.870009749470028	1.12032418390245	0.679761132806572	1.1716187865923	1.50413255520335	1.0135882078588	1.09632941266771	-0.00947391079497482	0.229125589685384	-0.465445955927081	-0.0643487544807637	-0.205196968502346	-0.70991207428248	-1.13778487248784	-1.69036786973091	-1.7184842308201	-2.16742274217846	-1.91864547337642	-1.59799638646731	-1.65349033102547	-1.87030037780124	-2.16724415264612	-1.09443215270686	-1.04871062964285	-1.09223321125107	-0.351397380175032	-0.149928379798354	0.180797074400916	0.39683736316435	0.830636511906359	0.251990195643686	0.243388018933806	0.598010707956127	0.799536249314109
-0.184618498346481	-0.678640388086191	-0.964755749255717	-1.34457199227108	-1.48654289597314	-1.87015894957519	-2.06381605040764	-2.12612404552996	-2.00399818348039	-1.86262980270695	-1.74750687767887	-1.51246317966496	-1.75407385414958	-1.18134222938364	-1.04219606419985	-0.348942680306144	-0.0778811385405997	0.771452809595143	1.08390870915987	0.692539866816546	0.68625035476624	0.942295981058707	1.02365224660107	1.29551080641682	1.34680677887272	1.26199801185976	1.21331095853894	0.949141332691558	0.977962776717874	0.365112445557969	0.516718105298188	0.819288704411889	0.797180956991042	0.631603342691019	0.248136532234023	-0.0788151106505502	0.341135172521325	-0.540734449883669	-0.061342567575681	0.0352058252047369	-0.00346348475716903	-0.196071448980072	0.0671652563795292	0.280415192111921	-0.412038898031766	0.526121295912394	0.738671050695016	0.276309281968555	0.170278488935767	1.16929063216856
0.971285188496065	0.93371627115898	0.665418017255118	0.436224121702634	0.403690067393846	-0.274050214017698	-0.19436284758814	-0.0539727778795361	-0.180295452618008	-0.344829921754001	-0.540755145018593	-0.503059587551349	-0.930890713365759	-0.985624623397323	-1.07894331335154	-1.05731709470647	-0.657341643935818	-0.548817141571596	-0.765913774327769	-0.544125814943587	-0.355159640155839	-0.282367227943263	-0.284626754003175	0.13258820357153	0.364728830686748	0.0991008976777951	0.334786372653958	0.583207021944017	0.521893557668841	-0.317910476764216	-0.443394119284005	-0.752669880496686	-0.78736729780073	-1.35123999485117	-1.21543065057915	-1.35561821402344	-1.29678910721566	-1.50057021791525	-1.67273224770285	-1.16871288339987	-1.55697579849115	-1.40240858616353	-0.528014630571848	-0.0837296210669461	0.142890387324991	0.543011020581047	0.460485902953668	0.657259772418628	0.824306814749983	1.56938418624442
1.90655877217409	1.57854247229755	1.41939379271501	1.570555110883	1.66139388662636	1.06674135565627	0.955679168746455	1.47584926707271	1.43123607858669	0.625957202833068	-0.0809200368586317	0.230960393158345	-0.372990618190489	-0.426696221519567	-0.626603464616367	-0.371498678727092	0.0236852786985632	0.25430119341014	1.37225861978317	-0.50849878843335	-0.475585085587697	-0.0194993117587129	-0.89503005431946	-0.234966700678834	0.0665219147080376	-0.509902508228574	-0.232824655133799	-1.07637402573949	-0.499078079360098	-0.256430012818906	-0.0849661454941322	0.385688802571052	0.680395664045631	0.383483693360525	0.198078416233318	-0.195483010685324	0.0890431364016348	0.0953870321847919	0.631143570337998	1.11605838501062	0.5894212889621	0.544036669871312	-0.535385595170417	-0.272539789347618	-0.765367010842338	-1.12711551064142	-1.26683174057258	-1.84090705019138	-1.57845357465876	-1.09323178943814
-0.712119935494696	-1.66928122686417	-0.984489041327826	-1.56511790314982	-1.88429037914635	-1.24531631393582	-0.486863082231715	-0.948513746319229	-0.142952502454007	0.272600309279663	-0.139214328555561	0.355671376702032	0.645929315585548	1.32345240594055	1.77849034153344	0.930418812769136	0.626148328102666	0.558850740320093	0.579796233154649	0.352252511744657	0.512281469918156	-0.225619772198036	0.573083554038579	0.887799215650918	0.19857179041088	0.104981340640247	-0.91786630853923	-0.016467777422469	-1.35526331305132	-0.50012537769442	-0.571543222516742	-1.10574399329679	-1.02988449565422	-0.9304982742026	-1.04013299875973	0.109020407841988	0.468086083225381	-0.847522526812196	-0.0593491092315677	0.164482026282827	1.81746765769619	1.46471966052836	1.40921909252378	2.13506798362814	2.25582780460735	1.90573208710242	0.639041735936915	-0.308713659677031	0.342605765560911	1.07351383223667
-0.319984516380605	-0.838351696262154	-0.896964878059811	-0.479193427623778	-0.417617439345791	-0.831121038980226	-0.797247418465051	-0.393744850718053	-0.492537924601709	-0.327438746459724	-0.0747369881225	-0.648053963612666	-0.427703496591134	-0.22147914139542	-0.0990302726879886	-0.585027745517687	-0.389718352608672	-1.02375690369517	-1.41202198345456	-1.9077499695467	-2.12419828264356	-1.75045416796813	-1.45103387489759	-1.43111294102747	-1.39566037191385	-1.08968263703425	-0.561624101871485	-0.407810967730494	-0.814708420546387	0.0568016792371089	0.106029568551132	0.36406092355229	0.856192332032671	0.258372316227802	0.415124795801687	0.935172065312279	0.901046110182107	0.974688155920367	0.861104731092822	1.27504904961149	1.66999039129369	1.25919084655092	1.60732502935295	1.70302397773915	1.341494653315	1.97990272592177	1.68964362941497	1.4841952928534	1.48821890975686	0.896056753892313
0.438046394772756	0.610094564142469	0.953857943080369	0.436334742966458	1.05476538625955	1.45774101682488	2.42097623973403	1.60080246464703	1.38780930276729	1.48979487357369	1.33356255891001	1.28583538247645	1.22554540153976	1.00197999090775	0.56955177819365	0.18499781808472	0.340275843924429	0.346166768960809	-0.594951906596435	-0.347234469863243	0.16866631817844	0.00490987032288726	0.164292091796919	-0.0600260480073313	0.200829913400622	-0.129865386480532	0.384289638645505	0.736706857209762	0.287324014043296	0.0262502918391005	-0.296881493418858	-0.0411077880344268	-0.498293986412265	-0.512719934560988	-0.688057516170388	-0.500339591526006	-1.16295740298164	-1.12892094511586	-1.6017205144248	-1.62915306989622	-1.64933865774135	-1.88311028912337	-1.97284380887877	-1.98621105543826	-1.7856492938055	-1.30030072336306	-1.22534094725551	-1.05086294272866	-0.540936623399269	-0.649203856569386
0.369559128262097	0.351439586434101	0.395120141989239	-0.141664637441927	-0.404443997161618	-0.0452669983873483	0.382922655410657	0.848224639796444	0.87539043291486	1.33361274982109	0.920702154266909	1.40945978944991	1.54018210504687	0.97263012339478	0.974425527733901	0.744456267430031	0.696549885015699	0.422028291508093	0.0268499530682539	-0.732025128834586	-0.498914591112559	-0.448232944904529	-0.260191100401524	-0.185541151525707	-0.26363725244904	-0.299263013429195	-0.361578870023433	-0.313851221603822	0.118167992628737	0.479283680637834	0.141372760658778	-0.239048683094733	-0.450308393040673	-0.513975889299777	-0.967077085684969	-1.01056122141456	-0.799785896814947	-1.04531145140915	-1.81318840997513	-1.87249423392975	-2.17840010665978	-2.05000265031456	-1.88627346269151	-1.74920497373422	-1.19579922059974	-1.24269859817279	-1.16714486097668	-0.297180049768247	-0.244961103789573	0.485575330099683
0.391163155289624	0.537320381983043	0.847681396542894	1.42443248212237	0.847833580206834	1.02114671487821	1.86192463653165	2.25543960189808	2.15156552915626	1.37624926489764	0.819879197204343	0.5719310581327	0.197634258580428	0.479433961079195	-0.821257273083533	-1.07080528073947	-1.70741340063	-2.38122634677944	-2.17242831883238	-1.80846029014518	-1.89304158279797	-0.539395618370528	-1.77860853503912	-1.06213604955935	-1.16680727782557	-0.729100065156315	-0.940865637402489	-0.201482355061684	-0.121898932396158	-0.331890799458756	-0.759549266356247	-0.540523143565625	-0.980165610928003	-0.748350218640827	-0.13256216415065	0.280311114830504	-0.0249856717474284	-0.655873967985218	-0.146070129196998	-0.142823000155146	-0.314154909460694	0.363555196043389	0.360675836537514	-0.0300012043912664	0.0907457657618558	0.337358912662327	0.121552265244778	-0.00016979288967127	0.22464528576573	0.621177047241438
-0.10505163221126	-1.17985231367036	-0.353241269225182	0.444278032337946	0.653156173785169	0.0795152229343517	0.122244750974083	-0.439027325222417	0.48943361363913	0.313425552823983	0.843322175234437	0.734485285162389	0.00457218740344287	0.259681067775219	-0.51713301918692	-0.0788987535605126	-0.826128303970925	-0.83727228645807	-0.0124140104307234	0.00920342887311005	-0.461015521912986	-0.725293537997962	-1.07327279353926	-0.429021435071711	0.754832094633885	1.17169444507501	0.84925290234617	0.957862873917611	1.85195221350323	2.01332427039917	1.81882101432642	1.8897770906818	1.83445121816747	1.58645135593897	2.29165935065748	1.01861477214438	-0.203706820092689	-0.348423748790555	0.399235141495009	1.10294513652274	-0.71384527919076	-0.374029014337713	-0.612824155548473	-0.392479456075432	-0.365345560940013	-1.34268439526354	-1.42918229816821	-0.418941134082986	-0.146681857952135	-0.618227558920821
1.27623457308544	1.59729465850842	1.78187163812515	1.71376095991483	1.46937379548965	1.40929628857766	1.46130501430052	1.01701390435471	0.843532316658613	0.462130523790034	0.480776496638429	0.260071919615599	0.112941373497486	0.0288308874320632	-0.252293333793251	-0.353531660891487	-0.547986861611635	-0.547211278421359	-0.519436018105914	-0.680001446973796	-1.02688220788677	-1.00684183953572	-1.36608290877152	-0.949515874794309	-1.56362650078084	-1.86520752672047	-1.31251198269334	-1.06643626564387	-1.29610472523383	-1.62091564583369	-1.70092314004935	-1.55800709480385	-1.37419195102923	-1.11107119935832	-1.04127528712439	-0.882679643928505	-0.698248917443601	-0.287598454801229	-0.409124032546009	-0.130199935282508	0.120251144928702	0.255430139158119	0.407266629776404	0.587734560042629	0.194346572749529	0.348557212550462	0.559755996975048	0.609365458700443	0.44734785871875	0.386224131947476
-0.916242926911106	-1.00007127444352	-0.820937012144416	-0.796266458587608	-0.50989105073748	-0.805699700642547	-0.561382911249066	-0.552619453687071	-0.744877963707493	-0.782734282593309	-1.22819065881343	-1.09693223697009	-0.493354682681301	-0.90016389950062	-1.52110522411924	-0.762566658147546	-0.82233199108984	-1.41704960778192	-1.40984553573077	-1.17667370058367	-0.570509843852346	-0.880998310970841	-0.180900323002104	-0.267746845039326	-0.5700657115808	-0.277048052323327	0.0500020431393954	-0.234857208176868	-0.161643820348909	0.262112956846261	0.347262896585464	0.505620610222622	0.0541787741280549	0.633774704844203	0.321235139165461	0.106661832903112	0.482457600069456	0.975955318268834	0.549043507863442	0.733131450412863	1.56526007456343	1.77083471795362	1.58365446182036	1.50017833187888	2.15708625993084	1.88724197687345	1.69752344323236	1.84549618736751	1.69994928859956	1.63517112296475
0.176266992160542	-0.355979514612588	-0.939021790928785	-0.557832320073454	-0.986513405411867	-0.773200323173806	-0.248821242482063	0.0130932994460016	0.198174931693546	0.516689467129789	0.0172923344830232	0.261999719478153	0.177087594489474	0.33340426426692	0.481486960783452	0.19481179031251	-0.453637203258258	-0.436340261349337	-1.52159706067457	-2.01746765284029	-2.09722886972708	-1.91129549118809	-1.18276256972247	-2.02254606330358	-2.23054519621964	-1.03330898343286	-1.05972306466956	-0.309135205245409	0.180040350956747	0.240900126266996	1.04493139315327	1.31251462522877	1.89525639837527	1.41475707621023	1.04004969145512	1.74098126505135	1.29884660919281	0.611277536390921	0.573841426193351	-0.177712771430374	-0.2612992501595	-0.503089124639924	-0.658951126425417	-0.425471115279168	-0.79189345887315	-0.398395341720863	-0.206999158593544	0.0576838350785774	0.496082532827215	0.774242963976917
-0.532052719536796	-0.720413603161107	-0.603080944549132	-0.576841741558003	-0.52535955588943	-0.426714647952898	-0.355501691654993	-0.331231910899292	-0.523841476404687	-0.382510482061203	-0.462726575862344	-0.692627089756429	-1.03441906040713	-1.09256779280237	-0.923632081083387	-0.916689807496295	-1.16635166111087	-1.00417793888081	-1.07899668805493	-0.692555855554947	-0.868790752243657	-0.971072561514143	-0.880688975047008	-0.76606910367022	-0.11850966589658	-0.450908096377385	-0.627237207120522	-0.664467933906942	0.138805108958232	-0.0424314077823097	-0.121192110574431	0.0157144657776112	0.330894587126017	0.928647368491077	0.769678830908008	1.06558633024048	1.05409928530597	1.34315775121355	1.35900033259783	1.5537355072487	1.58342600456846	2.22805435454374	2.4743630960767	2.20819906189569	1.87434084311391	1.38470552323272	1.45775420700595	0.781999738730087	1.01003258516024	0.948026847109069
-0.495834417825233	0.212943878215259	0.377288756647949	0.627201394323156	1.47316213287259	1.36536406792432	1.57495882425621	1.67823065349244	1.75520383467798	1.0082283983447	0.715975102268444	0.489222036918189	0.682697073159504	0.344005245765747	0.401234704943082	0.0566965368843453	-0.819994740306595	-0.294983863731565	-0.64485147170639	-0.560490731023175	-1.68760659513356	-1.20534298242566	-0.998213600335929	-0.936377281322237	-0.886328057969273	-1.34960305754113	-1.6017247951046	-1.26670021714101	-0.556342059405146	-1.01126909241254	-1.1648796455229	-1.57946440696588	-0.533008498595516	-0.703429189783981	-0.896117076879627	-0.56762839256495	-0.399183910638943	-0.296954408712558	-0.517607745116664	-0.694819353406663	-0.116629122732586	0.728352327177398	1.01858214582239	1.28997020314963	1.18429922879557	1.81767740991698	1.59944476325212	1.43127697921658	1.24475754840047	0.846843890387019
-0.469757962024749	-0.25125172726342	-0.497685532063061	-0.412654514781519	-0.415881700356362	-0.723125132880347	-0.210259704557616	-0.893318910358794	-0.909715254871502	-0.264558910527091	0.175790801036832	0.180029196350381	0.333448363513807	-0.187253421892192	-0.200285855208263	-0.0488204956744556	0.384017841125278	-0.117434374788664	0.0170012802904408	0.0185235313353955	0.706729111180167	-0.0697201632015025	0.254887967591439	0.974166108252781	0.878089654174316	0.995398192838097	1.0258583678408	0.673449619989987	1.62499586028576	1.71126417338783	1.90934181968717	2.30423256800463	1.96439270557403	1.92986283507015	1.66620221900395	1.09880567669695	0.516715450929959	0.342565871004566	0.312724896253363	0.278218082234494	-0.609529407705463	-1.43156446868738	-1.33985358087998	-1.5487329968081	-1.73888331879742	-2.15158632551786	-1.99792342104074	-1.45194347234956	-1.32312184933811	-0.911274996243986
-0.0786180439528694	0.569627605586137	0.82795121662028	0.992267296850851	0.727683215610091	1.44801897504967	1.62913649155431	1.15045492651728	1.13516471198329	1.31080266386702	1.75815838305324	0.963331716421546	0.300574057879308	-0.405103306129454	-0.287615778971579	0.21295680877511	-0.0403507701756517	0.166441851909149	0.399912704279207	-0.115805488555598	0.317025290619763	0.0938311163711237	-0.0926083695106609	0.756096412408834	1.20690878107052	1.15811186567425	1.43661816260816	1.39624506078706	1.58399474263202	1.19110678157967	0.833931646744889	1.28193765829176	0.428065517964018	-0.519883791959346	0.0983973462555711	-0.204573911344585	-0.717522279649287	-0.969866521090774	-0.963923981638949	-1.41393524943701	-1.05404300616999	-1.43464634331634	-1.42211431850979	-1.00515885150888	-0.170797641571039	0.0217561378517039	-0.500900135996545	-1.05348217670912	-0.413143903613044	-0.763397443784853
0.902203279765591	0.685006185358167	0.939616958079133	0.493438244413849	-0.0997696806653492	0.19780115643629	0.298946953499513	0.184388823398061	-0.603847571317395	-0.674889797357863	-0.908573350895735	-0.942421408633641	-0.982789466169294	-0.871719720616501	-1.22691592461511	-1.55936786999245	-1.23471991677252	-1.64207616494194	-1.12422511005835	-0.696442893184502	5.61459470074204e-05	0.125520740732357	0.0774438530784686	-0.153289366924436	0.333683565952147	0.436792457073823	0.551589457541995	0.736488584774449	0.670478215709035	0.512841388846442	-0.197125883271782	-0.0712251423456694	-0.270318322219225	-1.05631444729515	-1.53997392904714	-1.26586981115613	-1.36957095751924	-1.8360546534129	-1.66267962539036	-1.52569674513998	-0.864869831202315	-0.11206731355036	-0.241179518126634	-0.470706075149146	0.0568417461824711	0.517334899932257	0.955382941606098	1.19595506065974	1.40437281537885	1.6213240845813
-0.855239979693572	-0.900155766758948	-1.10634003377939	-1.24399314831721	-1.13984187714443	-0.27176800644514	-0.154210349888103	-0.623204192173867	0.0919994676712083	-0.238404802918697	0.000777927079073934	0.08007262437089	0.930405465729712	1.58627494776417	1.2737713076321	1.95495949842562	1.76006937648167	1.17708748454249	1.37844066982847	1.24782427131955	1.31270588793132	1.57384296799924	0.913447739937244	0.988161278295708	-0.562534597209721	-1.98366031746357	-1.76564401188147	-2.28479131916533	-1.0296938202316	-0.856528193433227	-1.20470263279545	-0.825283854633764	-0.425871294258564	-0.967887008499706	0.0254979440246223	-0.146229055866838	0.546003121232204	1.40577648041349	1.33653270235135	2.05561208999834	0.468122460108534	-0.0408070046554362	0.649201268483675	0.10863632457924	0.0907343285533477	0.11860061161808	0.197409706534809	-0.185884160736971	0.0104879876630288	0.120374189239228
-0.102081464234942	-0.322374432566416	-0.363909860828738	-0.730213692557274	-0.629687987804162	-1.16329679440265	-1.21100561741977	-1.15955158316928	-1.33638191103734	-1.29584460805058	-1.55946031555108	-1.77010382799539	-1.59750651000333	-1.38297134828612	-1.1985389283096	-1.1566552710022	-0.911022343753571	-0.530864743364491	-0.495849842026087	0.00342711725467617	0.423104400600832	0.570754396437384	1.00035374775382	1.39788075831885	1.31779681065285	1.60041843509427	1.94927472066399	2.00220495561577	1.74509710982835	2.05374402231143	1.83829885352726	1.40306432161622	1.04182967126439	1.12757483832104	1.11415108575599	0.598455071008169	0.50003410888801	0.284232168351545	-0.149016324111555	-0.227779937875916	-0.334613483137403	-0.394211519755127	-0.854160016894025	-0.624808804935485	-0.478082556552826	-0.694864422796807	-0.582069256493288	-0.0121936780274353	-0.429665044169475	-0.108566326430692
-0.395332755444328	-0.272827640083168	-0.15427655824075	-0.270572113503434	-0.293908485839307	-0.077710563248956	0.100051248773891	-0.363350854177128	-0.489579699328846	-1.0925611029809	-1.35780171596776	-1.46244243952931	-1.79886720848461	-1.94245316497176	-2.02636368389186	-1.40160217838196	-1.54819231409082	-1.74303395877791	-1.47928301938571	-1.04674343179291	-0.480663054392382	0.296716507996545	0.840899398797565	1.21690455587731	1.63134784057717	2.01837755885565	1.92685473082631	1.3638093779619	1.28603295466081	1.47006792908652	1.09950889550702	0.918440457951611	0.796108141293038	-0.0692708846641208	-0.234481852946857	-0.51280726217252	-0.750800902474796	-0.752781249952536	-0.583610951578035	0.229142882949027	0.386103218940932	0.330559035654894	0.250963018471603	0.794704592869673	0.656999500490801	0.963496180016568	0.952474138595384	1.08299004209096	1.10159827340323	0.826561294061075
[truncated: 63 more rows]
[truncated: 10 more columns]
