# Supplementary material for: Respiratory modulations of cortical excitability and interictal spike timing in focal epilepsy: a case report
Source: Commun Med (Lond). 2025 Apr 10;5:108. doi: 10.1038/s43856-025-00811-z (PMC11985961; doi:10.1038/s43856-025-00811-z)
Supplement: Supplementary file 3 — Supplementary Data 1-2 [file 43856_2025_811_MOESM3_ESM.zip › _data4git/Supplementary Data 1/fig1d_nontransition.csv]

1.29383461363386	0.865259709410517	0.908839229161891	0.855497887912899	1.23209269723712	0.874297181747504	0.687884723912307	0.549154870469931	0.264853488517876	0.417959049581996	0.547597999509046	0.146643641006084	0.102500704332067	-0.146812872148571	0.0928041964254962	-0.160600695909173	0.776982016255921	1.45294683853077	1.16676555552131	1.57681708300849	1.98884727730054	1.96745948854539	1.7615439180562	1.79746238536221	1.26639056146379	0.867705183067501	0.524641996356748	0.401997577460448	0.338320430135551	-0.455296324809763
