# Supplementary material for: Respiratory modulations of cortical excitability and interictal spike timing in focal epilepsy: a case report
Source: Commun Med (Lond). 2025 Apr 10;5:108. doi: 10.1038/s43856-025-00811-z (PMC11985961; doi:10.1038/s43856-025-00811-z)
Supplement: Supplementary file 3 — Supplementary Data 1-2 [file 43856_2025_811_MOESM3_ESM.zip › _data4git/Supplementary Data 1/fig1d_transition.csv]

-1.39774915622368	-1.14831011757093	-1.13646768707126	-1.01266638395057	-0.34023974159351	-0.375000090068911	-0.345890110459538	0.506919715411855	-0.0973340415654997	-0.0858014829871902	-0.584875679143037	-0.807563253514168	-0.971561862781769	-0.95111268990822	-1.24305348320407	-1.47834332047725	-1.42498324970533	-1.17249764434453	-0.85212251304965	-0.621103037337675	-0.327565233813453	0.164926205443581	-0.118222302316988	-0.567804554981963	-1.05564039237468	-1.31394884195071	-1.4685667188321	-1.1416566937988	-1.19840689266251	-1.39774915622368
