# Supplementary material for: Respiratory modulations of cortical excitability and interictal spike timing in focal epilepsy: a case report
Source: Commun Med (Lond). 2025 Apr 10;5:108. doi: 10.1038/s43856-025-00811-z (PMC11985961; doi:10.1038/s43856-025-00811-z)
Supplement: Supplementary file 3 — Supplementary Data 1-2 [file 43856_2025_811_MOESM3_ESM.zip › _data4git/Supplementary Data 1/fig1e_group.csv]

1.52214354651928	1.3266539535537	1.07178352987947	0.968775761450092	0.873510434082436	0.455581907467278	0.371089553207994	-0.0223804154922127	-0.298908955839727	-0.0257303636270157	-0.0800580587501891	0.00210897444082016	-0.436841376579782	-0.631781590874087	-0.623892620102328	-0.890997750643958	-0.957818283088793	-1.0100559805696	-1.36410575405342	-1.27791748054106	-1.06179635325763	-1.3601592719794	-1.32952319618636	-1.27109301856807	-0.952154323302427	-0.867598292230916	-0.997997977280823	-0.955958134368988	-1.34902788911815	-1.11917633394838	-0.97171158318447	-0.990056011165378	-1.34375104179971	-1.21121851365058	-0.967773643647793	-0.922052251252615	-0.953496736136098	-0.754534695205428	-0.431711275644467	0.279168133349063	0.803708763172353	0.706071531167128	0.676832753841248	0.984695248423101	1.13589787198376	0.955809268684745	0.899056756982397	0.750550986155917	0.896855817884453	0.999730801821774
[truncated: 10 more columns]
