# Supplementary material for: Respiratory modulations of cortical excitability and interictal spike timing in focal epilepsy: a case report
Source: Commun Med (Lond). 2025 Apr 10;5:108. doi: 10.1038/s43856-025-00811-z (PMC11985961; doi:10.1038/s43856-025-00811-z)
Supplement: Supplementary file 3 — Supplementary Data 1-2 [file 43856_2025_811_MOESM3_ESM.zip › _data4git/Supplementary Data 2/fig2a_spikeslopes.csv]

1.34093565313631	0.99038343393168	1.03753544134337	1.28334090528039	1.39993163106877
1.52088437843208	1.0047145742475	1.00670301124215	1.09183816471857	1.66993880059467
1.81052174099015	1.29094200018282	0.810499580745248	0.986808054890002	1.36877447003646
1.62261270361834	1.26616878875238	1.13257416777995	1.5653066391314	1.97869508776885
2.08973745563843	1.80816051554635	1.36034240323081	1.03902067635484	1.3536612131913
1.33045094118711	0.631101136184521	0.647604621042891	1.20663045307516	1.97986114632364
2.05425628307654	1.78991194397438	1.25292984239271	0.884943946212033	1.67277852045566
1.6949186677653	1.06428172181678	0.671212943197681	1.46593356697642	1.61607277502148
2.15893568010353	1.85356575488551	1.11913056790969	0.637301683709603	1.52455082037828
1.53227930367056	0.806724854166836	0.755142219571985	1.56137523464414	1.85896664484847
1.42363193940525	1.13853902637381	0.99154213956762	1.51693991918433	1.88711123448722
1.93969484674535	0.683267444287735	0.763915637211624	1.45735994704408	1.84955823447688
1.47849568954126	1.13621367785357	0.949094074804384	0.782625782840922	1.3839356785761
1.05894578752473	0.509256994419535	0.808325321800702	1.47849186441274	1.9048238471388
0.690520237775719	0.684121619219048	0.714866072211821	1.14183868274484	1.48172705875091
1.79630995068567	1.51622114850593	1.43684364203669	1.13341376908907	1.51760734752082
1.4516411256188	1.03540886427636	0.810997519014788	1.41413490368055	1.95277781345058
1.71208076113992	1.15752119079	1.12972747526512	1.43431533605974	1.519974300858
2.03331769387473	1.83483613614593	1.38800864360354	1.15835266544184	1.64476082727667
1.75975948688747	1.26609451787708	1.36595422816106	1.49726832514968	1.8969524815408
1.67673409505964	1.09868892778569	0.721030196086884	1.42798068621414	2.17128542255545
1.51088607645245	0.946706235069101	0.6838084027841	1.25550820113955	1.90363180839075
1.66938254410864	0.752803635062588	0.715163505982348	1.62576753191676	2.09177310000279
1.70965314404852	0.885410249485049	0.518807205072836	1.14236976989732	1.84144838419863
2.07967813905013	1.88335109093214	1.39539206998529	1.69664421147883	2.2164890946062
1.15799078539271	0.892062366439555	0.673542142120188	1.09908959001642	1.48081536412259
2.02745361072131	1.43281444255466	0.8006587963459	1.22921965506171	1.74902980608262
2.17723160395531	1.76207824737163	1.19974577906016	1.18556931483734	1.85734165801057
1.78248410494484	0.793555613797014	0.619019642655742	1.47661688686896	1.89203305689907
1.34918486089496	0.790349536563394	0.84358652938082	1.44534352050838	2.114096014898
1.11140016414574	0.734996507322856	0.959261870484614	1.29925571800117	1.87848155122951
1.16876129700818	0.860832705071057	0.440663457677973	1.01578340509591	2.0795419845573
1.67303619474603	1.24032682800049	1.36846878206571	1.51077245015612	1.32035654344232
1.57473339522478	1.54638095775573	1.15405365611111	1.78577460398405	2.2982248513798
1.58008550479679	0.678592479498036	0.816912288476501	1.504570782852	1.93286037277802
1.58741061827246	1.10549273410681	0.910739376801076	1.28971402274034	1.77014133644161
1.89820738160751	1.27019565197059	0.658579017556349	0.980833020397689	1.34348065290658
1.7327941957716	1.01472371571668	0.953285819448504	1.51691595718535	2.09585420664845
1.89585468555287	1.36964582439068	1.0925893051368	1.60563550655115	2.10393560125647
1.59855662154537	1.28576865051371	1.03665668379212	1.29431975312063	1.70100020256685
1.98200289963226	1.27917045845192	1.0290495726435	1.50132378574103	1.8703333605285
1.82629429597276	1.15157742206047	1.21469360624703	1.39400488364887	1.89561948034015
1.45452541379852	1.21056655153553	1.09454895873078	0.913241728987286	1.62577362500771
1.72179839087627	1.3924093525892	1.27322846733414	1.38390050135396	2.076043078067
1.28532660582742	0.68512850019843	0.530864996549768	1.12105552298069	1.64653927549082
1.78375446858073	1.40181762534171	1.15065630398753	1.35642375670115	1.44612393003577
2.0528410259263	1.21314987969655	0.872259683549266	1.60895318597944	1.99800991468162
1.3686509495738	1.09146973023609	0.796464750638421	1.13761949613014	1.79724131244879
1.58399734150463	1.73020937085559	1.89447042307441	1.29220234987432	1.18346462034611
1.44686704532342	0.544880311495371	0.5312202865923	1.58167206218278	1.84795428752557
1.54994685122488	0.816832602004372	0.462827452628132	0.99115700892801	1.49369858733049
1.68907495921437	1.33322832482138	1.32280594116619	1.59270742387177	1.27078028882296
1.37194669091403	1.24248568204471	1.60934862314021	1.89986299305475	2.08087386877888
1.6748895601964	1.2727841199101	1.36068820744138	1.19836260955639	1.24904367592189
1.42149882245665	1.23433356824841	1.38329539944367	1.54702534410057	1.53210831723282
1.86393374667392	1.51332720908152	1.52614866783231	1.74013549738146	1.6979013965268
1.42841366754344	1.05499277399466	0.942229639924291	1.47503159436018	1.64735833752028
1.44283635308268	1.51330898409614	1.52450938673364	1.78253802695993	2.04320934547107
1.58522848704282	0.775692352257281	0.876287596658257	1.43972721695938	2.06838751437231
1.9916968320722	1.35962461474373	1.24555058286182	1.24249034382012	1.10659470266873
1.54379494103746	1.55386659872294	1.04920965748508	1.0908029701296	1.82771653922331
1.11102557009819	0.591329448016945	0.854414954019239	1.37893892058573	1.63491833577493
2.41167010022814	1.81148663490938	1.23173801205853	0.960113476698448	1.76998669929521
1.7420362234139	1.15510504567207	1.08997456804369	1.89358057705616	2.00079008551683
1.93509396955677	0.990465375294488	0.829542251724856	1.27494281775638	2.1722288421548
1.94872451295336	1.91893509682481	1.37113356745308	1.05591611883247	1.54350076970759
1.9508752984252	1.85094999044034	1.31715438794693	1.21935500877074	1.75884631858195
1.94163021278859	1.41549619752555	1.09111640242979	1.29978546487519	1.46052591063251
1.70759881311334	1.47492638243594	1.15360704369572	1.19431186325184	1.87150837172313
1.2339562871337	0.753745449475267	0.805345028576648	0.965881156830047	1.3433985368435
1.77874569027664	1.59318319106539	1.53246749654458	1.22785330679955	1.2219903695816
1.50201160598322	1.1530283266457	1.09016546849362	0.939488220069901	1.41499733055113
1.98449286712802	1.75919554879402	1.2540616987406	1.24680322581775	2.0655394729376
1.63626394399249	1.21282916472275	1.01830207434267	1.5765764637679	2.11878021264255
