# Supplementary material for: Respiratory modulations of cortical excitability and interictal spike timing in focal epilepsy: a case report
Source: Commun Med (Lond). 2025 Apr 10;5:108. doi: 10.1038/s43856-025-00811-z (PMC11985961; doi:10.1038/s43856-025-00811-z)
Supplement: Supplementary file 3 — Supplementary Data 1-2 [file 43856_2025_811_MOESM3_ESM.zip › _data4git/Supplementary Data 2/fig2b_spikeslopesoverphases.csv]

1.03753544134337	1.0047145742475	1.00670301124215	1.66993880059467	1.29094200018282	0.810499580745248	1.62261270361834	1.26616878875238	1.97869508776885	1.80816051554635	1.36034240323081	1.33045094118711	1.20663045307516	1.97986114632364	2.05425628307654	1.25292984239271	0.884943946212033	1.67277852045566	1.6949186677653	1.46593356697642	1.61607277502148	2.15893568010353	0.637301683709603	1.52455082037828	1.53227930367056	0.806724854166836	1.56137523464414	1.85896664484847	1.13853902637381	0.99154213956762	1.88711123448722	0.683267444287735	0.763915637211624	1.84955823447688	1.13621367785357	0.949094074804384	1.05894578752473	1.9048238471388	0.690520237775719	0.684121619219048	1.48172705875091	1.79630995068567	1.13341376908907	1.03540886427636	0.810997519014788	1.71208076113992	1.15752119079	1.43431533605974	1.519974300858	1.38800864360354
1.34093565313631	0.99038343393168	1.28334090528039	1.39993163106877	1.52088437843208	1.09183816471857	1.81052174099015	0.986808054890002	1.36877447003646	1.13257416777995	1.5653066391314	2.08973745563843	1.03902067635484	1.3536612131913	0.631101136184521	0.647604621042891	1.78991194397438	1.06428172181678	0.671212943197681	1.85356575488551	1.11913056790969	0.755142219571985	1.42363193940525	1.51693991918433	1.93969484674535	1.45735994704408	1.47849568954126	0.782625782840922	1.3839356785761	0.509256994419535	0.808325321800702	1.47849186441274	0.714866072211821	1.14183868274484	1.51622114850593	1.43684364203669	1.51760734752082	1.4516411256188	1.41413490368055	1.95277781345058	1.12972747526512	2.03331769387473	1.83483613614593	1.64476082727667	1.26609451787708	1.36595422816106	1.8969524815408	1.67673409505964	1.42798068621414	2.17128542255545
[truncated: 137 more columns]
