# Supplementary material for: Respiratory modulations of cortical excitability and interictal spike timing in focal epilepsy: a case report
Source: Commun Med (Lond). 2025 Apr 10;5:108. doi: 10.1038/s43856-025-00811-z (PMC11985961; doi:10.1038/s43856-025-00811-z)
Supplement: Supplementary file 3 — Supplementary Data 1-2 [file 43856_2025_811_MOESM3_ESM.zip › _data4git/Supplementary Data 2/fig2c_nontransitionslopesoverdelays.csv]

1.34093565313631	1.52088437843208	1.81052174099015	2.08973745563843	1.42363193940525	1.93969484674535	1.47849568954126	1.4516411256188	2.03331769387473	1.67673409505964	1.66938254410864	1.70965314404852	2.07967813905013	1.15799078539271	2.02745361072131	2.17723160395531	1.78248410494484	1.16876129700818	1.57473339522478	1.58008550479679	1.58741061827246	1.89820738160751	1.98200289963226	1.82629429597276	1.45452541379852	1.72179839087627	1.78375446858073	2.0528410259263	1.3686509495738	1.58399734150463	1.44686704532342	1.54994685122488	1.68907495921437	1.37194669091403	1.6748895601964	1.42841366754344	1.44283635308268	1.11102557009819	1.7420362234139	1.93509396955677	1.9508752984252	1.94163021278859	1.70759881311334	1.77874569027664	NaN	NaN	NaN	NaN	NaN	NaN
0.99038343393168	0.631101136184521	1.78991194397438	1.06428172181678	1.85356575488551	0.509256994419535	1.51622114850593	1.83483613614593	1.26609451787708	0.946706235069101	1.88335109093214	1.76207824737163	1.24032682800049	1.54638095775573	1.10549273410681	1.27019565197059	1.01472371571668	1.36964582439068	1.21056655153553	1.3924093525892	0.68512850019843	1.73020937085559	1.24248568204471	1.2727841199101	1.23433356824841	0.775692352257281	1.15510504567207	1.91893509682481	1.41549619752555	1.59318319106539	1.1530283266457	1.75919554879402	NaN	NaN	NaN	NaN	NaN	NaN	NaN	NaN	NaN	NaN	NaN	NaN	NaN	NaN	NaN	NaN	NaN	NaN
1.13257416777995	0.647604621042891	0.671212943197681	1.11913056790969	0.755142219571985	0.808325321800702	0.714866072211821	1.43684364203669	1.12972747526512	1.36595422816106	0.715163505982348	0.673542142120188	0.84358652938082	0.959261870484614	1.36846878206571	1.0925893051368	1.03665668379212	0.530864996549768	1.15065630398753	0.872259683549266	0.796464750638421	1.89447042307441	0.462827452628132	1.36068820744138	1.52614866783231	0.942229639924291	1.52450938673364	0.876287596658257	1.24555058286182	1.04920965748508	1.23173801205853	0.829542251724856	0.805345028576648	1.01830207434267	NaN	NaN	NaN	NaN	NaN	NaN	NaN	NaN	NaN	NaN	NaN	NaN	NaN	NaN	NaN	NaN
1.28334090528039	1.09183816471857	0.986808054890002	1.5653066391314	1.03902067635484	1.51693991918433	1.45735994704408	0.782625782840922	1.47849186441274	1.14183868274484	1.41413490368055	1.42798068621414	1.25550820113955	1.62576753191676	1.14236976989732	1.22921965506171	1.18556931483734	1.47661688686896	1.29925571800117	1.01578340509591	1.504570782852	0.980833020397689	1.50132378574103	1.39400488364887	1.13761949613014	1.58167206218278	0.99115700892801	1.59270742387177	1.54702534410057	1.74013549738146	1.47503159436018	1.78253802695993	1.24249034382012	1.37893892058573	0.960113476698448	1.89358057705616	1.27494281775638	1.21935500877074	1.29978546487519	1.19431186325184	1.22785330679955	1.5765764637679	NaN	NaN	NaN	NaN	NaN	NaN	NaN	NaN
1.39993163106877	1.36877447003646	1.3536612131913	1.3839356785761	1.51760734752082	1.95277781345058	1.64476082727667	1.8969524815408	2.17128542255545	1.90363180839075	2.2164890946062	1.89203305689907	2.114096014898	1.87848155122951	2.2982248513798	1.77014133644161	1.34348065290658	2.09585420664845	2.10393560125647	1.62577362500771	2.076043078067	1.64653927549082	1.18346462034611	1.84795428752557	2.08087386877888	1.24904367592189	1.76998669929521	2.00079008551683	1.54350076970759	1.75884631858195	1.46052591063251	1.87150837172313	1.2219903695816	1.41499733055113	2.0655394729376	NaN	NaN	NaN	NaN	NaN	NaN	NaN	NaN	NaN	NaN	NaN	NaN	NaN	NaN	NaN
