# Supplementary material for: Respiratory modulations of cortical excitability and interictal spike timing in focal epilepsy: a case report
Source: Commun Med (Lond). 2025 Apr 10;5:108. doi: 10.1038/s43856-025-00811-z (PMC11985961; doi:10.1038/s43856-025-00811-z)
Supplement: Supplementary file 3 — Supplementary Data 1-2 [file 43856_2025_811_MOESM3_ESM.zip › _data4git/Supplementary Data 2/fig2c_transitionslopesoverdelays.csv]

1.62261270361834	1.33045094118711	2.05425628307654	1.6949186677653	2.15893568010353	1.53227930367056	1.05894578752473	0.690520237775719	1.79630995068567	1.71208076113992	1.75975948688747	1.51088607645245	1.34918486089496	1.11140016414574	1.67303619474603	1.7327941957716	1.89585468555287	1.59855662154537	1.28532660582742	1.42149882245665	1.86393374667392	1.58522848704282	1.9916968320722	1.54379494103746	2.41167010022814	1.94872451295336	1.2339562871337	1.50201160598322	1.98449286712802	1.63626394399249	NaN	NaN	NaN	NaN	NaN	NaN	NaN	NaN	NaN	NaN	NaN	NaN	NaN	NaN	NaN	NaN	NaN	NaN	NaN	NaN
1.0047145742475	1.29094200018282	1.26616878875238	1.80816051554635	0.806724854166836	1.13853902637381	0.683267444287735	1.13621367785357	0.684121619219048	1.03540886427636	1.15752119079	1.09868892778569	0.752803635062588	0.885410249485049	0.892062366439555	1.43281444255466	0.793555613797014	0.790349536563394	0.734996507322856	0.860832705071057	0.678592479498036	1.28576865051371	1.27917045845192	1.15157742206047	1.40181762534171	1.21314987969655	1.09146973023609	0.544880311495371	0.816832602004372	1.33322832482138	1.51332720908152	1.05499277399466	1.51330898409614	1.35962461474373	1.55386659872294	0.591329448016945	1.81148663490938	0.990465375294488	1.85094999044034	1.47492638243594	0.753745449475267	1.21282916472275	NaN	NaN	NaN	NaN	NaN	NaN	NaN	NaN
1.03753544134337	1.00670301124215	0.810499580745248	1.36034240323081	1.25292984239271	0.99154213956762	0.763915637211624	0.949094074804384	0.810997519014788	1.38800864360354	0.721030196086884	0.6838084027841	0.518807205072836	1.39539206998529	0.8006587963459	1.19974577906016	0.619019642655742	0.440663457677973	1.15405365611111	0.816912288476501	0.910739376801076	0.658579017556349	0.953285819448504	1.0290495726435	1.21469360624703	1.09454895873078	1.27322846733414	0.5312202865923	1.32280594116619	1.60934862314021	1.38329539944367	0.854414954019239	1.08997456804369	1.37113356745308	1.31715438794693	1.09111640242979	1.15360704369572	1.53246749654458	1.09016546849362	1.2540616987406	NaN	NaN	NaN	NaN	NaN	NaN	NaN	NaN	NaN	NaN
1.20663045307516	0.884943946212033	1.46593356697642	0.637301683709603	1.56137523464414	1.13341376908907	1.43431533605974	1.15835266544184	1.49726832514968	1.69664421147883	1.09908959001642	1.44534352050838	1.51077245015612	1.78577460398405	1.28971402274034	1.51691595718535	1.60563550655115	1.29431975312063	0.913241728987286	1.38390050135396	1.12105552298069	1.35642375670115	1.60895318597944	1.29220234987432	1.89986299305475	1.19836260955639	1.43972721695938	1.0908029701296	1.05591611883247	0.965881156830047	0.939488220069901	1.24680322581775	NaN	NaN	NaN	NaN	NaN	NaN	NaN	NaN	NaN	NaN	NaN	NaN	NaN	NaN	NaN	NaN	NaN	NaN
1.66993880059467	1.97869508776885	1.97986114632364	1.67277852045566	1.61607277502148	1.52455082037828	1.85896664484847	1.88711123448722	1.84955823447688	1.9048238471388	1.48172705875091	1.519974300858	2.09177310000279	1.84144838419863	1.48081536412259	1.74902980608262	1.85734165801057	2.0795419845573	1.32035654344232	1.93286037277802	1.70100020256685	1.8703333605285	1.89561948034015	1.44612393003577	1.99800991468162	1.79724131244879	1.49369858733049	1.27078028882296	1.53210831723282	1.6979013965268	1.64735833752028	2.04320934547107	2.06838751437231	1.10659470266873	1.82771653922331	1.63491833577493	2.1722288421548	1.3433985368435	2.11878021264255	NaN	NaN	NaN	NaN	NaN	NaN	NaN	NaN	NaN	NaN	NaN
